# Supplementary material for: High-sensitivity profiling of SARS-CoV-2 noncoding region–host protein interactome reveals the potential regulatory role of negative-sense viral RNA
Source: mSystems. 2023 Jun 14;8(4):e00135-23. doi: 10.1128/msystems.00135-23 (PMC10469612; doi:10.1128/msystems.00135-23)
Supplement: TABLE S1 — Profiling of SARS-CoV-2 noncoding region–host protein interactome in Calu-3, Huh7, and HEK293T cells: 12 NRCs for RNA pulldown assays (sheet 1); full data for all proteins in all datasets including proteomes of Calu-3, Huh7, and HEK293T, related to Fig. 1D (sheets 2–4); the enrichment of NRC2-12 over NRC1, and the overlaps of SARS-CoV-2 ncrRNA interactome in three cell lines, related to Fig. 1E and Fig. S3 (sheets 5–9); the core SARS-CoV-2 ncrRNA interactome, related to Fig. 2 and Fig. 3 (sheets 10–12); The modules identified by WGCNA, related to Fig. 4 and Fig. S7 (sheets 13–14) [file msystems.00135-23-s0009.xlsx]

## Sheet: Description
Table S1. Profiling of SARS-CoV-2 non-coding region-host protein interactome in Calu-3, Huh7, and HEK293T cells
Sheet 1. 12 NRCs for RNA pulldown assays.
Sheet 2. Mass-spec data of Calu-3 cells.
Sheet 3. Mass-spec data of Huh7 cells.
Sheet 4. Mass-spec data of HEK293T cells.
Sheet 5. The SARS-CoV-2 ncrRNA interactome in Calu-3 cells, related to Figure S3D.
Sheet 6. The SARS-CoV-2 ncrRNA interactome in Huh7 cells, related to Figure S3E.
Sheet 7. The SARS-CoV-2 ncrRNA ineractome in HEK293T cells, related to Figure S3F.
Sheet 8. Comparation of SARS-CoV-2 ncrRNA interactomes in three cell lines, related to Figure 1E.
Sheet 9. The validation results of 107 proteins identified in ncrRNA interactomes in three cell lines.
Sheet 10. The SARS-CoV-2 core ncrRNA interactome, related to Figure 2A-B.
Sheet 11. The RBPsuite results of 14 proteins of the SARS-CoV-2 core ncrRNA interactome.
Sheet 12. The intersection of SARS-CoV-2 core ncrRNA interactome and published SARS-CoV-2 RNA interactomes, related to Figure 2C.
Sheet 13. WGCNA results of SARS-CoV-2 ncrRNA interactome in Calu-3, Huh7, and HEK293T, related to Figure 4A and S7A.
Sheet 14. The proteins identified in the modules correlated with the 5' UTR, 3' UTR, related to Figure 7SC, 7SD, 4D, and 4E.

## Sheet: Sheet1
Sheet0. 12 NRCs for RNA pulldown assays
Name of RNA	RNA sequence
NRC1	GGUACCAUCCGAUAUCCGUACACCAUCAGGGUACGAGCUAGCCCAUGGCGUACACCAUCAGGGUACGACUAGUAGAUCU
NRC2	ggauuaaagguuuauaccuucccagguaacaaaccaaccaacuuucgaucucuuguagaucuguucucuaaacgaacuuuaaaaucuguguggcugucacucggcugcaugcuuagugcacucacgcaguauaauuaauaacuaauuacugucguugacaggacacgaguaacucgucuaucuucugcaggcugcuuacgguuucguccguguugcagccgaucaucagcacaucuagguuucguccgggugugaccgaaagguaagGGUACCAUCCGAUAUCCGUACACCAUCAGGGUACGAGCUAGCCCAUGGCGUACACCAUCAGGGUACGACUAGUAGAUCU
NRC3	Cap-ggauuaaagguuuauaccuucccagguaacaaaccaaccaacuuucgaucucuuguagaucuguucucuaaacgaacuuuaaaaucuguguggcugucacucggcugcaugcuuagugcacucacgcaguauaauuaauaacuaauuacugucguugacaggacacgaguaacucgucuaucuucugcaggcugcuuacgguuucguccguguugcagccgaucaucagcacaucuagguuucguccgggugugaccgaaagguaagGGUACCAUCCGAUAUCCGUACACCAUCAGGGUACGAGCUAGCCCAUGGCGUACACCAUCAGGGUACGACUAGUAGAUCU
NRC4	ggauuaaagguuuauaccuucccagguaacaaaccaaccaacuuucgaucucuuguagaucuguucucuaaacgaacuaaauauuauauuaguuuuucuguuuggaacuuuaauuuuagccGGUACCAUCCGAUAUCCGUACACCAUCAGGGUACGAGCUAGCCCAUGGCGUACACCAUCAGGGUACGACUAGUAGAUCU
NRC5	ggauuaaagguuuauaccuucccagguaacaaaccaaccaacuuucgaucucuuguagaucuguucucuaaacgaacgcuuucuuauuacaaauugggagcuucgcagcguguagcaggugacucagguuuugcugcauacagucgcuacaggauuggcaacuauaaauuaaacacagaccauuccaguagcagugacaauauugcuuugcuuguacaguaagugacaacag
	GGUACCAUCCGAUAUCCGUACACCAUCAGGGUACGAGCUAGCCCAUGGCGUACACCAUCAGGGUACGACUAGUAGAUCU
NRC6	ggauuaaagguuuauaccuucccagguaacaaaccaaccaacuuucgaucucuuguagaucuguucucuaaacgaacaaacuaaaGGUACCAUCCGAUAUCCGUACACCAUCAGGGUACGAGCUAGCCCAUGGCGUACACCAUCAGGGUACGACUAGUAGAUCU
NRC7	GGUACCAUCCGAUAUCCGUACACCAUCAGGGUACGAGCUAGCCCAUGGCGUACACCAUCAGGGUACGACUAGUAGAUCUuuuaguuuguucguuuagagaacagaucuacaagagaucgaaaguugguugguuuguuaccugggaagguauaaaccuuuaaucc
NRC8	GGUACCAUCCGAUAUCCGUACACCAUCAGGGUACGAGCUAGCCCAUGGCGUACACCAUCAGGGUACGACUAGUAGAUCUcaaucuuuaaucaguguguaacauuagggaggacuugaaagagccaccacauuuucaccgaggccacgcggaguacgaucgaguguacagugaacaaugcuagggagagcugccuauauggaagagcccuaauguguaaaauuaauuuuaguagugcuauccccaugugauuuuaauagcuucuuaggagaaugacaaaaaaaaaaaaaaaaaaaaaaaaaaaaaa
NRC9	GGUACCAUCCGAUAUCCGUACACCAUCAGGGUACGAGCUAGCCCAUGGCGUACACCAUCAGGGUACGACUAGUAGAUCUacucaugcagaccacacaaggcagaugggcuauauaaacguuuucgcuuuuccguuuacgauauauagucuacucuugugcagaaugaauucucguaacuacauagcacaaguagauguaguuaacuuuaaucucacauagcaaucuuuaaucaguguguaacauuagggaggacuugaaagagccaccacauuuucaccgaggccacgcggaguacgaucgaguguacagugaacaaugcuagggagagcugccuauauggaagagcccuaauguguaaaauuaauuuuaguagugcuauccccaugugauuuuaauag…
NRC10	gguuuuuuuuuuuuuuuuuuuuuuuuuuuuuugucauucuccuaagaagcuauuaaaaucacauggggauagcacuacuaaaauuaauuuuacacauuagggcucuuccauauaggcagcucucccuagcauuguucacuguacacucgaucguacuccgcguggccucggugaaaaugugguggcucuuucaaguccucccuaauguuacacacugauuaaagauugcuaugugagauuaaaguuaacuacaucuacuugugcuauguaguuacgagaauucauucugcacaagaguagacuauauaucguaaacggaaaagcgaaaacguuuauauagcccaucugccuuguguggucugcaugagu
	GGUACCAUCCGAUAUCCGUACACCAUCAGGGUACGAGCUAGCCCAUGGCGUACACCAUCAGGGUACGACUAGUAGAUCU
NRC11	GGUACCAUCCGAUAUCCGUACACCAUCAGGGUACGAGCUAGCCCAUGGCGUACACCAUCAGGGUACGACUAGUAGAUCUacucaugcagaccacacaaggcagaugggcuauauaaacguuuucgcuuuuccguuuacgauauauagucuacucuugugcagaaugaauucucguaacuacauagcacaaguagauguaguuaacuuuaaucucacauagcaaucuuuaa
NRC12	ggauuaaagguuuauaccuucccagguaacaaaccaaccaacuuucgaucucuuguagaucuguucucuaaacgaacuuuaaaaucuguguggcugucacucggcugcaugcuuagugcacucacgcaguauaauuaauaacuaauuacugucguugacaggacacgaguaacucgucuaucuucugcaggcugcuuacgguuucguccguguugcagccgaucaucagcacaucuagguuucguccgggugugaccgaaagguaagggUACCAUCCGAUAUCCGUACACCAUCAGGGUACGAGCUAGCCCAUGGCGUACACCAUCAGGGUACGACUAGUAGAUCUacucaugcagaccacacaaggcagaugggcuauauaaacguuuucgcuuuucc…

## Sheet: Sheet2
Sheet 2. Mass-spec data of Calu-3 cells
The data represented the intensity of proteins after VSN normalization and batch-effect corretion.
	Uniprot_ID	GeneName	NRC1_A1	NRC1_A2	NRC1_A3	NRC1_B1	NRC1_B2	NRC1_B3	NRC1_C1	NRC1_C2	NRC1_C3	NRC2_A1	NRC2_A2	NRC2_A3	NRC2_B1	NRC2_B2	NRC2_B3	NRC2_C1	NRC2_C2	NRC2_C3	NRC3_A1	NRC3_A2	NRC3_A3	NRC3_B1	NRC3_B2	NRC3_B3	NRC3_C1	NRC3_C2	NRC3_C3	NRC4_A1	NRC4_A2	NRC4_A3	NRC4_B1	NRC4_B2	NRC4_B3	NRC4_C1	NRC4_C2	NRC4_C3	NRC5_A1	NRC5_A2	NRC5_A3	NRC5_B1	NRC5_B2	NRC5_B3	NRC5_C1	NRC5_C2	NRC5_C3	NRC6_A1	NRC6_A2
sp|A0FGR8|ESYT2_HUMAN	A0FGR8	ESYT2	23.8243	23.9603	24.0444	19.7195	19.6159	20.1447	23.9682	23.8165	24.1654	3.00402	3.00402	3.00402	20.2303	19.8939	20.5859	24.0603	24.4958	23.7039	24.0625	23.9314	23.9262	20.5714	20.771	20.3172	24.0432	24.0558	24.0013	3.00402	3.00402	3.00402	-13.7608	-13.7608	-13.7608	3.98004	3.98004	3.98004	3.00402	3.00402	3.00402	20.1053	19.8842	19.5993	23.587	23.5728	23.5989	23.664	23.5097
sp|Q99613|EIF3C_HUMAN	Q99613	EIF3C	25.0816	24.8779	24.7675	24.7762	24.8783	24.7502	24.7383	24.7142	24.8961	24.6105	24.8697	24.8047	24.9526	24.9405	24.9423	24.8496	25.0329	24.9381	25.2661	25.1897	25.3955	25.2472	25.2005	25.134	25.1973	25.2238	25.3823	25.0491	25.0311	25.0241	25.0127	25.1176	25.0991	24.9683	24.862	24.7616	25.1063	25.1571	25.1437	25.0682	24.961	25.0402	24.9945	25.1405	25.2066	24.8164	24.7496
sp|O00159|MYO1C_HUMAN	O00159	MYO1C	23.3393	23.5368	23.1249	23.0298	23.384	23.1298	24.0863	23.5217	23.7584	23.4	23.3968	23.3549	24.1135	24.0642	23.8948	23.5221	23.5422	23.459	23.6985	23.8298	23.4953	23.7914	23.4559	23.6754	23.3707	23.3114	23.255	23.7913	23.6392	23.6594	23.6121	23.4511	23.5875	23.4529	23.3126	23.1686	23.7851	23.4505	23.2425	23.5164	23.4615	23.3584	23.5862	23.5109	23.3621	22.8319	22.8036
sp|O00178|GTPB1_HUMAN	O00178	GTPBP1	-0.51225	-0.51225	-0.51225	-1.27431	-1.27431	-1.27431	1.9012	1.9012	1.9012	-0.51225	-0.51225	-0.51225	-1.27431	-1.27431	-1.27431	1.9012	1.9012	1.9012	22.4376	22.2187	21.8816	-1.27431	-1.27431	-1.27431	1.9012	1.9012	1.9012	-0.51225	-0.51225	-0.51225	-1.27431	-1.27431	-1.27431	1.9012	1.9012	1.9012	-0.51225	-0.51225	-0.51225	-1.27431	-1.27431	-1.27431	1.9012	1.9012	1.9012	-0.51225	-0.51225
sp|O00203|AP3B1_HUMAN	O00203	AP3B1	2.21398	2.21398	2.21398	19.6015	20.0035	19.649	5.08828	5.08828	5.08828	2.21398	2.21398	2.21398	-15.0344	-15.0344	-15.0344	24.8161	24.8454	24.8975	23.9787	23.6512	23.5094	20.206	20.3101	19.9409	25.0491	25.0252	25.081	23.4625	23.6212	23.4026	18.9382	19.5246	19.277	5.08828	5.08828	5.08828	23.5764	23.7268	23.8524	19.6376	20.3717	19.2352	25.2891	25.2193	25.0341	2.21398	2.21398
sp|O00231|PSD11_HUMAN	O00231	PSMD11	24.0504	24.1962	24.2059	24.1583	24.1713	24.0949	24.1692	24.2219	23.9753	23.3466	23.8082	23.613	23.8295	23.4314	23.4578	23.7911	24.1278	23.9467	23.2973	23.4077	23.4069	23.9979	23.6411	23.8432	23.4059	23.5281	23.7869	23.8034	23.8218	23.5666	23.9511	23.791	23.8149	23.9106	24.0402	24.0955	23.7454	23.6611	23.9508	23.8336	23.9729	23.9182	23.6999	23.6212	23.6814	23.8911	24.2127
sp|O00299|CLIC1_HUMAN	O00299	CLIC1	22.3263	22.3347	22.2332	17.8451	18.1275	17.8497	5.27214	5.27214	5.27214	0.691811	0.691811	0.691811	-5.18076	-5.18076	-5.18076	5.27214	5.27214	5.27214	22.1792	22.0728	21.8969	17.5083	17.4481	17.467	5.27214	5.27214	5.27214	22.6277	22.7702	22.4608	18.1812	17.937	17.7424	5.27214	5.27214	5.27214	0.691811	0.691811	0.691811	17.8238	17.7509	17.4993	5.27214	5.27214	5.27214	0.691811	0.691811
sp|O00303|EIF3F_HUMAN	O00303	EIF3F	24.0694	24.4064	24.2061	20.0966	21.7063	21.885	24.5315	24.2759	24.329	24.2216	23.3365	23.8724	20.4557	22.1544	20.3829	24.4148	24.385	24.638	23.5628	24.2046	23.9988	22.078	22.388	21.6975	24.5378	24.5194	24.4488	23.7189	23.6881	23.7028	20.4189	20.1472	20.1279	24.6449	24.617	24.5247	23.8271	23.9849	23.2343	21.1036	20.092	21.7006	23.9932	24.3017	24.3523	23.7549	24.3551
sp|O00425|IF2B3_HUMAN	O00425	IGF2BP3	32.4899	32.5335	32.4877	32.9015	32.8885	32.9672	32.9358	32.901	32.8985	30.9618	30.9389	30.9047	30.4067	30.4781	30.3717	30.7608	30.7473	30.7785	30.484	30.5136	30.4596	30.3358	30.3996	30.3233	30.9409	30.8942	30.9246	30.1859	30.082	30.1288	30.3179	30.3216	30.3222	30.4953	30.4676	30.4005	31.8885	31.8731	31.917	31.2749	31.3135	31.302	31.7178	31.7288	31.6584	30.4178	30.5025
sp|O00442|RTCA_HUMAN	O00442	RTCA	-1.28617	-1.28617	-1.28617	20.5583	21.0342	20.8044	3.79511	3.79511	3.79511	-1.28617	-1.28617	-1.28617	-2.05848	-2.05848	-2.05848	3.79511	3.79511	3.79511	-1.28617	-1.28617	-1.28617	-2.05848	-2.05848	-2.05848	3.79511	3.79511	3.79511	-1.28617	-1.28617	-1.28617	-2.05848	-2.05848	-2.05848	3.79511	3.79511	3.79511	-1.28617	-1.28617	-1.28617	-2.05848	-2.05848	-2.05848	3.79511	3.79511	3.79511	-1.28617	-1.28617
sp|O00541|PESC_HUMAN	O00541	PES1	1.26585	1.26585	1.26585	-2.47265	-2.47265	-2.47265	1.88659	1.88659	1.88659	1.26585	1.26585	1.26585	17.1705	17.1783	17.1716	1.88659	1.88659	1.88659	1.26585	1.26585	1.26585	-2.47265	-2.47265	-2.47265	1.88659	1.88659	1.88659	1.26585	1.26585	1.26585	-2.47265	-2.47265	-2.47265	1.88659	1.88659	1.88659	1.26585	1.26585	1.26585	-2.47265	-2.47265	-2.47265	1.88659	1.88659	1.88659	1.26585	1.26585
sp|O00567|NOP56_HUMAN	O00567	NOP56	0.389192	0.389192	0.389192	-1.31502	-1.31502	-1.31502	1.00778	1.00778	1.00778	0.389192	0.389192	0.389192	-1.31502	-1.31502	-1.31502	1.00778	1.00778	1.00778	0.389192	0.389192	0.389192	-1.31502	-1.31502	-1.31502	1.00778	1.00778	1.00778	0.389192	0.389192	0.389192	-1.31502	-1.31502	-1.31502	1.00778	1.00778	1.00778	0.389192	0.389192	0.389192	-1.31502	-1.31502	-1.31502	1.00778	1.00778	1.00778	0.389192	0.389192
sp|O00629|IMA3_HUMAN	O00629	KPNA4	0.352801	0.352801	0.352801	0.0355776	0.0355776	0.0355776	-0.2852	-0.2852	-0.2852	0.352801	0.352801	0.352801	0.0355776	0.0355776	0.0355776	-0.2852	-0.2852	-0.2852	26.0211	26.038	26.1863	26.6225	27.0216	26.4064	19.6408	19.7008	19.5724	0.352801	0.352801	0.352801	0.0355776	0.0355776	0.0355776	-0.2852	-0.2852	-0.2852	0.352801	0.352801	0.352801	0.0355776	0.0355776	0.0355776	-0.2852	-0.2852	-0.2852	0.352801	0.352801
sp|O14744|ANM5_HUMAN	O14744	PRMT5	6.3886	6.3886	6.3886	20.314	20.1745	19.9815	19.0473	19.0858	18.7639	6.3886	6.3886	6.3886	20.1185	19.8931	20.3201	19.2128	19.1284	19.2545	6.3886	6.3886	6.3886	20.0011	19.9271	20.0568	19.228	19.2498	19.0555	27.2839	27.2594	27.291	20.1631	20.2344	20.2327	19.5701	19.4821	19.6096	27.0429	26.7425	27.0085	20.2646	20.0691	20.3497	19.0391	18.9348	18.9875	6.3886	6.3886
sp|O14802|RPC1_HUMAN	O14802	POLR3A	19.0668	19.5615	19.9055	14.0511	16.2917	17.163	12.1016	12.1016	12.1016	20.5432	20.904	20.782	18.9553	18.0143	18.3071	12.1016	12.1016	12.1016	20.5155	20.6877	20.6761	17.6728	17.5641	18.1025	29.0189	28.8597	28.9469	20.634	20.5941	20.546	17.7964	17.6249	17.7288	12.1016	12.1016	12.1016	19.9649	20.1466	20.2604	16.7261	17.8437	17.1026	12.1016	12.1016	12.1016	18.6979	19.0374
sp|O14818|PSA7_HUMAN	O14818	PSMA7	25.8079	25.6701	24.9126	25.8084	25.1003	26.0195	26.3865	26.2629	26.3521	23.5086	23.0814	23.3967	23.834	24.024	23.8122	10.5774	10.5774	10.5774	25.4947	25.6036	25.2339	23.6296	23.4258	23.6457	25.2752	25.221	25.4339	25.4525	25.1398	25.4437	25.0926	25.3993	25.9053	25.8376	25.7804	25.7688	25.3152	25.5833	25.2455	24.6192	24.5613	24.5355	25.7808	25.8921	25.7769	26.5936	26.946
sp|O14879|IFIT3_HUMAN	O14879	IFIT3	26.5388	26.3335	26.6506	26.3001	26.0441	26.1987	27.2341	27.2205	27.1048	29.9128	30.0201	29.9339	29.5973	29.7537	29.5741	29.7757	29.9581	29.8778	30.7771	30.7692	30.9483	30.6646	30.6415	30.5954	30.6493	30.7183	30.8419	30.0164	30.0136	29.96	30.034	30.0706	30.0594	30.1145	30.2214	30.3068	30.6734	30.5922	30.581	30.3501	30.3782	30.3608	30.2802	30.4593	30.3734	29.9726	30.0237
sp|O14979|HNRDL_HUMAN	O14979	HNRNPDL	3.92012	3.92012	3.92012	-18.9661	-18.9661	-18.9661	6.0531	6.0531	6.0531	3.92012	3.92012	3.92012	16.8313	17.2399	17.2213	6.0531	6.0531	6.0531	3.92012	3.92012	3.92012	17.1998	17.0877	17.0615	6.0531	6.0531	6.0531	26.4803	26.5181	27.0163	19.9929	19.7661	20.0234	27.888	27.7621	27.7742	23.8545	24.0554	23.1904	17.5802	17.332	17.4409	6.0531	6.0531	6.0531	3.92012	3.92012
sp|O15042|SR140_HUMAN	O15042	U2SURP	0.744551	0.744551	0.744551	-0.86293	-0.86293	-0.86293	0.156868	0.156868	0.156868	0.744551	0.744551	0.744551	-0.86293	-0.86293	-0.86293	0.156868	0.156868	0.156868	0.744551	0.744551	0.744551	-0.86293	-0.86293	-0.86293	0.156868	0.156868	0.156868	0.744551	0.744551	0.744551	-0.86293	-0.86293	-0.86293	0.156868	0.156868	0.156868	0.744551	0.744551	0.744551	-0.86293	-0.86293	-0.86293	0.156868	0.156868	0.156868	0.744551	0.744551
sp|O15160|RPAC1_HUMAN	O15160	POLR1C	24.2132	24.6037	24.2077	24.2037	24.1315	24.3868	24.3475	24.2206	24.0809	24.4003	24.2351	24.3794	24.6572	24.6031	24.6684	24.2677	24.4043	24.1951	24.1959	24.4571	24.6163	24.688	24.8735	24.7275	24.4648	24.491	24.6954	24.1169	24.0447	23.8178	23.969	24.0131	24.0516	24.2391	24.3399	24.1286	24.3077	24.1724	24.0208	24.2054	24.158	24.2316	24.194	24.3541	24.216	24.076	24.059
sp|O15226|NKRF_HUMAN	O15226	NKRF	27.2717	27.1964	27.2725	27.1261	27.1769	27.043	26.9998	27.0917	27.1296	26.5289	26.585	26.7052	26.07	26.1845	26.3464	26.4626	25.7037	26.5603	26.644	26.5336	26.4921	26.2431	26.3511	26.4029	26.5727	26.6853	26.5508	26.3514	26.4398	26.4679	26.0759	25.9619	26.1633	25.948	25.3426	25.4613	26.5551	26.4259	26.4744	25.8556	25.9731	26.1426	26.5294	26.3923	26.5354	24.5294	24.0122
sp|O15371|EIF3D_HUMAN	O15371	EIF3D	23.007	23.2231	23.7088	20.8285	20.2524	21.157	25.8353	25.8445	25.7705	24.5387	24.6618	24.6641	22.2875	21.4494	21.8881	26.1441	26.1813	26.2499	24.4659	24.4071	24.7252	22.8488	22.5772	23.4214	26.271	26.4438	26.4328	24.1176	24.0357	24.114	21.3026	21.5649	21.9197	8.67039	8.67039	8.67039	24.1016	24.1736	24.167	22.1704	21.5405	22.4287	25.6153	25.6041	25.5834	-1.78545	-1.78545
sp|O43175|SERA_HUMAN	O43175	PHGDH	25.8396	25.5655	25.8648	25.8916	25.7444	25.6409	25.7448	25.8324	25.8885	25.7091	25.7988	25.6664	25.6535	25.6739	25.617	25.896	25.8521	25.945	25.7162	25.6157	25.3851	25.573	25.536	25.8753	25.6418	25.5957	25.6056	25.5281	25.4348	25.4595	25.5348	25.6114	25.6134	25.7601	25.8543	25.8906	25.2712	25.3189	25.2719	25.5988	25.4013	25.6049	25.4047	25.4628	25.4394	25.3748	25.4579
sp|O43242|PSMD3_HUMAN	O43242	PSMD3	24.5704	24.5613	24.6309	24.6055	24.6871	24.5987	24.8735	24.9471	24.6038	24.3252	24.5691	24.3492	24.5671	24.4182	24.4952	24.5363	24.5394	24.8185	24.5451	24.2854	24.3723	24.2327	24.2094	24.1744	24.1206	24.0866	24.1632	24.3719	24.3787	24.345	24.456	24.4612	24.4962	24.0859	24.2794	24.1551	24.431	24.3778	24.4238	24.6392	24.5473	24.6145	24.2149	24.3293	24.3734	24.388	24.2736
sp|O43290|SNUT1_HUMAN	O43290	SART1	0.384319	0.384319	0.384319	-0.138156	-0.138156	-0.138156	-0.189225	-0.189225	-0.189225	0.384319	0.384319	0.384319	-0.138156	-0.138156	-0.138156	-0.189225	-0.189225	-0.189225	0.384319	0.384319	0.384319	-0.138156	-0.138156	-0.138156	-0.189225	-0.189225	-0.189225	0.384319	0.384319	0.384319	-0.138156	-0.138156	-0.138156	-0.189225	-0.189225	-0.189225	0.384319	0.384319	0.384319	-0.138156	-0.138156	-0.138156	-0.189225	-0.189225	-0.189225	0.384319	0.384319
sp|O43390|HNRPR_HUMAN	O43390	HNRNPR	-1.84809	-1.84809	-1.84809	-2.65464	-2.65464	-2.65464	7.2194	7.2194	7.2194	-1.84809	-1.84809	-1.84809	-2.65464	-2.65464	-2.65464	7.2194	7.2194	7.2194	18.6212	19.2457	19.0573	19.1649	19.0133	19.0746	7.2194	7.2194	7.2194	-1.84809	-1.84809	-1.84809	18.8117	18.8504	18.7778	7.2194	7.2194	7.2194	21.0112	20.3695	20.0672	19.2758	19.2313	19.1829	7.2194	7.2194	7.2194	-1.84809	-1.84809
sp|O43660|PLRG1_HUMAN	O43660	PLRG1	0.654036	0.654036	0.654036	19.4573	19.4171	19.4231	6.25655	6.25655	6.25655	24.7311	24.5612	23.6513	21.4763	21.3825	21.5166	26.6941	26.2817	26.502	24.6401	24.5438	24.3611	21.8403	21.7266	21.707	26.6761	26.7508	26.7101	0.654036	0.654036	0.654036	-14.1686	-14.1686	-14.1686	6.25655	6.25655	6.25655	22.7848	23.046	23.2664	19.9354	19.835	20.0774	6.25655	6.25655	6.25655	0.654036	0.654036
sp|O43670|ZN207_HUMAN	O43670	ZNF207	-0.359596	-0.359596	-0.359596	-3.01187	-3.01187	-3.01187	3.45531	3.45531	3.45531	-0.359596	-0.359596	-0.359596	20.1309	20.7752	20.4741	3.45531	3.45531	3.45531	22.3251	22.704	22.9014	20.7299	20.363	21.0091	3.45531	3.45531	3.45531	-0.359596	-0.359596	-0.359596	-3.01187	-3.01187	-3.01187	3.45531	3.45531	3.45531	-0.359596	-0.359596	-0.359596	-3.01187	-3.01187	-3.01187	3.45531	3.45531	3.45531	-0.359596	-0.359596
sp|O43684|BUB3_HUMAN	O43684	BUB3	2.04626	2.04626	2.04626	19.8999	19.9992	19.939	3.00151	3.00151	3.00151	2.04626	2.04626	2.04626	20.1512	20.5651	20.5907	3.00151	3.00151	3.00151	24.571	24.7405	24.3899	20.2513	20.1729	20.418	24.7005	24.3991	24.4315	2.04626	2.04626	2.04626	20.1844	20.1704	20.2061	3.00151	3.00151	3.00151	2.04626	2.04626	2.04626	20.602	20.4927	18.6287	24.183	24.1636	24.2304	2.04626	2.04626
sp|O43809|CPSF5_HUMAN	O43809	NUDT21	-1.48568	-1.48568	-1.48568	-0.86076	-0.86076	-0.86076	2.90485	2.90485	2.90485	-1.48568	-1.48568	-1.48568	-0.86076	-0.86076	-0.86076	2.90485	2.90485	2.90485	19.454	19.6324	19.257	-0.86076	-0.86076	-0.86076	2.90485	2.90485	2.90485	20.6098	20.4053	20.2159	-0.86076	-0.86076	-0.86076	2.90485	2.90485	2.90485	-1.48568	-1.48568	-1.48568	-0.86076	-0.86076	-0.86076	2.90485	2.90485	2.90485	-1.48568	-1.48568
sp|O43823|AKAP8_HUMAN	O43823	AKAP8	-0.539034	-0.539034	-0.539034	-1.33419	-1.33419	-1.33419	1.99227	1.99227	1.99227	23.4678	23.4772	23.5307	23.1601	22.967	22.5648	1.99227	1.99227	1.99227	23.4199	23.6653	23.2289	22.5135	23.1538	22.8706	24.9478	24.5224	25.105	-0.539034	-0.539034	-0.539034	-1.33419	-1.33419	-1.33419	1.99227	1.99227	1.99227	-0.539034	-0.539034	-0.539034	-1.33419	-1.33419	-1.33419	1.99227	1.99227	1.99227	-0.539034	-0.539034
sp|O60506|HNRPQ_HUMAN	O60506	SYNCRIP	25.4206	25.7355	25.0418	25.2278	25.5418	25.2172	26.0284	26.297	26.4016	27.8087	27.8045	27.609	27.4494	27.4243	27.4142	27.6932	27.6186	27.6115	27.6119	27.7192	27.7516	27.8665	27.8106	27.7001	27.95	27.893	27.8686	28.0443	28.0475	28.0942	28.1322	28.291	28.3797	28.2101	28.1013	28.2607	28.5477	28.5261	28.4194	28.4007	28.3254	28.1998	28.2318	28.173	28.2381	27.7383	27.8039
sp|O60524|NEMF_HUMAN	O60524	NEMF	-2.91829	-2.91829	-2.91829	-1.5565	-1.5565	-1.5565	4.72994	4.72994	4.72994	20.6183	20.5607	20.7788	21.1306	21.375	21.1706	4.72994	4.72994	4.72994	20.4695	20.7243	20.685	21.5324	21.5445	21.0112	26.5572	26.7488	26.9197	-2.91829	-2.91829	-2.91829	-1.5565	-1.5565	-1.5565	4.72994	4.72994	4.72994	-2.91829	-2.91829	-2.91829	-1.5565	-1.5565	-1.5565	4.72994	4.72994	4.72994	-2.91829	-2.91829
sp|O60547|GMDS_HUMAN	O60547	GMDS	-0.697666	-0.697666	-0.697666	17.3426	17.014	17.5301	29.0714	28.8678	28.789	-0.697666	-0.697666	-0.697666	17.9735	17.2363	17.613	8.92981	8.92981	8.92981	20.3654	20.3959	20.2621	17.5592	17.8318	17.9423	28.8892	29.1791	28.6071	20.437	20.6911	20.1139	17.3007	17.07	17.5188	8.92981	8.92981	8.92981	19.8614	19.9863	19.7114	17.2794	16.8935	17.1054	8.92981	8.92981	8.92981	19.9799	19.9183
sp|O60568|PLOD3_HUMAN	O60568	PLOD3	4.11313	4.11313	4.11313	15.9229	15.0037	15.4496	25.0532	25.0951	25.1526	23.1344	23.434	23.3081	16.4759	15.2789	15.9703	6.47409	6.47409	6.47409	23.6805	23.7466	23.5405	16.5032	15.1145	16.1816	25.0956	25.0162	25.0761	23.9771	23.9537	24.1029	16.4948	16.6078	17.9616	6.47409	6.47409	6.47409	23.795	23.7232	24.0121	17.2537	16.9725	17.8297	25.2043	25.0578	25.2856	4.11313	4.11313
sp|O60701|UGDH_HUMAN	O60701	UGDH	8.27979	8.27979	8.27979	18.3173	19.1418	18.7373	20.4206	20.6111	20.7026	27.8578	27.7895	27.9018	19.2895	19.0782	18.8644	21.1687	21.1144	20.5554	27.5456	27.6674	27.5483	19.5476	19.0012	19.2269	20.806	20.9503	20.9078	8.27979	8.27979	8.27979	19.0206	18.431	18.8752	-2.04174	-2.04174	-2.04174	8.27979	8.27979	8.27979	18.3414	18.6082	18.4562	19.8101	19.9322	19.866	8.27979	8.27979
sp|O60716|CTND1_HUMAN	O60716	CTNND1	21.6762	21.1605	21.4105	21.5388	20.8009	21.437	24.4019	24.3674	24.3684	21.3124	21.1659	20.7177	21.4764	22.2937	21.5577	10.3882	10.3882	10.3882	21.8859	21.7433	21.1402	22.3464	21.6179	21.4087	24.5052	24.5027	24.6024	20.4231	21.3664	20.4584	21.6376	20.4864	19.764	10.3882	10.3882	10.3882	20.9362	20.9986	21.0634	21.6178	20.2345	20.6583	24.456	24.4517	24.4592	20.4119	20.3463
sp|O60763|USO1_HUMAN	O60763	USO1	24.7183	24.3623	24.053	16.5088	16.3318	16.7211	27.1755	27.0266	26.8938	1.53183	1.53183	1.53183	16.5588	16.559	16.548	3.48176	3.48176	3.48176	1.53183	1.53183	1.53183	16.2971	16.4157	16.3469	3.48176	3.48176	3.48176	24.6529	24.5012	24.394	16.6864	16.7112	16.4687	3.48176	3.48176	3.48176	24.1731	24.2662	24.0609	-4.18876	-4.18876	-4.18876	3.48176	3.48176	3.48176	1.53183	1.53183
sp|O60832|DKC1_HUMAN	O60832	DKC1	6.07232	6.07232	6.07232	13.7954	14.5675	12.9396	24.5854	24.7796	24.7965	27.2208	26.8686	26.9971	24.6526	23.6477	22.7202	26.0542	26.1008	26.2945	26.3857	26.2844	26.3963	24.8982	25.4972	24.0156	25.9485	26.0044	25.8935	24.1656	24.3851	24.6351	19.1256	16.4739	17.1361	25.1135	25.1724	25.0572	26.4646	23.9025	25.2341	21.8665	20.7498	21.4775	25.6231	25.6071	25.5205	6.07232	6.07232
sp|O75533|SF3B1_HUMAN	O75533	SF3B1	22.6006	22.4771	22.6121	20.6707	20.8458	21.2377	4.23054	4.23054	4.23054	22.0309	22.3699	22.2276	-4.45655	-4.45655	-4.45655	4.23054	4.23054	4.23054	22.122	22.3044	22.6498	-4.45655	-4.45655	-4.45655	25.1278	25.1049	25.2993	22.8011	22.8186	23.1654	20.8387	21.092	20.9165	4.23054	4.23054	4.23054	22.6779	22.4132	22.4878	-4.45655	-4.45655	-4.45655	25.1936	25.0899	25.4166	-0.504038	-0.504038
sp|O75534|CSDE1_HUMAN	O75534	CSDE1	26.2151	26.319	26.4654	25.2724	25.55	25.4548	25.9427	26.1463	25.9241	27.1375	27.1292	27.1842	26.8817	26.9013	26.9754	27.0202	26.8739	27.0477	27.1343	27.1848	27.0757	26.9738	26.9923	27.0156	26.9634	26.9888	26.9427	27.142	27.2525	27.2491	27.1446	27.1095	27.0587	27.0474	26.9991	26.98	27.8603	27.8809	27.933	27.5114	27.6176	27.5782	27.7234	27.7608	27.5795	26.9713	27.0382
sp|O75569|PRKRA_HUMAN	O75569	PRKRA	23.8783	21.1557	23.3958	22.5898	22.5253	22.6681	26.7096	26.6594	26.9797	24.8648	24.9011	25.166	24.2678	24.2278	24.2452	26.6451	26.5437	26.6329	24.6922	24.7171	24.8835	24.0053	24.4658	24.3085	26.6718	26.7438	26.7826	28.3958	28.8283	28.7343	28.4119	28.7354	28.6127	27.302	27.3796	27.3128	24.0447	23.9403	23.8151	26.1181	26.5186	26.7537	26.317	26.4063	26.338	30.9662	31.1381
sp|O75821|EIF3G_HUMAN	O75821	EIF3G	5.94975	5.94975	5.94975	12.221	12.923	12.5471	5.8134	5.8134	5.8134	5.94975	5.94975	5.94975	12.1081	12.6902	13.2128	24.1202	24.0269	24.1782	25.8146	25.7858	25.7025	13.6452	12.4603	13.0587	23.8058	24.098	24.033	5.94975	5.94975	5.94975	12.8684	13.305	12.9828	5.8134	5.8134	5.8134	5.94975	5.94975	5.94975	12.7032	11.9496	13.4629	23.4626	23.6802	23.833	5.94975	5.94975
sp|O76094|SRP72_HUMAN	O76094	SRP72	0.503012	0.503012	0.503012	-2.31289	-2.31289	-2.31289	2.32703	2.32703	2.32703	0.503012	0.503012	0.503012	18.2222	18.2058	18.2473	2.32703	2.32703	2.32703	0.503012	0.503012	0.503012	17.7806	17.9372	17.8506	2.32703	2.32703	2.32703	0.503012	0.503012	0.503012	-2.31289	-2.31289	-2.31289	2.32703	2.32703	2.32703	23.0454	22.9207	22.9407	-2.31289	-2.31289	-2.31289	2.32703	2.32703	2.32703	0.503012	0.503012
sp|O94776|MTA2_HUMAN	O94776	MTA2	2.24396	2.24396	2.24396	15.3766	15.53	15.2279	6.47811	6.47811	6.47811	2.24396	2.24396	2.24396	15.8825	16.0263	15.8968	29.8626	30.0935	29.9786	22.2726	22.0854	22.3411	16.0808	15.9954	16.2278	29.9403	29.924	29.8308	22.1246	22.0788	21.7673	15.1544	15.472	15.3403	6.47811	6.47811	6.47811	22.032	22.1549	21.8816	15.5318	15.8446	15.5271	6.47811	6.47811	6.47811	2.24396	2.24396
sp|O94832|MYO1D_HUMAN	O94832	MYO1D	-2.63447	-2.63447	-2.63447	0.585254	0.585254	0.585254	2.19509	2.19509	2.19509	-2.63447	-2.63447	-2.63447	23.776	23.8298	23.8482	2.19509	2.19509	2.19509	21.6057	21.0401	20.796	23.6714	23.8741	23.5992	2.19509	2.19509	2.19509	20.6347	20.9671	21.3431	0.585254	0.585254	0.585254	2.19509	2.19509	2.19509	20.5907	20.6359	21.0062	0.585254	0.585254	0.585254	23.5575	23.5225	23.5344	-2.63447	-2.63447
sp|O94913|PCF11_HUMAN	O94913	PCF11	1.4915	1.4915	1.4915	-3.77641	-3.77641	-3.77641	2.32351	2.32351	2.32351	24.9375	25.0759	24.9538	19.7266	19.8249	19.6434	2.32351	2.32351	2.32351	24.6915	25.0299	24.7464	19.0724	18.7564	19.0114	24.7293	24.4754	24.3845	1.4915	1.4915	1.4915	19.0339	19.0071	18.7779	2.32351	2.32351	2.32351	24.447	24.5751	24.5561	19.3141	19.3629	19.1161	24.2922	24.3693	24.244	1.4915	1.4915
sp|O94973|AP2A2_HUMAN	O94973	AP2A2	3.15191	3.15191	3.15191	12.37	13.9589	12.3038	30.6714	30.517	30.7441	3.15191	3.15191	3.15191	13.9618	12.868	13.4045	9.24473	9.24473	9.24473	21.0885	20.8561	21.1372	14.7293	14.3488	13.9722	9.24473	9.24473	9.24473	20.8462	20.9636	20.9059	14.0005	13.0593	12.3178	9.24473	9.24473	9.24473	20.7369	20.9406	21.0841	12.2188	13.3816	12.851	9.24473	9.24473	9.24473	3.15191	3.15191
sp|O95433|AHSA1_HUMAN	O95433	AHSA1	0.0636495	0.0636495	0.0636495	21.2608	20.0816	20.7771	2.53545	2.53545	2.53545	23.2659	23.5166	23.5996	21.7903	21.6924	22.1009	24.7123	25.0203	24.8335	23.6792	23.7059	23.8592	22.0474	22.1782	21.8252	25.2971	25.2075	25.3312	0.0636495	0.0636495	0.0636495	-2.60793	-2.60793	-2.60793	2.53545	2.53545	2.53545	22.5205	22.8148	22.6704	-2.60793	-2.60793	-2.60793	2.53545	2.53545	2.53545	23.382	23.6635
sp|O95470|SGPL1_HUMAN	O95470	SGPL1	0.0955058	0.0955058	0.0955058	-3.2057	-3.2057	-3.2057	2.94074	2.94074	2.94074	0.0955058	0.0955058	0.0955058	21.3841	21.0395	21.6709	25.3166	25.4736	24.96	23.1777	23.2018	23.1563	21.6476	21.7141	21.5621	2.94074	2.94074	2.94074	0.0955058	0.0955058	0.0955058	-3.2057	-3.2057	-3.2057	2.94074	2.94074	2.94074	0.0955058	0.0955058	0.0955058	-3.2057	-3.2057	-3.2057	2.94074	2.94074	2.94074	0.0955058	0.0955058
sp|O95602|RPA1_HUMAN	O95602	POLR1A	-0.00250766	-0.00250766	-0.00250766	-0.286514	-0.286514	-0.286514	0.261856	0.261856	0.261856	-0.00250766	-0.00250766	-0.00250766	-0.286514	-0.286514	-0.286514	0.261856	0.261856	0.261856	-0.00250766	-0.00250766	-0.00250766	-0.286514	-0.286514	-0.286514	0.261856	0.261856	0.261856	-0.00250766	-0.00250766	-0.00250766	-0.286514	-0.286514	-0.286514	0.261856	0.261856	0.261856	-0.00250766	-0.00250766	-0.00250766	-0.286514	-0.286514	-0.286514	0.261856	0.261856	0.261856	-0.00250766	-0.00250766
sp|O95758|PTBP3_HUMAN	O95758	PTBP3	-2.75747	-2.75747	-2.75747	-4.11691	-4.11691	-4.11691	5.06882	5.06882	5.06882	25.3335	25.4302	25.5268	24.686	24.5939	24.6844	27.0392	27.1313	27.2636	25.0744	25.2461	25.1074	24.7341	24.7649	24.7614	26.9328	26.8542	26.9719	23.9872	23.8956	24.1686	23.3712	23.326	23.3137	26.6792	26.5933	26.6206	22.1645	22.2359	22.0762	22.7699	22.9461	22.9292	5.06882	5.06882	5.06882	24.3952	24.4176
sp|O95786|DDX58_HUMAN	O95786	DDX58	24.7024	25.0543	24.8405	31.9319	31.972	31.9281	24.3398	22.7148	24.1653	-0.321133	-0.321133	-0.321133	0.386005	0.386005	0.386005	0.0507194	0.0507194	0.0507194	-0.321133	-0.321133	-0.321133	0.386005	0.386005	0.386005	0.0507194	0.0507194	0.0507194	-0.321133	-0.321133	-0.321133	0.386005	0.386005	0.386005	0.0507194	0.0507194	0.0507194	-0.321133	-0.321133	-0.321133	0.386005	0.386005	0.386005	0.0507194	0.0507194	0.0507194	-0.321133	-0.321133
sp|O95793|STAU1_HUMAN	O95793	STAU1	26.2822	26.2428	26.1163	25.9884	25.8691	25.9819	26.267	26.2946	26.1555	26.044	26.0473	26.1095	25.9079	25.9227	25.9241	26.2568	26.4083	26.3249	25.8655	26.0043	25.9068	25.9657	26.0349	26.2127	26.1606	26.2524	26.2737	25.8166	25.7443	25.8391	25.4614	25.6035	25.5907	26.3275	26.1283	26.2351	24.8516	24.9411	25.0041	25.9459	26.0225	26.087	24.9609	24.8489	24.8225	27.7457	27.8101
sp|O95831|AIFM1_HUMAN	O95831	AIFM1	24.4219	24.2394	24.4346	24.1973	24.2982	24.2602	24.3374	24.0734	24.1819	24.61	24.6359	24.373	24.3207	24.4007	24.5894	24.4999	24.5178	24.3017	24.3383	24.2934	24.4651	24.5127	24.5516	24.579	24.691	24.4593	24.6398	24.0808	24.262	24.1324	24.045	24.1583	24.2844	24.2826	24.4159	24.3716	24.1098	24.0813	23.9889	24.2912	24.1631	24.1862	23.8386	23.7957	23.8987	24.005	24.3018
sp|P00338|LDHA_HUMAN	P00338	LDHA	20.5147	21.0562	20.8039	18.1387	18.4775	18.4482	11.0378	11.0378	11.0378	-0.584696	-0.584696	-0.584696	17.1525	17.0925	17.576	29.2104	29.213	29.2379	20.5537	20.4724	20.2711	16.4414	16.2835	16.2008	28.4756	28.477	28.4011	20.4199	20.8079	20.8567	18.6291	18.6578	18.6165	11.0378	11.0378	11.0378	20.7495	20.6066	20.785	16.2433	16.7178	17.0871	11.0378	11.0378	11.0378	20.1784	20.1809
sp|P00390|GSHR_HUMAN	P00390	GSR	19.0141	19.0104	19.4754	19.1966	18.7645	18.9907	10.6841	10.6841	10.6841	18.8856	18.8625	18.978	19.0195	19.3361	19.0167	28.9936	29.0121	28.9436	19.1116	19.1812	19.1795	18.8315	18.7756	18.7381	28.9206	29.0011	28.8421	18.8269	18.9402	19.133	18.4475	18.3163	18.6818	10.6841	10.6841	10.6841	18.8755	19.0456	18.9813	18.8421	18.5104	18.5821	10.6841	10.6841	10.6841	19.0048	19.0911
sp|P00558|PGK1_HUMAN	P00558	PGK1	21.1505	21.149	21.2741	21.1226	21.0325	21.3359	11.5373	11.5373	11.5373	20.2422	20.3545	20.3124	21.1113	20.3303	19.728	11.5373	11.5373	11.5373	21.0376	20.5087	20.8167	18.4947	19.5731	18.1941	27.6328	27.6102	27.6619	20.5555	20.7859	20.7656	19.4278	19.1046	19.6934	11.5373	11.5373	11.5373	20.5083	20.311	20.0053	17.0013	16.6585	17.8904	11.5373	11.5373	11.5373	19.7784	20.3871
sp|P02545|LMNA_HUMAN	P02545	LMNA	24.9878	25.0541	25.4997	24.3442	23.832	24.4445	24.9345	25.0801	25.0734	24.5779	25.0834	25.1215	23.5592	24.6338	24.4106	25.3163	25.2959	25.3377	24.4685	24.6639	24.1344	24.2768	24.1019	24.2005	24.9139	25.2161	25.3243	24.328	24.9672	25.4009	24.5579	24.7035	24.9049	25.2114	25.0651	25.3465	24.8889	24.9988	24.7108	24.1189	23.8216	24.5162	25.0936	25.134	25.1039	21.4443	22.1722
sp|P04075|ALDOA_HUMAN	P04075	ALDOA	23.1697	23.9977	24.1379	23.2784	23.403	23.0827	8.57099	8.57099	8.57099	22.9994	23.4164	23.6931	22.5531	22.7885	23.3972	25.9198	25.8739	25.8479	24.1554	24.0688	23.6388	21.8468	21.132	21.0804	25.2189	25.4709	25.4655	24.2095	24.2724	24.1232	22.9157	22.4211	22.8779	25.9135	25.995	26.0535	24.0503	23.9563	24.1074	21.7432	21.5821	22.283	24.9263	25.098	25.2176	23.4525	23.3026
sp|P04083|ANXA1_HUMAN	P04083	ANXA1	26.6921	26.7631	26.7555	26.7674	26.6787	26.7711	26.2755	26.2874	26.1491	26.0063	26.1156	26.1535	26.5222	26.4596	26.5163	26.1412	26.5623	26.2321	25.9241	26.1313	26.105	26.3412	26.0805	26.3114	26.2545	26.1746	26.2187	26.5275	26.7279	26.7288	26.5013	26.677	26.5452	26.3442	26.4095	26.3449	26.4976	26.4768	26.3464	26.5427	26.6211	26.4969	26.2543	26.226	26.2057	26.1759	26.2082
sp|P04843|RPN1_HUMAN	P04843	RPN1	2.78587	2.78587	2.78587	18.578	18.8716	18.0864	23.8381	23.6678	23.7086	2.78587	2.78587	2.78587	18.5286	18.5831	18.4861	23.5655	23.6503	23.7534	2.78587	2.78587	2.78587	18.4429	18.5097	18.5633	23.75	23.9298	23.5509	23.3806	23.3999	23.3544	18.4713	18.3881	18.3346	3.71364	3.71364	3.71364	23.5232	23.481	23.1444	18.2922	17.9237	18.6313	3.71364	3.71364	3.71364	2.78587	2.78587
sp|P05198|IF2A_HUMAN	P05198	EIF2S1	5.23304	5.23304	5.23304	-2.75401	-2.75401	-2.75401	-1.27202	-1.27202	-1.27202	5.23304	5.23304	5.23304	20.5515	19.93	20.6561	19.9767	19.9808	20.0104	5.23304	5.23304	5.23304	20.1571	20.1514	20.5384	20.079	20.0574	20.0374	5.23304	5.23304	5.23304	-2.75401	-2.75401	-2.75401	-1.27202	-1.27202	-1.27202	5.23304	5.23304	5.23304	-2.75401	-2.75401	-2.75401	-1.27202	-1.27202	-1.27202	5.23304	5.23304
sp|P05388|RLA0_HUMAN	P05388	RPLP0	26.5879	26.625	26.3539	26.7855	26.655	26.8185	26.7274	26.7353	26.7832	25.9483	26.2127	25.7461	25.7737	25.6733	25.8282	26.0042	25.8727	26.1009	26.1244	25.9879	25.8781	25.687	26.0978	25.8264	25.5934	25.7198	25.4906	26.6945	26.79	26.8241	26.3345	26.4916	26.526	25.6719	25.7593	25.8581	26.6138	26.6716	26.7296	26.5637	26.5838	26.4818	26.423	26.5973	26.4789	26.0316	26.0045
sp|P05455|LA_HUMAN	P05455	SSB	33.5038	33.5531	33.5413	33.4204	33.3544	33.3954	33.4471	33.5341	33.5932	31.7703	31.6964	31.7434	31.3137	31.2342	31.2158	31.5714	31.4447	31.4237	31.075	31.1157	31.0011	31.002	31.0701	31.0061	31.2004	31.3145	31.3005	32.0266	32.024	32.1586	32.2412	32.0591	32.2583	33.0916	33.054	33.0239	32.6558	32.6664	32.7094	32.6562	32.6848	32.7916	32.9697	32.9516	32.9165	33.6488	33.6847
sp|P05556|ITB1_HUMAN	P05556	ITGB1	23.2821	23.1721	22.9274	23.7569	23.5096	23.9	24.4891	24.4637	24.4673	21.7533	21.9833	22.2235	22.988	22.6039	21.9786	24.5315	24.709	25.1822	23.0202	22.5643	22.3529	23.1543	22.29	22.2244	24.6117	24.6309	24.7839	22.3424	22.4037	22.2313	22.9493	22.8237	22.1605	10.1094	10.1094	10.1094	22.5215	22.6489	22.6455	22.3294	22.637	22.128	24.5969	24.6868	24.532	22.1917	22.3599
sp|P06576|ATPB_HUMAN	P06576	ATP5F1B	26.8016	26.9731	26.928	27.1517	26.8885	27.028	26.634	26.6969	26.6497	26.7939	26.7222	26.7951	26.7957	26.9022	26.8998	26.6678	26.7043	26.6261	26.3889	26.55	26.519	26.8209	26.7462	26.6997	26.8425	26.7975	26.7584	26.5968	26.4904	26.3776	26.5403	26.5265	26.5774	27.0145	27.0868	26.9746	26.411	26.3299	26.3664	26.5488	26.5426	26.401	26.5383	26.5245	26.4968	26.6927	26.6279
sp|P06748|NPM_HUMAN	P06748	NPM1	25.4848	25.3136	25.4951	24.3555	24.7937	24.7091	25.0452	24.7123	25.1497	25.8651	26.0751	26.22	25.6085	25.7374	25.9527	25.7408	25.8441	25.3095	25.4724	25.5654	25.3482	25.5894	25.528	25.5768	25.3797	25.6522	25.7418	25.1569	25.1125	25.073	24.924	25.0179	25.2787	25.1445	25.5344	25.4112	24.8939	24.952	25.1855	25.3706	25.3017	25.5872	25.2322	25.0665	25.2625	24.8385	24.369
sp|P06756|ITAV_HUMAN	P06756	ITGAV	24.9107	25.0897	25.0784	25.9254	26.3799	24.4323	23.1033	23.0667	23.7121	25.1008	25.0726	24.5898	26.1252	24.9974	24.8024	23.808	23.9642	24.0111	25.1033	25.1537	25.0112	26.2515	25.9345	25.6488	25.0899	25.1504	25.3488	24.7412	24.6156	24.5113	22.53	21.5888	22.6746	22.1106	22.3604	23.2918	24.5469	24.6357	24.4724	21.3183	21.2477	21.1038	23.8592	23.1007	23.5601	25.172	24.9315
sp|P07195|LDHB_HUMAN	P07195	LDHB	22.4546	22.5593	21.8253	20.2621	20.3697	21.6993	10.3272	10.3272	10.3272	-5.49963	-5.49963	-5.49963	20.1731	20.2878	20.5172	26.9909	26.9645	26.8424	21.9496	21.4399	22.1107	18.6053	18.4047	19.5456	26.2675	26.2719	26.394	22.2963	22.2522	22.5568	19.8669	21.1025	20.4986	26.5944	26.6393	26.5947	21.9739	21.8275	22.0467	18.3152	19.594	19.0248	10.3272	10.3272	10.3272	21.2076	21.3707
sp|P07237|PDIA1_HUMAN	P07237	P4HB	24.8719	25.1079	25.0257	24.8805	24.7999	24.6236	24.765	24.4358	24.604	24.9625	24.9107	24.8785	25.3225	25.5415	25.4099	25.3773	25.4509	25.3975	25.2093	25.3085	25.1647	25.3105	25.3038	25.359	25.2089	25.1326	25.1239	24.8848	24.7518	24.9459	24.8821	24.6848	24.7662	25.2751	25.2456	24.9312	24.7975	24.7836	24.7275	24.9566	24.9436	24.9668	24.7564	24.6828	24.7558	24.6736	23.7326
sp|P07355|ANXA2_HUMAN	P07355	ANXA2	28.2089	28.2547	28.1797	28.2479	28.3285	28.2638	28.1023	28.0726	28.0284	27.8103	27.866	27.6581	28.1659	28.2154	28.0626	27.7572	27.8916	27.9287	27.7799	27.8793	27.7139	28.3791	28.2971	28.0767	27.685	27.7191	27.6052	28.0549	27.9322	27.807	27.7585	27.7488	27.5311	27.647	27.5055	27.626	28.1314	28.0353	27.9921	27.7778	27.8266	27.6064	27.9018	27.8735	27.8732	27.7343	27.8707
sp|P07384|CAN1_HUMAN	P07384	CAPN1	23.796	23.997	24.0029	21.391	20.7651	21.1215	24.8198	24.5222	24.6672	2.44781	2.44781	2.44781	20.4088	20.2797	20.0382	6.63277	6.63277	6.63277	23.5199	23.5413	23.4884	20.2786	20.1524	20.7108	24.8647	24.9121	24.7618	23.8385	24.0293	23.8803	20.585	20.5459	20.796	6.63277	6.63277	6.63277	23.6949	23.8556	23.6418	20.6225	20.7311	19.8408	24.5619	24.5065	24.5796	2.44781	2.44781
sp|P07814|SYEP_HUMAN	P07814	EPRS1	20.5541	20.4192	20.2417	21.5053	20.3951	20.2758	12.2047	12.2047	12.2047	18.3588	17.777	18.12	17.2237	18.6536	18.3536	12.2047	12.2047	12.2047	20.2921	21.2256	20.4729	14.5651	17.9739	16.3737	12.2047	12.2047	12.2047	19.2932	19.4236	19.8385	20.5179	20.4583	20.1475	12.2047	12.2047	12.2047	21.102	20.6777	20.206	20.8285	19.6919	20.7232	26.5089	26.5232	26.51	18.22	18.7651
sp|P08195|4F2_HUMAN	P08195	SLC3A2	24.8713	24.8889	24.7976	24.7723	24.6245	24.663	24.8468	24.5722	24.5592	24.4699	24.4258	24.5402	24.5395	24.6317	24.7523	24.8974	24.7765	24.7722	24.6434	24.6481	24.8155	24.5618	24.7768	24.5553	24.5431	24.5014	24.6357	24.3888	24.3046	24.5013	24.5753	24.5417	24.2398	24.5865	24.3716	24.3786	24.3357	24.2349	24.419	24.5343	24.4086	24.3036	24.3628	24.4932	24.2967	24.4567	24.6323
sp|P08579|RU2B_HUMAN	P08579	SNRPB2	0.0458947	0.0458947	0.0458947	-1.40358	-1.40358	-1.40358	1.80065	1.80065	1.80065	0.0458947	0.0458947	0.0458947	-1.40358	-1.40358	-1.40358	1.80065	1.80065	1.80065	0.0458947	0.0458947	0.0458947	-1.40358	-1.40358	-1.40358	1.80065	1.80065	1.80065	0.0458947	0.0458947	0.0458947	-1.40358	-1.40358	-1.40358	1.80065	1.80065	1.80065	0.0458947	0.0458947	0.0458947	-1.40358	-1.40358	-1.40358	1.80065	1.80065	1.80065	0.0458947	0.0458947
sp|P08621|RU17_HUMAN	P08621	SNRNP70	8.05089	8.05089	8.05089	-3.17866	-3.17866	-3.17866	18.0222	18.4561	18.2115	31.156	31.236	31.3027	30.6517	30.5556	30.4509	30.4132	30.2907	30.3807	30.6988	30.6207	30.7055	30.5329	30.2598	30.4692	29.868	29.6802	29.8845	26.993	26.5442	26.949	26.4823	26.2811	26.5781	22.3823	21.5272	21.9089	30.0659	30.0204	30.0424	27.8836	28.9574	29.1084	28.9503	28.8699	28.9026	28.9004	28.8168
sp|P08708|RS17_HUMAN	P08708	RPS17	7.71102	7.71102	7.71102	17.7192	17.3732	17.9523	22.5895	22.5859	22.4693	7.71102	7.71102	7.71102	16.7367	16.0517	16.4465	22.4839	21.9737	22.4771	7.71102	7.71102	7.71102	17.4207	16.3497	17.1866	21.7769	21.8629	21.7493	26.2164	25.9332	25.8679	16.9514	16.1727	16.6358	2.10689	2.10689	2.10689	25.8982	25.9449	26.2385	16.276	17.4615	16.7708	22.1802	22.144	22.0545	26.2027	26.1193
sp|P08865|RSSA_HUMAN	P08865	RPSA	27.215	27.3666	27.3329	27.4569	27.4002	27.3987	27.8098	27.7608	27.6654	27.2571	27.187	27.3199	27.1481	27.1551	27.175	27.1366	27.1984	27.1615	27.3406	27.216	27.2231	27.1727	27.2187	27.153	27.0889	27.2455	27.196	27.619	27.2818	27.3598	27.2818	27.3459	27.3518	27.2885	27.4967	27.3397	27.1996	27.1082	27.0989	27.407	27.4416	27.3367	27.5522	27.5656	27.5105	27.4193	27.5154
sp|P09012|SNRPA_HUMAN	P09012	SNRPA	-4.23123	-4.23123	-4.23123	-0.893421	-0.893421	-0.893421	4.31822	4.31822	4.31822	29.1705	28.9462	28.7908	28.7859	29.2381	29.2574	30.0914	31.1966	31.0077	29.0995	29.242	28.7798	29.7485	29.4051	29.6583	30.3123	30.6746	29.6196	23.3474	23.8873	23.2443	26.4566	26.1196	25.2685	26.1381	27.2025	27.7492	27.8829	27.8283	28.1284	28.0208	27.598	27.596	30.1373	30.6183	30.2234	27.2662	26.6578
sp|P09211|GSTP1_HUMAN	P09211	GSTP1	24.9802	24.8849	24.8858	25.6303	25.6887	25.6588	25.1436	25.1537	25.2578	24.8672	24.7513	24.5575	25.0611	25.0086	25.0201	24.5198	24.8243	24.5207	25.2837	25.2833	25.2308	25.1604	25.0097	24.8479	25.0487	24.7513	24.7914	25.5112	25.212	25.6085	25.2936	25.2069	25.227	25.1714	25.2698	25.1852	25.3067	25.271	25.0456	24.7982	24.7036	24.7756	25.2071	25.2757	25.2079	24.9733	25.1322
sp|P09234|RU1C_HUMAN	P09234	SNRPC	0.0976215	0.0976215	0.0976215	-2.79008	-2.79008	-2.79008	2.76427	2.76427	2.76427	26.6994	26.2291	26.48	24.6234	24.6904	24.5841	27.4523	27.9473	27.2891	25.9628	26.3103	26.3812	25.0668	24.9471	24.8916	27.9288	27.8057	27.8046	0.0976215	0.0976215	0.0976215	21.5568	21.1835	21.1592	2.76427	2.76427	2.76427	25.771	25.7825	25.0669	23.4002	23.3	23.0136	27.5006	27.5412	27.2667	24.2296	24.2008
sp|P09651|ROA1_HUMAN	P09651	HNRNPA1	25.1494	24.5242	25.1054	24.3545	24.0191	23.9302	26.8828	26.9827	27.1135	24.095	24.2593	24.1477	23.0963	23.7027	23.4426	26.7889	26.5967	26.6323	23.9963	23.5837	23.8304	23.4968	22.9386	23.915	26.4325	26.5607	26.6367	27.2791	27.6993	27.8748	28.5069	28.6698	28.7338	27.4925	27.4184	27.4721	26.6495	26.9834	26.7577	26.3901	26.6309	26.9304	27.3683	27.3466	27.495	24.7157	24.3281
sp|P09661|RU2A_HUMAN	P09661	SNRPA1	-0.912686	-0.912686	-0.912686	-0.207395	-0.207395	-0.207395	1.25867	1.25867	1.25867	-0.912686	-0.912686	-0.912686	-0.207395	-0.207395	-0.207395	1.25867	1.25867	1.25867	-0.912686	-0.912686	-0.912686	-0.207395	-0.207395	-0.207395	1.25867	1.25867	1.25867	21.0395	20.9844	21.3397	-0.207395	-0.207395	-0.207395	22.9808	22.9011	23.016	-0.912686	-0.912686	-0.912686	-0.207395	-0.207395	-0.207395	1.25867	1.25867	1.25867	21.5505	21.5774
sp|P09913|IFIT2_HUMAN	P09913	IFIT2	26.3725	26.2161	26.3625	25.9049	25.8106	26.0301	26.9808	27.027	26.9203	29.5402	29.5219	29.6139	29.1716	29.144	29.0965	29.4583	29.4617	29.5769	30.3828	30.3631	30.5428	30.1708	30.199	30.156	30.3626	30.5427	30.4236	29.6667	29.6874	29.8447	29.7244	29.6893	29.7078	30.3216	30.3248	30.3255	30.7152	30.6016	30.6152	30.1921	30.2173	30.162	30.0732	30.0312	30.0234	29.2932	29.3827
sp|P0DMV9|HS71B_HUMAN	P0DMV9	HSPA1B	29.8621	29.8814	29.9165	30.0279	30.0715	30.0594	30.1117	30.0284	30.0576	30.4008	30.4718	30.4519	30.2162	30.2774	30.312	30.3684	30.3465	30.3748	30.3307	30.3281	30.3083	30.5764	30.5407	30.4978	30.6329	30.5958	30.6097	30.22	30.1836	30.2414	30.1483	30.0674	30.1158	30.4607	30.4557	30.4527	30.3688	30.4044	30.3813	30.2133	30.2595	30.2043	30.1187	30.0385	30.0663	29.9087	29.9522
sp|Q01081|U2AF1_HUMAN	Q01081	U2AF1	-2.2675	-2.2675	-2.2675	0.510719	0.510719	0.510719	2.97867	2.97867	2.97867	-2.2675	-2.2675	-2.2675	0.510719	0.510719	0.510719	2.97867	2.97867	2.97867	-2.2675	-2.2675	-2.2675	0.510719	0.510719	0.510719	2.97867	2.97867	2.97867	18.5565	18.1654	18.6195	0.510719	0.510719	0.510719	2.97867	2.97867	2.97867	17.898	17.926	17.9547	0.510719	0.510719	0.510719	2.97867	2.97867	2.97867	-2.2675	-2.2675
sp|P10155|RO60_HUMAN	P10155	RO60	2.0699	2.0699	2.0699	-7.60106	-7.60106	-7.60106	4.35572	4.35572	4.35572	2.0699	2.0699	2.0699	18.1133	18.0943	18.1431	4.35572	4.35572	4.35572	24.0937	24.2953	23.867	19.2888	18.8978	19	26.2341	26.0776	26.164	2.0699	2.0699	2.0699	18.6073	18.5255	18.4708	4.35572	4.35572	4.35572	27.2595	27.5947	27.2853	21.3434	21.2649	21.2486	28.0572	28.4565	28.3984	2.0699	2.0699
sp|P16403|H12_HUMAN	P16403	H1-2	0.278559	0.278559	0.278559	19.3544	19.4639	19.6195	28.223	28.3079	28.0831	0.278559	0.278559	0.278559	20.0826	19.8788	20.1322	28.6447	28.7067	28.628	0.278559	0.278559	0.278559	20.3471	20.3946	20.1823	27.9885	27.9335	28.0513	0.278559	0.278559	0.278559	19.7977	19.3567	19.6335	3.81936	3.81936	3.81936	23.3831	23.541	23.1925	-3.81601	-3.81601	-3.81601	3.81936	3.81936	3.81936	23.6361	23.8794
sp|P10599|THIO_HUMAN	P10599	TXN	-2.6709	-2.6709	-2.6709	-0.671439	-0.671439	-0.671439	3.1739	3.1739	3.1739	21.4445	21.4506	21.4534	22.5654	23.166	22.812	3.1739	3.1739	3.1739	21.592	21.2323	21.7962	23.051	23.0735	23.0127	24.2202	23.7631	24.1756	21.6765	21.8578	21.7355	22.9779	22.8028	22.6343	3.1739	3.1739	3.1739	-2.6709	-2.6709	-2.6709	22.911	22.6688	22.8608	24.3959	24.6761	24.4783	22.5544	22.4908
sp|P10809|CH60_HUMAN	P10809	HSPD1	27.3937	27.2758	27.391	27.1707	27.1348	27.2506	27.1071	27.1256	27.1115	27.1053	27.2618	27.1896	27.3113	27.3311	27.3052	27.4293	27.5586	27.4449	27.26	27.2497	27.2895	27.4505	27.407	27.3435	27.2185	27.184	27.1674	26.7431	26.8707	26.7434	26.9282	26.9831	26.9481	27.1045	27.2145	27.2392	26.8746	26.7418	26.6916	26.8772	26.8705	26.9548	26.6839	26.7393	26.7725	27.0434	26.9037
sp|P11021|BIP_HUMAN	P11021	HSPA5	29.1099	29.2247	29.1655	28.9732	28.9823	29.0171	28.7967	28.8089	28.7538	29.2426	29.2511	29.15	29.4247	29.4147	29.4244	29.2874	29.3323	29.3051	29.2962	29.3433	29.3328	29.5049	29.5589	29.5469	29.4492	29.4433	29.4713	29.1101	29.0802	29.0175	29.0388	29.0854	28.9802	29.228	29.2502	29.1909	29.1133	29.1069	29.1044	29.0823	29.175	29.1269	29.1073	29.0834	29.1146	28.875	28.8819
sp|P11388|TOP2A_HUMAN	P11388	TOP2A	0.100322	0.100322	0.100322	-3.08461	-3.08461	-3.08461	2.90011	2.90011	2.90011	23.5515	23.4177	23.5038	21.821	22.1813	21.8746	2.90011	2.90011	2.90011	23.5703	23.7912	23.5632	21.8621	22.2225	21.8075	24.8877	25.1428	24.8859	0.100322	0.100322	0.100322	-3.08461	-3.08461	-3.08461	2.90011	2.90011	2.90011	0.100322	0.100322	0.100322	20.0552	20.2624	20.291	2.90011	2.90011	2.90011	0.100322	0.100322
sp|P11586|C1TC_HUMAN	P11586	MTHFD1	-4.15147	-4.15147	-4.15147	5.50848	5.50848	5.50848	19.9472	19.9282	19.9538	19.8025	19.2376	19.5653	29.512	28.9824	29.7193	20.5439	20.6556	20.597	19.5328	19.7987	19.5069	29.4847	29.1782	29.8743	20.2872	20.3892	20.425	19.283	19.1491	19.3218	5.50848	5.50848	5.50848	-0.652047	-0.652047	-0.652047	19.4478	19.33	19.2046	5.50848	5.50848	5.50848	20.0009	20.1488	19.8696	-4.15147	-4.15147
sp|P12004|PCNA_HUMAN	P12004	PCNA	23.2534	23.3419	23.2878	20.2089	20.3048	20.3851	26.1739	26.4359	26.1384	23.548	23.5947	23.6805	22.3602	22.3004	21.8432	26.6508	26.4856	26.5677	24.2894	24.2694	24.1542	23.2642	23.0426	23.8586	26.6639	26.8219	26.791	22.484	22.595	22.6301	18.931	16.7383	17.9605	9.31874	9.31874	9.31874	22.171	21.9148	22.3142	18.3498	18.862	19.1751	25.7957	25.7218	25.6075	23.6305	23.5009
sp|P12956|XRCC6_HUMAN	P12956	XRCC6	1.51841	1.51841	1.51841	19.5557	19.5097	19.4403	3.95443	3.95443	3.95443	23.4073	23.322	23.3822	-6.47666	-6.47666	-6.47666	3.95443	3.95443	3.95443	1.51841	1.51841	1.51841	-6.47666	-6.47666	-6.47666	3.95443	3.95443	3.95443	23.9709	24.2878	24.1048	19.412	19.8513	19.4997	3.95443	3.95443	3.95443	24.315	24.6815	24.4022	20.1099	20.0936	19.9596	25.6412	25.3578	25.5024	1.51841	1.51841
sp|P13010|XRCC5_HUMAN	P13010	XRCC5	3.73269	3.73269	3.73269	13.3197	13.6163	13.3836	7.82796	7.82796	7.82796	3.73269	3.73269	3.73269	12.6323	11.2681	12.7461	7.82796	7.82796	7.82796	21.8274	22.1697	22.2177	13.5695	12.7026	11.6317	7.82796	7.82796	7.82796	22.2226	22.3425	22.3935	14.9232	15.0227	14.4224	7.82796	7.82796	7.82796	22.6246	22.7061	22.9095	15.2652	15.8686	15.0742	7.82796	7.82796	7.82796	3.73269	3.73269
sp|P13489|RINI_HUMAN	P13489	RNH1	3.34352	3.34352	3.34352	17.625	18.1634	17.9041	24.3899	24.4427	24.3929	3.34352	3.34352	3.34352	18.7928	18.7111	18.585	2.90399	2.90399	2.90399	27.1475	26.8815	27.0193	-7.49811	-7.49811	-7.49811	24.827	24.7815	24.88	3.34352	3.34352	3.34352	18.165	18.2313	18.1029	2.90399	2.90399	2.90399	3.34352	3.34352	3.34352	-7.49811	-7.49811	-7.49811	2.90399	2.90399	2.90399	3.34352	3.34352
sp|P13639|EF2_HUMAN	P13639	EEF2	22.1009	22.2625	21.9695	22.8308	22.5239	22.7078	25.9853	25.7405	25.8537	21.538	22.1403	21.9113	22.8653	23.2743	22.5508	26.1253	26.2231	26.2469	23.4914	23.7868	23.9762	23.5839	23.8732	24.1723	25.9899	26.1008	26.0904	22.3234	23.1232	22.5944	21.0925	21.9768	21.764	10.9941	10.9941	10.9941	22.7659	23.0226	22.3199	21.6104	21.7169	20.4187	10.9941	10.9941	10.9941	21.761	21.6316
sp|P13667|PDIA4_HUMAN	P13667	PDIA4	0.597274	0.597274	0.597274	19.5955	19.4072	19.313	2.77028	2.77028	2.77028	0.597274	0.597274	0.597274	19.521	19.8166	19.6631	24.8355	24.8973	24.9826	22.9965	23.0448	22.92	19.4732	19.463	19.444	24.3563	24.4199	24.2996	23.1608	23.1875	23.1723	19.6555	19.7631	19.5455	2.77028	2.77028	2.77028	22.9226	23.2098	22.9481	-3.37974	-3.37974	-3.37974	2.77028	2.77028	2.77028	0.597274	0.597274
sp|P13674|P4HA1_HUMAN	P13674	P4HA1	3.23182	3.23182	3.23182	13.6889	13.4514	13.597	8.18854	8.18854	8.18854	21.012	20.9469	20.6494	14.3149	14.2458	14.5246	8.18854	8.18854	8.18854	20.9894	21.0621	21.2158	14.5567	14.6615	14.7244	34.1574	34.1193	33.9591	3.23182	3.23182	3.23182	14.6042	14.2868	14.0581	8.18854	8.18854	8.18854	20.8211	20.7261	20.8957	14.2695	14.2772	13.9548	8.18854	8.18854	8.18854	3.23182	3.23182
sp|P14618|KPYM_HUMAN	P14618	PKM	27.3026	27.5749	27.4433	27.661	27.6617	27.6634	27.3876	27.2638	27.407	27.3592	27.4154	27.2605	27.5311	27.5363	27.3792	27.7529	27.6463	27.7237	27.5243	27.4796	27.3242	27.4628	27.5183	27.369	27.4168	27.4993	27.3627	27.2568	27.1643	27.1444	27.2642	27.0798	27.2579	27.3391	27.2151	27.3916	27.4294	27.3621	27.1964	27.128	27.3266	27.2523	26.9735	27.0831	27.0696	27.1937	27.2138
sp|P14625|ENPL_HUMAN	P14625	HSP90B1	26.4039	26.46	26.4401	26.3022	26.5485	26.5422	26.1383	26.0012	26.0613	25.9287	26.0285	25.9743	26.2863	26.3532	26.2984	26.2165	26.2833	26.2926	26.2468	26.2793	26.308	26.3212	26.154	26.2652	26.3173	26.2057	26.0957	26.3235	26.477	26.391	26.3407	26.4153	26.2979	26.297	26.3362	26.2795	26.2262	26.306	26.3903	26.0917	26.0979	26.1723	26.2614	26.1466	26.1613	25.9693	25.9225
sp|P14678|RSMB_HUMAN	P14678	SNRPB	-2.05544	-2.05544	-2.05544	-13.0265	-13.0265	-13.0265	7.99767	7.99767	7.99767	28.1206	28.166	27.2523	28.0258	26.8344	26.7916	30.5731	30.6013	30.4156	28.749	28.3897	28.69	28.0394	27.7053	26.5519	30.1339	29.9718	29.8391	23.0659	23.7381	22.9079	23.1435	21.744	23.4514	7.99767	7.99767	7.99767	27.5829	27.0442	27.3403	23.2327	24.5783	25.4292	30.1792	30.0172	29.6965	26.3736	26.4766
sp|P14866|HNRPL_HUMAN	P14866	HNRNPL	1.84361	1.84361	1.84361	-5.28661	-5.28661	-5.28661	2.87872	2.87872	2.87872	1.84361	1.84361	1.84361	-5.28661	-5.28661	-5.28661	2.87872	2.87872	2.87872	1.84361	1.84361	1.84361	19.4364	19.5641	19.6725	2.87872	2.87872	2.87872	1.84361	1.84361	1.84361	-5.28661	-5.28661	-5.28661	2.87872	2.87872	2.87872	27.443	27.3321	27.4023	21.7932	21.5236	22.1232	26.7476	26.0518	26.7242	1.84361	1.84361
sp|P14868|SYDC_HUMAN	P14868	DARS1	7.87655	7.87655	7.87655	11.943	12.1989	11.7441	20.3995	20.3456	20.3071	7.87655	7.87655	7.87655	11.5305	10.8465	11.8151	4.93264	4.93264	4.93264	7.87655	7.87655	7.87655	11.8907	12.2837	11.4109	20.4618	20.5146	20.4132	7.87655	7.87655	7.87655	12.0948	11.2594	10.2614	4.93264	4.93264	4.93264	7.87655	7.87655	7.87655	10.5284	10.4122	10.9182	4.93264	4.93264	4.93264	7.87655	7.87655
sp|P14923|PLAK_HUMAN	P14923	JUP	24.4949	24.318	24.5732	24.0943	24.0028	24.009	23.6653	23.5566	23.4953	23.9663	23.699	23.7333	24.6156	24.5782	24.6358	24.0414	23.8201	23.9661	23.84	23.6087	23.923	23.7162	23.6638	23.7098	23.6122	23.9396	23.98	23.5278	23.6672	23.5527	23.8136	23.6511	23.7108	23.999	24.1098	23.7322	23.4376	23.4818	23.5629	23.508	23.9207	23.5762	23.2962	23.2514	23.1624	23.3644	23.8193
sp|P15311|EZRI_HUMAN	P15311	EZR	22.9113	23.1274	23.509	22.5998	23.6636	23.2258	10.1898	10.1898	10.1898	22.4881	22.6329	21.6953	22.4799	23.4742	22.782	24.7078	24.7877	24.9322	22.7705	23.1085	22.539	22.288	22.0474	22.2951	24.7937	24.7239	24.8121	23.3737	23.5785	23.0322	22.4216	22.1426	22.8514	24.8005	24.7743	24.8	23.3384	23.0293	23.0155	22.9122	22.8901	21.7451	24.5636	24.4572	24.4671	20.8043	20.5941
sp|P15880|RS2_HUMAN	P15880	RPS2	23.2427	23.2171	23.2218	18.6903	18.2754	18.3928	25.759	26.1187	25.619	2.26138	2.26138	2.26138	18.0618	18.7986	19.3338	7.36059	7.36059	7.36059	23.2571	23.4717	23.4324	18.3641	18.3501	17.7314	7.36059	7.36059	7.36059	24.2468	24.3235	24.1632	18.5816	18.5572	18.9002	7.36059	7.36059	7.36059	23.9418	23.8693	23.8364	19.2154	19.7006	19.1841	26.2288	26.0942	25.9537	24.1329	24.2185
sp|P16152|CBR1_HUMAN	P16152	CBR1	18.9621	18.9611	18.9746	14.9203	15.2337	14.5266	11.3898	11.3898	11.3898	2.22959	2.22959	2.22959	13.4651	14.07	13.1748	11.3898	11.3898	11.3898	18.6758	18.6881	18.657	13.887	14.4234	14.482	11.3898	11.3898	11.3898	19.1424	19.2893	19.0604	14.1201	15.291	16.0711	11.3898	11.3898	11.3898	18.8798	19.0102	18.9435	15.0231	15.2291	15.4262	11.3898	11.3898	11.3898	19.2466	19.319
sp|P16989|YBOX3_HUMAN	P16989	YBX3	33.512	33.4671	33.4719	33.483	33.448	33.5032	33.6539	33.6995	33.6694	33.737	33.7734	33.7959	33.6595	33.6399	33.673	33.7866	33.7706	33.7715	33.3875	33.4426	33.4166	33.5062	33.5326	33.4787	33.4848	33.4394	33.4519	33.3066	33.2402	33.3733	33.2054	33.3519	33.3191	33.7324	33.6746	33.6426	33.2078	33.2359	33.2825	33.3752	33.501	33.4261	33.413	33.4485	33.4003	34.0538	34.0777
sp|P17480|UBF1_HUMAN	P17480	UBTF	-1.43781	-1.43781	-1.43781	-2.4163	-2.4163	-2.4163	3.77402	3.77402	3.77402	23.656	23.5157	23.6519	23.6861	23.5442	23.8004	3.77402	3.77402	3.77402	23.8177	23.8663	23.663	23.7506	23.8053	23.5392	25.0298	26.138	25.9683	-1.43781	-1.43781	-1.43781	-2.4163	-2.4163	-2.4163	3.77402	3.77402	3.77402	22.0823	22.2584	22.1008	22.3963	22.1206	21.7508	3.77402	3.77402	3.77402	-1.43781	-1.43781
sp|P17844|DDX5_HUMAN	P17844	DDX5	24.602	24.9575	24.4991	21.8862	21.9751	21.5249	25.0284	25.3389	25.0224	25.462	25.5964	25.6346	23.2411	23.746	23.9345	25.7448	25.6343	25.514	25.4772	25.4662	25.2197	23.8108	24.1294	23.6383	25.8398	25.8717	25.977	24.7984	24.6727	24.7009	21.5172	21.2608	21.8277	24.9911	24.7101	24.795	25.2176	25.2771	25.2094	21.8494	22.5224	22.3075	25.2099	25.1235	24.9891	4.1508	4.1508
sp|P17980|PRS6A_HUMAN	P17980	PSMC3	4.60441	4.60441	4.60441	11.9388	12.5092	12.3286	8.03398	8.03398	8.03398	20.9553	20.5554	20.7875	10.6205	12.5471	11.8054	8.03398	8.03398	8.03398	4.60441	4.60441	4.60441	12.0804	11.0518	10.5266	8.03398	8.03398	8.03398	20.6215	20.6533	20.6876	12.7926	10.8881	12.1598	8.03398	8.03398	8.03398	20.4351	20.5391	20.6341	11.1967	11.0809	10.8139	8.03398	8.03398	8.03398	4.60441	4.60441
sp|P17987|TCPA_HUMAN	P17987	TCP1	27.7508	27.7331	27.7577	27.6137	27.5984	27.6006	27.6407	27.6081	27.6043	27.6215	27.5237	27.7072	27.3478	27.1878	27.3382	27.4176	27.5177	27.6391	27.4777	27.6536	27.5001	27.3725	27.3469	27.4009	27.5496	27.5599	27.5896	27.313	27.2588	27.3939	27.5179	27.4483	27.5665	27.4747	27.4042	27.4127	27.4336	27.4539	27.5129	27.3791	27.4439	27.5742	27.2932	27.2696	27.2981	27.5616	27.3448
sp|P18077|RL35A_HUMAN	P18077	RPL35A	-0.115577	-0.115577	-0.115577	17.5591	17.5578	17.5911	5.6079	5.6079	5.6079	-0.115577	-0.115577	-0.115577	-3.60553	-3.60553	-3.60553	5.6079	5.6079	5.6079	20.3556	20.1367	20.54	17.0462	17.0891	17.0293	5.6079	5.6079	5.6079	20.8256	20.6372	20.5742	-3.60553	-3.60553	-3.60553	5.6079	5.6079	5.6079	20.617	20.5081	20.6093	17.3874	17.1917	16.9361	34.2034	34.2526	34.1942	20.3065	21.083
sp|P18124|RL7_HUMAN	P18124	RPL7	24.9865	25.5595	25.3804	25.9211	25.3315	25.3755	27.4602	27.49	27.426	24.2737	23.9476	23.6529	22.805	23.1989	23.2598	11.1141	11.1141	11.1141	25.5225	25.5014	25.1283	23.34	23.2586	22.9074	25.339	25.4329	25.8349	26.1779	25.8858	26.1107	25.2636	25.4963	24.8303	11.1141	11.1141	11.1141	25.5512	25.25	24.944	25.4213	24.8031	24.8395	27.0918	27.1639	27.0803	25.9243	25.8327
sp|P18621|RL17_HUMAN	P18621	RPL17	23.2286	23.1892	23.2008	18.661	18.3985	18.4881	27.151	26.9957	27.3595	23.3649	23.5143	23.2197	17.7608	17.9203	17.7254	5.56448	5.56448	5.56448	23.1927	23.1137	23.2938	18.2504	18.1871	17.8264	5.56448	5.56448	5.56448	23.7604	23.5882	24.2819	17.9687	18.179	18.1271	5.56448	5.56448	5.56448	23.523	23.2944	23.4803	-10.3882	-10.3882	-10.3882	27.5091	27.3049	27.0463	23.4292	23.2706
sp|P19338|NUCL_HUMAN	P19338	NCL	32.3595	32.3376	32.3824	32.3004	32.2548	32.2563	32.2495	32.134	32.2525	32.4428	32.4628	32.4662	32.4629	32.5052	32.3835	31.9246	32.1348	32.0455	32.251	32.2702	32.1803	32.3925	32.382	32.3792	32.1338	32.1442	32.109	31.8875	31.9293	31.8622	31.7049	31.6522	31.7068	31.9043	31.8728	31.9414	32.5322	32.502	32.5043	32.2652	32.3605	32.3328	32.776	32.78	32.7942	32.6118	32.6203
sp|P19474|RO52_HUMAN	P19474	TRIM21	29.7746	29.8359	29.7551	29.7992	29.8524	29.8823	29.6844	29.7304	29.672	29.5774	29.5978	29.7135	29.4172	29.3757	29.3972	29.2705	29.193	29.2558	29.317	29.3659	29.2703	29.1105	29.1268	29.1044	29.4367	29.6052	29.6175	29.5074	29.4249	29.3922	29.4216	29.3724	29.4242	30.1306	30.1	30.1023	29.7288	29.7658	29.7306	29.6553	29.7007	29.7504	29.6303	29.7065	29.6623	29.826	29.7497
sp|P19525|E2AK2_HUMAN	P19525	EIF2AK2	29.7222	29.7328	29.8784	29.7826	29.836	29.8287	30.1535	30.1579	30.1587	32.106	32.043	32.0652	31.6427	31.7102	31.667	31.7374	31.7495	31.8209	31.7353	31.708	31.7012	31.7801	31.7589	31.7887	32.0135	31.9657	31.9411	32.1873	32.2348	32.2291	31.9352	31.9352	31.9495	32.2226	32.2866	32.2638	31.1956	31.2463	31.2535	31.687	31.6208	31.7338	30.8747	30.7932	30.939	33.025	32.9855
sp|P20042|IF2B_HUMAN	P20042	EIF2S2	2.55128	2.55128	2.55128	-1.04301	-1.04301	-1.04301	-1.27132	-1.27132	-1.27132	2.55128	2.55128	2.55128	-1.04301	-1.04301	-1.04301	20.6529	20.4469	21.0153	2.55128	2.55128	2.55128	-1.04301	-1.04301	-1.04301	20.6381	20.6146	20.5944	2.55128	2.55128	2.55128	-1.04301	-1.04301	-1.04301	-1.27132	-1.27132	-1.27132	2.55128	2.55128	2.55128	-1.04301	-1.04301	-1.04301	-1.27132	-1.27132	-1.27132	2.55128	2.55128
sp|P20591|MX1_HUMAN	P20591	MX1	3.05359	3.05359	3.05359	17.8984	18.1598	18.0246	2.66017	2.66017	2.66017	3.05359	3.05359	3.05359	18.2142	17.9979	18.5112	24.9215	25.0686	24.7139	3.05359	3.05359	3.05359	18.4666	18.5562	18.389	24.5661	24.7856	24.7191	3.05359	3.05359	3.05359	-5.60054	-5.60054	-5.60054	2.66017	2.66017	2.66017	3.05359	3.05359	3.05359	17.9878	18.028	18.014	2.66017	2.66017	2.66017	3.05359	3.05359
sp|P20618|PSB1_HUMAN	P20618	PSMB1	24.7603	24.7047	24.695	23.806	24.7269	23.4307	25.4753	25.5787	25.669	24.1641	24.078	24.1389	21.33	21.3805	20.7676	7.45901	7.45901	7.45901	24.4604	24.5283	24.5578	22.3272	22.4473	20.9964	7.45901	7.45901	7.45901	24.9869	24.6983	24.804	23.7299	22.853	22.9334	25.4831	25.5275	25.409	24.3743	24.4938	24.671	22.2208	22.136	22.3942	25.5023	25.4294	25.3637	24.5225	24.3421
sp|P21980|TGM2_HUMAN	P21980	TGM2	25.6786	25.9882	25.8317	25.9619	26.1039	26.1003	25.6537	25.5767	25.5234	25.4295	25.1713	25.3502	25.573	25.5757	25.6023	25.4844	25.4651	25.3875	25.423	25.5563	25.4105	25.6782	25.6982	25.6647	25.417	25.617	25.6707	25.6117	25.7278	25.5098	25.6473	25.7348	25.5832	25.1971	25.471	25.53	25.8101	25.9348	25.8913	25.7301	25.6059	25.6302	25.541	25.4803	25.5915	25.5045	25.6233
sp|P22087|FBRL_HUMAN	P22087	FBL	2.24136	2.24136	2.24136	-4.09079	-4.09079	-4.09079	22.5703	22.4208	22.6384	25.3005	24.7193	24.8919	20.1754	20.2319	20.101	23.1679	22.8597	22.5007	2.24136	2.24136	2.24136	19.9293	20.0188	19.8763	1.67893	1.67893	1.67893	2.24136	2.24136	2.24136	-4.09079	-4.09079	-4.09079	1.67893	1.67893	1.67893	2.24136	2.24136	2.24136	19.4255	19.7513	19.6025	1.67893	1.67893	1.67893	2.24136	2.24136
sp|P22234|PUR6_HUMAN	P22234	PAICS	21.7042	20.9711	20.5421	20.6211	20.9968	21.516	26.1117	26.0405	26.2093	20.8261	20.8759	20.95	21.3828	21.0801	20.5487	11.606	11.606	11.606	20.6735	20.6021	20.7045	18.1681	18.9609	20.7803	25.9401	25.8988	25.8566	21.1641	21.3355	21.0694	20.9734	20.0715	20.9542	11.606	11.606	11.606	20.6454	20.3506	20.9038	20.9828	20.9768	21.1787	25.4288	25.5926	25.7665	21.4658	21.4075
sp|P22626|ROA2_HUMAN	P22626	HNRNPA2B1	22.7762	22.7019	22.5868	21.0479	20.9161	21.0457	5.26492	5.26492	5.26492	-0.696349	-0.696349	-0.696349	21.842	21.2691	21.9139	5.26492	5.26492	5.26492	22.3144	22.4934	22.377	21.1055	21.115	20.9407	5.26492	5.26492	5.26492	23.4829	24.0103	23.7918	22.341	22.2387	21.3298	5.26492	5.26492	5.26492	23.924	24.0828	23.7317	22.6775	22.9603	22.7659	26.6338	26.8131	26.3563	-0.696349	-0.696349
sp|P23246|SFPQ_HUMAN	P23246	SFPQ	24.3725	24.7325	24.815	24.8032	24.5671	24.2299	23.8222	24.6705	24.3257	24.8109	24.7757	24.9614	25.1604	25.1495	25.0124	24.7727	24.9973	24.887	25.1371	25.0287	24.7462	24.7492	25.0206	24.8237	25.0222	25.1214	25.0372	24.7637	24.798	24.8513	24.338	24.911	24.6265	24.6351	24.702	24.6195	25.5084	25.3718	25.1655	25.0413	25.0325	24.912	25.3103	25.2218	25.4305	24.4341	24.44
sp|P23284|PPIB_HUMAN	P23284	PPIB	28.7297	28.803	28.7996	29.0887	29.0616	28.9096	28.7637	28.8244	28.7619	28.4377	28.4994	28.3333	28.6097	28.4224	28.4755	28.5325	28.2467	28.4532	28.1475	28.2309	28.1863	28.6454	28.6455	28.6442	28.3409	28.3471	28.3514	28.5527	28.4018	28.4159	28.1962	27.9067	28.1157	28.9431	28.9167	28.8796	28.2117	28.2681	28.2947	28.3227	28.2621	28.2473	28.6545	28.6793	28.655	28.6183	28.791
sp|P23368|MAOM_HUMAN	P23368	ME2	28.0064	28.2115	28.1967	28.5226	28.4975	28.5634	27.1538	27.1382	27.0797	-0.00285374	-0.00285374	-0.00285374	-0.362048	-0.362048	-0.362048	0.332954	0.332954	0.332954	-0.00285374	-0.00285374	-0.00285374	-0.362048	-0.362048	-0.362048	0.332954	0.332954	0.332954	-0.00285374	-0.00285374	-0.00285374	-0.362048	-0.362048	-0.362048	0.332954	0.332954	0.332954	-0.00285374	-0.00285374	-0.00285374	-0.362048	-0.362048	-0.362048	0.332954	0.332954	0.332954	-0.00285374	-0.00285374
sp|P23396|RS3_HUMAN	P23396	RPS3	26.0274	26.1033	26.0334	25.9854	26.1919	26.5272	26.5994	26.6838	26.4419	25.6366	25.3911	25.6246	25.9201	25.7412	25.6643	25.0103	25.0392	25.0217	25.9901	25.9814	25.9844	25.6133	25.7158	25.8628	25.4995	25.6243	25.6646	26.5222	26.5332	26.4556	26.6066	26.6609	26.6769	25.7822	25.1506	24.8506	26.0833	26.1591	25.9782	26.0137	26.2415	26.2391	26.2278	26.0828	26.1368	26.7858	26.8449
sp|P23526|SAHH_HUMAN	P23526	AHCY	24.8616	24.7465	24.7946	24.6161	24.3441	24.5575	24.6199	24.6	24.4527	24.2071	24.3796	24.3253	24.8327	24.3392	24.6493	24.647	24.7263	24.6574	24.2377	24.3159	24.2266	24.2077	23.9554	24.121	24.5484	24.5012	24.4838	24.2441	24.5433	24.5872	24.4248	24.3843	24.5492	24.3006	24.5122	24.4804	24.4489	24.4188	24.4877	24.605	24.4594	24.3909	24.4968	24.4336	24.475	24.6394	24.324
sp|P23528|COF1_HUMAN	P23528	CFL1	24.0428	23.9334	24.2905	24.9449	24.7154	24.8745	24.0546	24.1779	24.0261	24.0383	23.9732	24.0501	24.3288	24.6661	24.4606	24.3047	23.9971	24.3819	24.3734	24.2171	24.4193	24.5544	24.6912	24.589	24.4934	24.7462	24.654	24.2983	24.6011	24.4201	23.9891	24.1583	24.1344	24.9302	24.9286	24.9974	24.4291	24.3289	24.7487	24.1731	24.6781	24.2256	24.5568	24.7375	24.6823	24.6284	24.6607
sp|P24534|EF1B_HUMAN	P24534	EEF1B2	24.391	24.6469	24.6773	23.6609	23.5746	23.3619	24.6423	24.1015	24.4649	24.4072	24.425	24.4117	24.8633	24.1758	23.6745	23.6105	24.0283	23.6514	24.3267	24.273	24.2825	23.9219	23.8661	23.3105	23.8177	23.8033	23.7977	24.6785	24.5161	24.5084	23.2501	22.9272	23.4989	23.9976	23.4927	23.3612	24.5141	24.3404	24.3366	24.3107	23.9958	24.1782	24.8425	24.6011	24.4954	24.7639	24.8838
sp|P24666|PPAC_HUMAN	P24666	ACP1	-3.76577	-3.76577	-3.76577	21.57	21.506	21.3771	5.07364	5.07364	5.07364	20.2804	20.5916	20.4623	21.488	21.3358	21.402	26.1089	26.3708	26.2431	20.2979	20.2442	20.1224	21.2157	21.5355	21.3899	5.07364	5.07364	5.07364	20.8848	20.805	20.8444	21.0924	21.2918	21.2347	26.43	26.5258	26.5444	20.4081	20.4839	20.7036	21.6979	21.3784	21.5928	26.2705	26.1793	26.0365	20.6351	21.0997
sp|P25205|MCM3_HUMAN	P25205	MCM3	19.8687	19.9025	19.8706	21.654	21.3252	21.6157	24.6634	24.7521	24.507	19.0028	19.9208	19.5328	22.0028	21.9657	21.6357	8.86151	8.86151	8.86151	20.6231	20.1756	20.4596	22.1799	22.4202	22.3285	8.86151	8.86151	8.86151	19.5657	19.9191	19.4089	21.4647	21.9882	21.5206	8.86151	8.86151	8.86151	19.3885	19.7581	19.2279	21.6463	21.888	21.9096	24.6549	24.5754	24.6119	19.8253	19.651
sp|P25398|RS12_HUMAN	P25398	RPS12	-1.95481	-1.95481	-1.95481	23.3687	23.4629	24.0405	26.1803	26.0967	26.2063	23.9127	23.8334	23.7614	22.1352	21.088	21.5517	26.219	26.2925	26.2534	23.8007	23.7393	23.8015	22.8686	22.2938	21.9325	26.0799	26.313	26.1701	24.2221	23.988	24.3294	22.3854	22.1075	22.0104	26.3237	26.407	26.0651	24.8421	24.7091	24.7936	22.655	22.8987	23.2058	26.4314	26.4287	26.457	24.1369	24.1417
sp|P25705|ATPA_HUMAN	P25705	ATP5F1A	26.5489	26.7272	26.6612	26.7945	26.6827	26.8238	26.4953	26.4094	26.3622	26.3826	26.5205	26.5016	26.3708	26.5829	26.6677	26.564	26.6218	26.5961	26.2028	26.422	26.2553	26.5319	26.4371	26.4932	26.5389	26.3586	26.4263	26.1642	26.3665	26.2731	26.4302	26.3082	26.0348	26.5887	26.5471	26.7659	25.971	25.9627	26.1081	26.1953	26.3065	26.4272	26.1678	26.138	26.2376	26.4135	26.329
sp|P25786|PSA1_HUMAN	P25786	PSMA1	25.0854	25.4273	25.5181	24.9801	24.7791	25.1267	25.5265	25.6356	25.6609	23.9684	24.0252	23.9403	23.8605	24.464	23.4526	10.362	10.362	10.362	24.6212	24.9974	24.7996	24.3272	23.9605	24.1588	25.1771	25.134	25.0474	25.2301	24.7561	25.3158	25.0813	24.266	25.2391	25.41	25.1108	25.4109	24.6674	24.896	25.0979	24.7885	24.4309	24.6283	25.3458	25.448	25.431	25.9807	25.7838
sp|P25787|PSA2_HUMAN	P25787	PSMA2	22.4284	22.3892	22.4838	21.0168	21.5016	21.0284	27.3433	27.4715	27.2163	21.9242	21.8963	21.8805	19.2143	19.6491	19.5385	10.8729	10.8729	10.8729	22.37	22.59	22.6282	19.6162	19.7485	19.5185	10.8729	10.8729	10.8729	22.2236	22.6107	22.5121	20.3813	20.8904	20.4339	10.8729	10.8729	10.8729	22.7134	22.6398	22.4576	19.6844	19.9517	19.237	10.8729	10.8729	10.8729	22.9507	22.4289
sp|P25788|PSA3_HUMAN	P25788	PSMA3	24.9916	24.8667	24.8178	24.929	24.7563	25.0185	25.0015	24.9746	25.1048	24.3177	24.3805	24.3635	24.3772	24.6342	24.3443	24.1011	24.3025	24.4949	24.7069	24.5314	24.8345	24.1271	24.4846	24.2506	24.0204	24.06	24.2845	25.1096	24.8513	24.8679	25.1203	24.8612	24.9138	24.2714	24.4517	24.458	24.8504	24.6064	24.5498	24.4938	24.772	25.1126	24.4952	24.7241	24.5189	25.0528	25.4128
sp|P25789|PSA4_HUMAN	P25789	PSMA4	24.2884	24.1742	24.1465	22.3425	21.9281	21.9423	25.9409	25.8576	25.5532	-1.61308	-1.61308	-1.61308	21.4597	21.9595	21.8495	8.61584	8.61584	8.61584	23.683	23.6615	23.8227	21.3008	21.0528	21.7926	8.61584	8.61584	8.61584	23.5735	24.0082	23.9563	22.2458	22.3841	21.7363	8.61584	8.61584	8.61584	23.8782	23.8697	24.1373	21.5783	21.1224	21.4274	25.6519	25.7695	25.7994	24.2688	24.5856
sp|P26196|DDX6_HUMAN	P26196	DDX6	21.8362	22.0712	22.1516	20.97	20.4973	21.2037	25.7129	25.6775	24.9835	26.1296	26.2269	26.4349	26.802	26.3834	26.1866	26.7972	26.6469	26.7562	22.386	22.8942	22.6602	21.3939	21.8292	21.4766	25.7619	25.8603	25.6089	21.5482	21.2907	20.8751	21.422	20.8816	20.4129	26.0092	25.8838	25.9793	24.3006	24.2297	23.7131	23.0612	22.9827	22.7695	26.1773	26.2391	26.2787	21.5214	21.8822
sp|P26368|U2AF2_HUMAN	P26368	U2AF2	0.0527865	0.0527865	0.0527865	-2.00172	-2.00172	-2.00172	2.18905	2.18905	2.18905	0.0527865	0.0527865	0.0527865	-2.00172	-2.00172	-2.00172	2.18905	2.18905	2.18905	0.0527865	0.0527865	0.0527865	-2.00172	-2.00172	-2.00172	2.18905	2.18905	2.18905	24.177	24.6269	24.5252	21.6152	22.0667	21.9816	2.18905	2.18905	2.18905	0.0527865	0.0527865	0.0527865	-2.00172	-2.00172	-2.00172	2.18905	2.18905	2.18905	0.0527865	0.0527865
sp|P26373|RL13_HUMAN	P26373	RPL13	21.3204	21.3525	21.1183	19.8558	20.9052	20.8304	26.462	26.635	26.5595	19.4082	19.0314	20.3451	18.1337	19.1077	18.0233	11.7312	11.7312	11.7312	20.4023	21.4664	19.9629	18.0721	17.5693	17.986	11.7312	11.7312	11.7312	21.7889	22.6768	22.2826	20.7687	21.1139	20.5595	11.7312	11.7312	11.7312	21.1195	21.436	21.1063	21.0296	21.2404	21.8431	26.3392	26.2373	26.312	21.2611	21.0287
sp|P26599|PTBP1_HUMAN	P26599	PTBP1	24.7696	24.1293	24.7551	23.9137	24.1812	24.3053	24.9902	25.923	25.1536	30.1798	30.2049	30.1093	29.7171	29.7795	29.7609	30.1319	29.9083	30.1012	30.0455	30.1772	30.1355	30.2555	30.1655	30.162	29.9934	30.1752	30.0696	28.7734	28.663	28.6882	28.0558	27.924	28.1985	29.075	29.1308	28.9259	27.3019	27.5266	27.3625	27.8225	27.8031	27.8784	27.125	27.0382	27.2661	30.0438	30.246
sp|P26640|SYVC_HUMAN	P26640	VARS1	25.3638	25.9078	25.997	26.4847	26.4556	26.5002	26.3183	26.1663	26.149	26.3774	26.2563	26.3267	26.4058	26.5013	26.3332	25.795	25.7787	25.8397	26.3668	26.4288	26.1295	26.0954	26.2865	26.2366	26.277	26.299	26.2737	26.2457	26.2902	26.4002	26.3671	26.6485	26.3982	25.8691	25.9657	25.9064	26.5625	26.543	26.5043	26.3001	26.3318	26.3031	26.188	26.2246	26.2427	26.0585	26.1321
sp|P26641|EF1G_HUMAN	P26641	EEF1G	27.8555	27.8735	27.7627	27.8865	27.8616	27.8534	27.8309	27.7118	27.7567	27.5112	27.6046	27.5767	27.4771	27.6298	27.6797	27.8092	27.8845	27.8194	27.3304	27.259	27.2047	27.469	27.4953	27.5452	27.6327	27.6865	27.6136	27.2758	27.3433	27.4032	27.5966	27.6984	27.8309	27.9758	28.0429	28.0171	27.5625	27.5168	27.4674	27.7218	27.7737	27.8791	27.5673	27.6911	27.6061	27.7562	27.7271
sp|P27348|1433T_HUMAN	P27348	YWHAQ	-0.623016	-0.623016	-0.623016	16.818	12.551	15.1034	9.81019	9.81019	9.81019	23.6976	23.4742	23.9821	20.3413	20.2227	21.0934	9.81019	9.81019	9.81019	24.1497	24.2515	24.0956	19.5397	19.1995	19.5689	27.7674	27.8818	27.8779	23.3645	23.6431	23.7276	18.5315	17.967	18.4273	9.81019	9.81019	9.81019	23.386	23.5876	23.737	18.2208	17.6972	17.8403	28.0218	28.0254	28.1719	23.4022	23.284
sp|P27635|RL10_HUMAN	P27635	RPL10	3.49486	3.49486	3.49486	15.1691	14.8957	15.3116	33.858	34.403	34.09	3.49486	3.49486	3.49486	-9.71301	-9.71301	-9.71301	6.6366	6.6366	6.6366	24.3846	24.0041	24.1848	13.6841	14.0144	13.8882	6.6366	6.6366	6.6366	24.8156	24.228	24.5189	15.0185	14.6747	14.9056	6.6366	6.6366	6.6366	24.472	24.4331	24.2992	14.5731	14.009	14.4767	6.6366	6.6366	6.6366	3.49486	3.49486
sp|P27816|MAP4_HUMAN	P27816	MAP4	24.3275	24.2457	24.0628	23.0773	22.8115	22.4452	10.0029	10.0029	10.0029	26.0123	26.0842	25.9481	25.9447	25.4419	25.445	25.2955	25.3772	25.308	25.7597	25.6474	25.6479	23.6326	23.373	23.6583	25.5417	25.6411	25.6057	22.5501	22.3486	22.8151	21.9798	22.225	22.8407	24.9819	25.1051	24.9459	22.8049	23.0442	22.9111	23.9794	23.8605	24.332	25.061	24.9547	24.9771	22.6875	23.1048
sp|P27824|CALX_HUMAN	P27824	CANX	23.2104	22.5171	23.8018	23.2802	23.5825	23.8944	24.6932	24.9199	24.9778	21.9201	21.2886	22.4956	22.7138	22.1912	22.3721	10.4873	10.4873	10.4873	22.8497	22.9217	22.6083	22.4114	23.1022	21.9528	24.8745	24.9273	24.8247	22.7098	22.2532	23.0148	22.5761	22.6483	22.1428	24.7841	24.9235	24.5907	22.8524	22.4064	22.0918	21.5676	19.4978	22.9773	24.7751	24.8772	24.6243	22.0658	23.2025
sp|P28062|PSB8_HUMAN	P28062	PSMB8	25.6224	25.4574	25.392	19.9414	19.352	19.6218	24.4476	24.1788	24.2668	6.53666	6.53666	6.53666	17.841	17.601	18.2286	3.34336	3.34336	3.34336	25.3837	25.4895	25.407	18.4052	17.7564	17.7274	23.437	23.5012	23.4748	25.7192	25.8183	25.7913	18.6182	18.2229	18.9016	24.0191	23.8829	23.9132	25.4602	25.3975	25.3303	18.6757	18.6649	19.009	23.7949	23.7667	23.687	25.5587	25.546
sp|P28066|PSA5_HUMAN	P28066	PSMA5	24.8699	24.655	24.7583	22.7367	22.944	22.2316	25.8628	25.9016	25.6519	24.539	24.4428	24.6518	22.7787	22.7763	22.977	7.4023	7.4023	7.4023	24.8905	24.8035	24.6786	22.0902	22.6219	21.7355	24.9634	25.0885	24.8317	24.8432	24.9494	24.8094	22.9653	21.9894	23.0179	25.4934	25.4755	25.4863	24.4719	24.1447	24.0906	22.5333	22.5537	22.9309	25.3637	25.4667	25.4984	24.9876	24.9819
sp|P28072|PSB6_HUMAN	P28072	PSMB6	24.7423	24.6517	24.7838	24.5139	24.5624	24.5023	24.8247	24.3677	24.6073	24.4165	24.3172	24.5789	24.5084	24.3319	24.4502	24.2067	24.5451	24.2304	24.6061	24.6954	24.46	24.5703	24.3053	24.7882	24.1198	23.8821	24.0442	24.4927	24.9516	24.5588	24.8182	24.6699	24.8073	24.836	24.9871	25.0689	24.36	24.5857	24.4505	24.5251	24.6026	24.591	24.4444	24.3813	24.309	24.6206	24.4351
sp|P28074|PSB5_HUMAN	P28074	PSMB5	23.3491	23.8071	23.7348	19.3074	19.0799	19.2471	26.3909	26.1048	26.3612	2.61529	2.61529	2.61529	17.8503	18.1058	18.3991	7.64402	7.64402	7.64402	23.6761	23.6108	23.813	17.7173	17.7739	17.7229	7.64402	7.64402	7.64402	23.7786	23.6846	23.9922	19.1709	19.4202	19.0919	25.9067	25.8516	25.9266	23.866	23.6894	23.6072	18.0572	17.8572	18.5801	25.8154	25.9571	25.6969	2.61529	2.61529
sp|P29401|TKT_HUMAN	P29401	TKT	-0.772096	-0.772096	-0.772096	21.5463	21.2068	21.2089	2.53782	2.53782	2.53782	-0.772096	-0.772096	-0.772096	-1.43401	-1.43401	-1.43401	25.5669	25.6652	25.7389	21.2883	21.0735	20.9626	20.8888	21.0004	20.7525	25.2637	24.6578	25.1536	21.2822	21.4923	21.2114	21.1387	21.3446	20.9723	2.53782	2.53782	2.53782	21.0383	21.0958	21.1961	-1.43401	-1.43401	-1.43401	2.53782	2.53782	2.53782	-0.772096	-0.772096
sp|P29558|RBMS1_HUMAN	P29558	RBMS1	21.2829	21.2589	21.2593	22.5855	23.1572	22.8311	26.4175	26.6522	26.5212	21.8891	21.9299	22.0598	22.7399	22.7374	22.7258	7.36333	7.36333	7.36333	21.3694	21.2698	21.3357	22.8817	22.934	22.7227	26.7173	26.5864	26.6019	23.2541	23.04	23.1865	24.0461	24.084	23.9025	27.4167	27.1399	27.5092	23.1171	23.0373	23.0326	23.8625	23.2604	23.8216	27.383	27.4483	27.5039	-9.4135	-9.4135
sp|P29692|EF1D_HUMAN	P29692	EEF1D	26.9607	26.9648	26.7291	26.8098	26.9293	26.5482	26.7941	26.8222	26.8502	26.4241	26.4379	26.4312	26.5756	26.6172	26.7036	26.6695	26.5791	26.6848	25.9964	26.128	26.064	26.6818	26.4346	26.7115	26.3813	26.5311	26.4277	26.551	26.6287	26.5718	26.5034	26.2222	26.6076	26.7012	26.6988	26.679	26.4408	26.4952	26.4508	26.6331	26.8392	26.6808	26.6664	26.7813	26.6641	26.4816	26.4022
sp|P30041|PRDX6_HUMAN	P30041	PRDX6	25.9268	26.0924	25.963	26.7976	26.5917	26.4389	26.8545	26.6739	26.7154	25.499	25.2133	25.5531	25.3415	25.7939	25.4881	25.2935	25.3443	25.3229	26.3016	26.249	26.2676	25.4329	25.1275	25.1346	25.2746	25.225	25.1549	26.225	26.2286	26.1314	26.1462	25.9939	26.1588	25.9804	26.1968	26.0886	26.1842	26.1548	26.2521	25.8599	26.0031	25.9309	26.0696	26.1412	26.085	26.6318	26.8229
sp|P30050|RL12_HUMAN	P30050	RPL12	-2.00193	-2.00193	-2.00193	22.6359	21.5392	23.1395	26.4665	26.2501	25.956	23.4085	23.5368	23.5917	20.3501	20.7335	20.5159	25.7641	25.8114	25.795	23.1483	22.8492	23.0576	20.8271	21.8493	21.3459	8.28743	8.28743	8.28743	23.8708	23.8756	23.553	20.6669	21.8872	21.4655	26.1281	26.0004	25.8394	23.419	23.7887	24.0387	21.5804	23.3767	21.1179	25.6885	25.9857	26.0001	24.1311	24.1575
sp|P30101|PDIA3_HUMAN	P30101	PDIA3	22.9661	22.9614	22.8424	19.5271	19.8226	19.8735	4.02794	4.02794	4.02794	0.331183	0.331183	0.331183	19.7391	19.6829	19.4112	26.466	26.5197	26.5973	22.7608	22.4939	22.5875	19.4894	19.5803	19.5233	4.02794	4.02794	4.02794	22.7998	22.1381	22.599	19.8606	19.776	19.3002	26.2602	26.3655	26.4404	22.2901	22.224	22.157	-4.49514	-4.49514	-4.49514	4.02794	4.02794	4.02794	0.331183	0.331183
sp|P30876|RPB2_HUMAN	P30876	POLR2B	-1.46712	-1.46712	-1.46712	0.883948	0.883948	0.883948	1.68751	1.68751	1.68751	-1.46712	-1.46712	-1.46712	0.883948	0.883948	0.883948	1.68751	1.68751	1.68751	-1.46712	-1.46712	-1.46712	0.883948	0.883948	0.883948	1.68751	1.68751	1.68751	-1.46712	-1.46712	-1.46712	0.883948	0.883948	0.883948	1.68751	1.68751	1.68751	16.2659	16.23	16.1947	0.883948	0.883948	0.883948	1.68751	1.68751	1.68751	-1.46712	-1.46712
sp|P31483|TIA1_HUMAN	P31483	TIA1	-0.00106351	-0.00106351	-0.00106351	-0.308573	-0.308573	-0.308573	0.271692	0.271692	0.271692	-0.00106351	-0.00106351	-0.00106351	-0.308573	-0.308573	-0.308573	0.271692	0.271692	0.271692	-0.00106351	-0.00106351	-0.00106351	-0.308573	-0.308573	-0.308573	0.271692	0.271692	0.271692	-0.00106351	-0.00106351	-0.00106351	-0.308573	-0.308573	-0.308573	0.271692	0.271692	0.271692	-0.00106351	-0.00106351	-0.00106351	-0.308573	-0.308573	-0.308573	0.271692	0.271692	0.271692	-0.00106351	-0.00106351
sp|P31939|PUR9_HUMAN	P31939	ATIC	29.104	29.1247	29.2271	29.621	29.6139	29.6367	30.1026	30.1147	30.1184	27.7816	27.7885	27.6913	27.6348	27.6487	27.5918	28.7102	28.5715	28.5459	27.8752	27.9421	27.8671	27.8745	27.7592	27.6498	28.3183	28.2112	28.3529	30.6788	30.6103	30.5162	30.8479	30.7796	30.7626	30.977	30.9922	30.8922	29.7921	29.7982	29.8006	29.9216	29.9079	29.9598	29.7154	29.6709	29.7046	28.5859	28.5873
sp|P31943|HNRH1_HUMAN	P31943	HNRNPH1	22.1545	22.1548	22.4968	21.5285	20.8839	21.9766	25.2508	25.2639	25.1892	23.5056	22.9895	23.3985	22.3764	21.001	21.925	10.521	10.521	10.521	23.1969	22.3087	22.3379	21.725	22.1459	22.1327	25.3295	25.314	25.329	22.7048	22.2641	22.0642	21.5635	21.5007	22.4673	25.4324	25.2257	25.5751	23.717	23.6581	23.4841	23.6387	22.7703	23.3654	25.7145	25.5931	25.7068	21.3745	21.4799
sp|P31946|1433B_HUMAN	P31946	YWHAB	23.6338	24.0417	24.0642	23.1899	23.1142	23.223	23.7048	23.7608	23.7985	27.4912	27.4246	27.4479	27.1968	27.3235	27.2562	26.6353	26.9258	26.7898	27.4831	27.3992	27.4187	27.0361	26.9323	26.968	26.1538	26.4041	26.6138	25.9289	26.2646	26.0784	25.7911	25.5041	25.7375	25.5663	25.583	25.583	26.6846	26.7155	26.6187	26.1745	26.0837	26.1558	26.7296	26.5309	26.6867	25.7448	25.6898
sp|P32119|PRDX2_HUMAN	P32119	PRDX2	4.25948	4.25948	4.25948	18.2596	17.9864	18.0181	25.7364	25.7326	25.5841	4.25948	4.25948	4.25948	17.8485	17.7308	17.5308	5.18698	5.18698	5.18698	4.25948	4.25948	4.25948	17.433	17.57	17.8127	5.18698	5.18698	5.18698	4.25948	4.25948	4.25948	17.6368	17.367	17.4233	25.6729	25.8799	25.7527	25.7469	25.5948	25.4254	17.0413	17.457	17.0595	25.5659	25.5615	25.4983	25.7937	25.5689
sp|P33240|CSTF2_HUMAN	P33240	CSTF2	-0.00120145	-0.00120145	-0.00120145	-0.312809	-0.312809	-0.312809	0.278345	0.278345	0.278345	-0.00120145	-0.00120145	-0.00120145	-0.312809	-0.312809	-0.312809	0.278345	0.278345	0.278345	-0.00120145	-0.00120145	-0.00120145	-0.312809	-0.312809	-0.312809	0.278345	0.278345	0.278345	-0.00120145	-0.00120145	-0.00120145	-0.312809	-0.312809	-0.312809	0.278345	0.278345	0.278345	-0.00120145	-0.00120145	-0.00120145	-0.312809	-0.312809	-0.312809	0.278345	0.278345	0.278345	-0.00120145	-0.00120145
sp|P33992|MCM5_HUMAN	P33992	MCM5	0.543536	0.543536	0.543536	16.3268	16.4448	16.2145	6.22749	6.22749	6.22749	20.8993	20.9224	20.9552	-4.86097	-4.86097	-4.86097	6.22749	6.22749	6.22749	21.0984	20.8568	20.9589	16.6537	16.6017	16.6169	6.22749	6.22749	6.22749	0.543536	0.543536	0.543536	16.3073	16.3042	16.373	6.22749	6.22749	6.22749	0.543536	0.543536	0.543536	-4.86097	-4.86097	-4.86097	6.22749	6.22749	6.22749	0.543536	0.543536
sp|P35268|RL22_HUMAN	P35268	RPL22	24.6697	24.7133	24.7154	23.1292	24.5774	24.5047	25.6247	25.3073	25.5057	24.799	24.6649	24.6969	23.272	23.259	23.7012	25.0209	25.1978	25.211	24.7461	24.7867	24.8773	24.1823	23.7292	25.0418	25.0397	25.0251	25.0118	25.0488	24.9039	24.7548	23.5404	23.3492	22.8333	25.2014	25.2032	25.0719	24.6562	24.5167	24.6103	23.69	24.0211	24.237	24.9919	25.0955	25.183	24.762	25.0903
sp|P35606|COPB2_HUMAN	P35606	COPB2	25.3962	25.21	25.1857	25.2784	25.2603	25.1993	25.1885	25.3978	25.5029	25.1597	25.0314	24.7724	24.9619	25.0545	24.9198	24.9057	25.1771	25.1149	25.1234	25.0512	25.1458	24.783	24.9163	24.8637	25.2736	25.0551	25.188	25.5951	25.3435	25.3952	25.3335	25.2267	25.363	25.2426	24.321	25.2026	25.4047	25.3646	25.2831	25.375	25.1851	25.074	25.407	25.367	25.3735	24.7276	25.0644
sp|P35637|FUS_HUMAN	P35637	FUS	26.7832	26.8224	26.7746	27.0739	27.09	26.8164	27.4007	27.4191	27.3656	27.1269	27.0044	26.9605	26.7617	26.8464	26.825	27.0081	26.849	27.0704	26.8143	26.8367	26.6167	26.6928	26.7622	26.7783	27.0159	27.0212	27.0566	26.5451	26.4119	26.4526	26.2523	26.1336	26.2214	26.576	26.618	26.5287	27.1813	27.0341	27.0677	26.7341	26.7313	26.6004	26.9024	26.9037	26.8562	26.3358	26.2353
sp|P35998|PRS7_HUMAN	P35998	PSMC2	23.0515	22.6528	23.0021	23.7788	23.6861	23.7502	24.6946	24.9341	24.4415	21.5231	22.0129	21.725	22.6501	23.1426	22.9041	7.0746	7.0746	7.0746	21.1163	21.6424	20.741	-0.188017	-0.188017	-0.188017	24.1609	24.2262	24.1986	21.6494	22.4233	22.1428	23.7305	23.7256	23.6109	25.1073	25.1549	24.8889	22.1483	22.2504	21.977	23.3243	23.3837	23.75	24.8976	24.4542	24.6354	22.3142	22.2778
sp|P36578|RL4_HUMAN	P36578	RPL4	25.7158	25.637	25.6703	25.6772	25.757	25.6904	25.8258	25.6316	25.7539	26.3019	26.1697	26.253	26.2083	26.1819	26.0323	25.9373	26.1756	26.1744	25.5573	25.6939	25.6385	26.1671	26.0302	26.1633	25.8809	25.7955	25.7577	25.3381	25.5431	25.499	25.153	25.1416	24.336	24.6976	24.7864	24.8497	25.8395	25.731	25.6216	25.6277	25.73	25.5729	25.9115	25.703	25.8081	25.5247	25.9633
sp|P37108|SRP14_HUMAN	P37108	SRP14	0.663707	0.663707	0.663707	-3.56558	-3.56558	-3.56558	3.01477	3.01477	3.01477	24.1951	24.2799	24.1287	20.482	20.6852	20.2614	3.01477	3.01477	3.01477	0.663707	0.663707	0.663707	21.009	20.9458	20.9658	26.1618	25.775	26.0585	0.663707	0.663707	0.663707	-3.56558	-3.56558	-3.56558	3.01477	3.01477	3.01477	0.663707	0.663707	0.663707	-3.56558	-3.56558	-3.56558	3.01477	3.01477	3.01477	24.6245	24.5458
sp|P38646|GRP75_HUMAN	P38646	HSPA9	28.0402	28.0455	27.9721	27.8164	27.8156	27.9307	27.8192	27.8329	27.8173	28.286	28.3377	28.3413	28.2932	28.386	28.2314	28.4858	28.4619	28.3997	28.2529	28.2531	28.2128	28.3939	28.4415	28.3952	28.3822	28.4535	28.4133	27.9554	28.1188	27.953	27.9501	28.0205	28.0252	28.143	28.133	28.1186	28.1432	28.1546	28.1037	28.1358	28.0825	28.1508	28.0679	28.048	28.0165	27.8073	27.701
sp|P39019|RS19_HUMAN	P39019	RPS19	26.2929	26.1469	26.2289	26.6045	26.3252	26.5662	26.5284	26.3983	26.3516	25.8786	25.862	25.8723	25.9181	25.8689	25.6604	25.9736	26.1353	26.0157	25.7003	25.7893	25.8365	25.9574	25.9966	25.7775	25.7064	25.6523	25.683	26.0092	25.9157	26.1956	26.2156	26.1103	25.8424	26.3912	26.183	26.3038	26.1909	26.2252	26.276	26.3262	26.1412	26.0959	26.3748	26.2491	26.3107	26.0237	26.0805
sp|P39023|RL3_HUMAN	P39023	RPL3	23.6415	23.5235	23.1682	23.4001	23.5089	23.6099	25.0075	25.1211	25.0951	25.2642	26.3486	25.4327	24.8812	24.708	24.6346	25.349	25.2624	25.2225	24.3478	24.7774	24.778	24.619	24.3794	24.8938	24.7456	24.9836	24.9636	23.4283	23.6767	23.9093	22.8977	23.227	23.9566	10.1744	10.1744	10.1744	24.1776	24.206	25.1125	23.0992	23.3489	23.7656	25.0494	25.1644	25.1302	24.0005	23.4553
sp|P40227|TCPZ_HUMAN	P40227	CCT6A	27.2639	27.1701	27.3163	27.1462	26.9247	27.0888	27.1365	27.1391	27.0349	27.1095	27.0721	27.2143	26.8698	26.8477	26.8704	26.8863	27.0421	26.8439	27.0024	27.059	26.9734	26.6949	26.8159	26.8954	26.964	26.9561	26.9451	26.8537	26.8158	26.827	27.0296	26.7439	27.1772	26.885	26.739	26.7259	27.0432	26.9206	27.023	26.9663	27.0759	27.0373	26.7439	26.9104	26.7958	26.9108	26.9876
sp|P40939|ECHA_HUMAN	P40939	HADHA	24.5961	24.8791	24.7373	22.5222	22.5938	23.084	24.8775	24.7844	24.9044	24.3743	24.5132	24.4968	22.0355	22.9927	22.1909	24.7526	25.1254	24.9351	24.4021	24.5018	24.5109	23.5312	21.8439	23.1649	24.8801	24.6351	24.7914	24.463	24.8201	24.4015	20.4622	21.9738	21.7672	24.5727	24.5527	24.5138	24.2554	24.5608	24.4543	21.9338	22.66	22.5297	24.6512	24.6133	24.5997	3.94215	3.94215
sp|P41091|IF2G_HUMAN	P41091	EIF2S3	22.684	23.1842	22.9421	22.1532	21.5081	22.011	4.70706	4.70706	4.70706	24.8337	24.0089	24.7576	24.3913	24.4318	24.366	25.3767	25.0316	25.0957	24.4314	24.2728	24.1685	23.6581	23.9555	23.8461	25.2492	25.1678	25.3564	22.0226	21.9463	22.088	-4.15918	-4.15918	-4.15918	4.70706	4.70706	4.70706	22.699	22.1831	22.8223	22.6962	22.6411	21.9969	24.2792	23.8507	24.3494	-2.79051	-2.79051
sp|P41250|GARS_HUMAN	P41250	GARS1	-2.53669	-2.53669	-2.53669	2.82085	2.82085	2.82085	1.29592	1.29592	1.29592	-2.53669	-2.53669	-2.53669	2.82085	2.82085	2.82085	1.29592	1.29592	1.29592	-2.53669	-2.53669	-2.53669	2.82085	2.82085	2.82085	21.9902	22.2058	22.0982	16.8124	16.8047	16.8016	2.82085	2.82085	2.82085	1.29592	1.29592	1.29592	16.4048	17.2673	16.9059	2.82085	2.82085	2.82085	1.29592	1.29592	1.29592	-2.53669	-2.53669
sp|P41252|SYIC_HUMAN	P41252	IARS1	1.41714	1.41714	1.41714	16.164	15.886	15.7198	6.74782	6.74782	6.74782	1.41714	1.41714	1.41714	15.6278	15.2064	15.6782	6.74782	6.74782	6.74782	20.6474	20.2768	20.5161	15.1234	15.378	15.5559	6.74782	6.74782	6.74782	20.564	20.5891	20.6181	15.8971	16.026	15.9823	6.74782	6.74782	6.74782	20.5669	20.8006	20.7084	16.0287	15.7083	15.8842	29.1824	29.4997	29.3417	1.41714	1.41714
sp|P42224|STAT1_HUMAN	P42224	STAT1	21.6449	21.9306	21.8167	18.3967	20.0686	20.2619	26.2366	26.3446	26.2627	21.1435	21.4679	21.3336	20.0753	18.8745	19.235	10.2695	10.2695	10.2695	21.4847	21.6445	21.6786	19.0751	19.6891	20.0702	26.295	26.2166	26.2608	21.586	21.3101	21.4068	19.014	18.7064	18.3492	10.2695	10.2695	10.2695	21.4368	21.3903	21.0351	18.7629	18.4743	18.1648	10.2695	10.2695	10.2695	-5.29097	-5.29097
sp|P42285|MTREX_HUMAN	P42285	MTREX	21.3547	21.5154	21.1997	20.4714	20.2063	20.0542	10.5618	10.5618	10.5618	-5.40364	-5.40364	-5.40364	17.7887	18.2384	17.4622	10.5618	10.5618	10.5618	22.1943	22.1299	22.3583	18.7969	19.4663	18.8901	26.735	26.4325	26.8981	21.7184	21.7305	22.1391	18.406	18.8801	18.4958	10.5618	10.5618	10.5618	22.1717	22.3244	21.9106	19.4083	18.4996	19.1654	27.0469	26.9399	26.9698	21.4625	21.1535
sp|P42766|RL35_HUMAN	P42766	RPL35	2.83424	2.83424	2.83424	20.8975	20.8102	21.2133	20.7937	20.7835	20.7337	27.7109	27.4678	27.9463	-1.95155	-1.95155	-1.95155	21.1225	21.1368	21.1767	2.83424	2.83424	2.83424	20.8297	20.8571	20.7869	20.0286	20.1691	19.8811	28.0098	28.0018	28.4644	-1.95155	-1.95155	-1.95155	20.674	20.8537	20.7373	27.7656	27.3483	27.4444	20.7146	21.0216	21.183	21.4302	21.4876	20.9134	2.83424	2.83424
sp|P43243|MATR3_HUMAN	P43243	MATR3	4.4082	4.4082	4.4082	10.8539	14.8719	13.7963	5.67675	5.67675	5.67675	30.3673	30.3163	30.4471	30.8407	30.8466	30.7775	30.6313	30.7195	30.5166	30.697	30.7115	30.6972	30.9096	30.5001	30.4765	30.6623	30.2512	30.8713	30.4374	30.4688	30.436	30.4647	30.0308	30.0183	30.2306	30.3658	30.3141	29.2815	29.2479	29.1969	28.319	27.7446	27.9405	29.6336	29.5485	29.5531	29.6646	29.6586
sp|P43490|NAMPT_HUMAN	P43490	NAMPT	3.26222	3.26222	3.26222	-2.21905	-2.21905	-2.21905	0.0286413	0.0286413	0.0286413	3.26222	3.26222	3.26222	-2.21905	-2.21905	-2.21905	0.0286413	0.0286413	0.0286413	3.26222	3.26222	3.26222	19.2207	18.9245	19.0701	20.9972	20.6456	20.8392	3.26222	3.26222	3.26222	-2.21905	-2.21905	-2.21905	0.0286413	0.0286413	0.0286413	3.26222	3.26222	3.26222	-2.21905	-2.21905	-2.21905	0.0286413	0.0286413	0.0286413	3.26222	3.26222
sp|P43686|PRS6B_HUMAN	P43686	PSMC4	24.8871	25.0205	25.1099	24.8567	24.9956	25.135	24.6605	24.5256	24.6354	24.3582	24.3062	24.4219	24.364	24.4469	24.4134	24.7003	24.6253	24.5966	24.4384	24.1001	24.0573	24.4983	24.4425	24.4778	24.4187	24.2984	24.0977	24.3926	24.6743	24.3382	24.6492	24.8625	24.5143	24.9803	25.0725	24.9694	24.3987	24.3633	24.3627	24.7298	24.7167	24.7458	24.5373	24.5129	24.6659	24.708	24.5531
sp|P45880|VDAC2_HUMAN	P45880	VDAC2	1.40719	1.40719	1.40719	15.2525	15.1079	14.8902	3.31275	3.31275	3.31275	1.40719	1.40719	1.40719	-3.14519	-3.14519	-3.14519	3.31275	3.31275	3.31275	1.40719	1.40719	1.40719	15.0245	15.4545	15.2456	3.31275	3.31275	3.31275	24.6117	24.5313	24.4522	15.4119	15.3205	15.2557	3.31275	3.31275	3.31275	1.40719	1.40719	1.40719	15.4156	15.5947	15.2048	3.31275	3.31275	3.31275	1.40719	1.40719
sp|P46459|NSF_HUMAN	P46459	NSF	-0.347443	-0.347443	-0.347443	20.0256	19.8497	20.2149	3.35682	3.35682	3.35682	-0.347443	-0.347443	-0.347443	20.5586	20.5317	20.3263	3.35682	3.35682	3.35682	21.3023	22.2331	22.7448	20.2541	20.6029	20.8287	25.9522	25.8175	25.9558	-0.347443	-0.347443	-0.347443	-2.91868	-2.91868	-2.91868	3.35682	3.35682	3.35682	21.775	21.5865	21.6787	19.4806	19.4873	19.4723	3.35682	3.35682	3.35682	-0.347443	-0.347443
sp|P46776|RL27A_HUMAN	P46776	RPL27A	25.9595	25.9578	26.0274	22.6504	21.8123	22.3843	23.0281	22.8698	22.3957	25.7245	25.7854	25.6618	19.7522	20.0537	20.593	21.9193	21.5911	21.3249	25.7407	25.7272	25.7279	20.8665	20.1632	20.7618	20.5215	20.5089	20.5259	26.0127	26.1435	26.0539	20.9925	22.2435	21.3132	21.5607	21.1439	21.1442	25.9399	25.9874	26.1111	21.391	20.7474	21.8768	22.6086	22.897	22.557	25.8104	25.9402
sp|P46777|RL5_HUMAN	P46777	RPL5	21.22	21.7202	21.2186	22.7204	23.3358	24.5012	27.2702	26.9962	27.4403	20.3498	19.0251	19.7962	17.3244	18.6425	17.6706	12.7797	12.7797	12.7797	19.7682	19.6101	20.3944	19.7206	20.42	20.3327	12.7797	12.7797	12.7797	22.7275	21.7376	21.5599	21.0752	21.4025	21.3076	12.7797	12.7797	12.7797	23.3547	23.0786	22.3658	19.9854	19.966	20.7706	27.2248	27.1625	27.0327	21.1593	21.3515
sp|P46781|RS9_HUMAN	P46781	RPS9	22.8391	22.3936	22.0199	20.8289	20.2782	21.1588	25.5056	25.4382	25.3901	21.8844	22.867	23.3127	22.6286	23.0648	23.386	10.7626	10.7626	10.7626	23.0779	22.9335	23.6093	22.7594	22.5147	22.2094	10.7626	10.7626	10.7626	23.3726	23.4855	23.4389	22.0039	21.6491	21.3221	10.7626	10.7626	10.7626	23.0517	22.9584	22.5617	22.4613	23.2051	23.0683	25.7813	25.7286	25.734	22.9244	23.7196
sp|P46782|RS5_HUMAN	P46782	RPS5	22.7944	23.8086	23.7108	24.1482	24.8971	24.5438	26.5905	26.4217	26.5409	24.5417	24.6095	24.5989	23.1759	23.3072	24.1494	10.9417	10.9417	10.9417	24.6241	25.3592	25.0473	24.2193	24.9694	23.9741	25.7948	25.9644	25.6099	25.276	25.6125	25.3644	25.133	24.4197	24.5423	26.283	26.4599	26.3802	25.0986	24.6302	24.9709	23.963	24.1091	23.9322	26.2299	26.318	26.193	22.8089	23.5262
sp|P46783|RS10_HUMAN	P46783	RPS10	24.5976	24.2205	24.4092	24.6512	24.4698	24.5325	24.8853	24.763	24.9291	24.7095	24.3383	24.3484	24.4886	24.7524	24.5954	24.9648	24.4954	24.6549	24.3118	24.2732	24.4598	24.3962	24.3152	24.6908	24.2247	24.3396	24.3502	24.8666	24.7239	24.6831	24.4227	24.4345	24.5404	24.8001	24.7521	24.5869	24.4673	24.3882	24.5434	24.7409	24.9756	24.636	24.8803	24.9741	24.8431	25.1399	25.0853
sp|P46940|IQGA1_HUMAN	P46940	IQGAP1	22.2835	23.7846	23.8109	22.4785	21.7731	22.3351	4.82327	4.82327	4.82327	25.0787	24.7956	24.7101	23.3264	23.2623	22.5097	24.6209	24.4792	24.7187	24.8108	25.0067	24.9375	-9.05303	-9.05303	-9.05303	24.9642	25.0085	25.1344	0.219781	0.219781	0.219781	21.8584	21.2961	20.5427	4.82327	4.82327	4.82327	23.1772	23.5136	22.5245	22.3955	22.6972	22.789	24.4163	24.3778	24.2983	22.1691	23.0262
sp|P47897|SYQ_HUMAN	P47897	QARS1	0.0124015	0.0124015	0.0124015	18.1517	18.0112	18.2923	4.73953	4.73953	4.73953	0.0124015	0.0124015	0.0124015	-4.54894	-4.54894	-4.54894	4.73953	4.73953	4.73953	0.0124015	0.0124015	0.0124015	18.1869	18.0089	17.7985	4.73953	4.73953	4.73953	20.8333	21.1621	21.4313	18.7098	18.5742	18.6606	4.73953	4.73953	4.73953	21.1301	21.1925	21.0528	18.4068	18.2543	18.5755	4.73953	4.73953	4.73953	0.0124015	0.0124015
sp|P47974|TISD_HUMAN	P47974	ZFP36L2	-0.454164	-0.454164	-0.454164	-2.16119	-2.16119	-2.16119	3.93484	3.93484	3.93484	20.7364	20.8177	20.8978	18.6262	18.6247	18.6287	3.93484	3.93484	3.93484	20.7964	20.9216	20.8336	18.5744	18.6729	18.892	3.93484	3.93484	3.93484	21.3836	20.8069	20.7935	18.9414	18.9027	18.7097	32.4053	32.7052	32.5187	20.8752	20.7339	20.6411	18.7247	18.6009	18.6334	3.93484	3.93484	3.93484	-0.454164	-0.454164
sp|P48444|COPD_HUMAN	P48444	ARCN1	25.0188	25.136	25.261	25.1849	25.0615	25.0744	25.0502	25.0945	25.0149	24.9045	25.0481	24.9792	24.2861	24.6652	25.1011	25.2567	24.9583	25.2338	24.7769	24.9501	24.5669	24.6614	24.5365	24.5519	24.7183	24.657	24.7536	24.5691	24.6362	24.6097	24.8615	24.8752	24.9217	24.4999	24.3093	24.4091	24.8572	24.9737	25.0666	24.8483	24.4907	24.8576	24.5761	24.5025	24.7217	24.7224	24.6938
sp|P48634|PRC2A_HUMAN	P48634	PRRC2A	3.13665	3.13665	3.13665	14.263	14.4234	14.4689	6.47381	6.47381	6.47381	25.0118	25.1499	24.8011	23.0939	22.6373	23.5701	26.2321	25.6261	25.8983	24.5529	24.7661	24.5071	21.9873	21.2453	20.8396	25.8048	25.8527	25.7868	3.13665	3.13665	3.13665	13.4037	14.7788	14.4142	6.47381	6.47381	6.47381	23.4889	24.0603	23.22	16.5508	16.1626	16.0717	24.9497	25.0096	24.9748	23.1037	23.0562
sp|P48643|TCPE_HUMAN	P48643	CCT5	26.2365	26.1066	26.2687	26.189	26.2405	26.2795	26.5058	26.4296	26.4786	26.2771	26.3293	26.1101	25.5029	25.7673	25.769	26.3895	26.0221	26.4205	26.2563	26.2364	26.2357	25.9451	26.2936	26.3455	26.389	26.2396	26.2291	25.8052	25.3153	25.9797	26.1122	25.9763	26.1725	25.8533	25.5725	26.1783	26.3822	26.438	26.4081	26.3516	26.31	26.3335	26.1376	26.2043	26.0558	26.0958	26.0552
sp|P49327|FAS_HUMAN	P49327	FASN	17.3432	17.3942	17.5989	19.0926	19.8552	19.4953	7.32193	7.32193	7.32193	-2.99564	-2.99564	-2.99564	18.8799	18.8459	18.9216	7.32193	7.32193	7.32193	17.8582	17.3424	17.4357	18.4813	18.1954	18.4137	7.32193	7.32193	7.32193	17.4299	17.5763	17.3944	18.7289	19.058	19.3606	7.32193	7.32193	7.32193	19.0315	18.6263	19.1061	18.2901	18.5881	18.2299	7.32193	7.32193	7.32193	18.6502	18.4172
sp|P49368|TCPG_HUMAN	P49368	CCT3	28.0168	28.084	27.9716	27.8523	27.9838	28.0041	28.0112	27.9791	28.0123	27.9217	27.9867	27.9087	27.8122	27.8465	27.7619	27.9308	27.6674	27.8115	27.802	27.7949	27.8089	27.804	27.7926	27.8365	27.8643	27.8775	27.7584	27.7481	27.6708	27.6958	27.8612	27.9445	27.8819	27.7995	27.8943	27.8601	27.8849	27.8651	27.8966	27.8244	27.8684	27.8148	27.6679	27.7028	27.64	27.817	27.7274
sp|P49411|EFTU_HUMAN	P49411	TUFM	26.7537	26.6312	26.6246	26.4365	26.4717	26.3435	26.5505	26.6015	26.6033	26.7721	26.6334	26.7499	26.7484	26.8972	26.83	26.8322	26.8878	26.9351	26.8645	26.8017	26.8256	26.9431	26.9206	26.8514	26.9445	26.8758	26.9566	26.0457	25.9761	26.0823	25.9308	25.8778	26.0753	25.5421	25.9088	25.9738	25.916	25.8329	25.8973	25.9486	25.9572	25.9408	26.1077	25.9585	26.113	26.4633	26.3756
sp|P49721|PSB2_HUMAN	P49721	PSMB2	23.626	23.4224	22.8083	24.2262	24.4718	25.1293	25.554	25.58	25.6025	22.7602	23.1145	23.2588	23.75	23.1694	23.6789	10.5192	10.5192	10.5192	23.6819	23.6611	23.5936	24.1223	22.6305	23.7478	25.2489	25.2588	25.2913	23.8956	24.2593	23.5627	22.0191	22.4769	22.452	25.5207	25.3728	25.5155	23.7976	23.1765	23.3121	22.995	22.5778	22.7446	25.2116	25.562	25.3707	22.9364	23.0962
sp|P49915|GUAA_HUMAN	P49915	GMPS	-0.650268	-0.650268	-0.650268	20.0051	19.5608	20.085	2.26474	2.26474	2.26474	20.3824	20.2594	20.5169	-1.21169	-1.21169	-1.21169	2.26474	2.26474	2.26474	20.5059	20.4742	20.3836	-1.21169	-1.21169	-1.21169	26.0757	26.285	25.9355	20.5856	20.6073	20.4425	-1.21169	-1.21169	-1.21169	2.26474	2.26474	2.26474	-0.650268	-0.650268	-0.650268	20.3552	20.5994	20.1	2.26474	2.26474	2.26474	-0.650268	-0.650268
sp|P50990|TCPQ_HUMAN	P50990	CCT8	28.2572	28.3889	28.2367	27.9235	27.9246	27.8939	28.2459	28.2189	28.199	28.016	28.0925	28.118	27.9546	27.8196	28.0152	28.2432	28.1716	28.253	28.0522	28.0242	28.0248	27.9438	28.0441	28.0316	28.0138	28.0063	28.0439	27.9845	27.8601	27.9616	28.0702	28.1793	28.1194	28.0943	28.1823	28.0901	27.8959	27.9588	27.9675	28.1368	28.1406	28.1657	27.9041	27.9651	27.9529	28.0689	28.0137
sp|P50991|TCPD_HUMAN	P50991	CCT4	27.637	27.5518	27.6611	27.6322	27.6142	27.535	27.5329	27.5351	27.5145	27.792	27.709	27.8101	27.4639	27.4897	27.3527	27.7434	27.6445	27.7985	27.6236	27.5675	27.5155	27.6328	27.4935	27.6415	27.3765	27.4886	27.4881	27.4213	27.5031	27.4461	27.745	27.5507	27.7674	27.5488	27.6723	27.7457	27.5068	27.5454	27.5877	27.5141	27.6024	27.6218	27.3144	27.3128	27.4224	27.4094	27.4236
sp|P50995|ANX11_HUMAN	P50995	ANXA11	1.2576	1.2576	1.2576	15.907	16.2854	16.5065	1.73325	1.73325	1.73325	1.2576	1.2576	1.2576	-2.00278	-2.00278	-2.00278	1.73325	1.73325	1.73325	1.2576	1.2576	1.2576	16.2425	15.9286	16.0869	1.73325	1.73325	1.73325	1.2576	1.2576	1.2576	-2.00278	-2.00278	-2.00278	1.73325	1.73325	1.73325	1.2576	1.2576	1.2576	-2.00278	-2.00278	-2.00278	1.73325	1.73325	1.73325	1.2576	1.2576
sp|P51398|RT29_HUMAN	P51398	DAP3	0.74098	0.74098	0.74098	16.7496	16.7503	16.8792	1.1329	1.1329	1.1329	0.74098	0.74098	0.74098	-1.37527	-1.37527	-1.37527	1.1329	1.1329	1.1329	0.74098	0.74098	0.74098	-1.37527	-1.37527	-1.37527	1.1329	1.1329	1.1329	0.74098	0.74098	0.74098	-1.37527	-1.37527	-1.37527	1.1329	1.1329	1.1329	26.3907	25.9327	26.171	-1.37527	-1.37527	-1.37527	25.0192	25.1048	24.966	0.74098	0.74098
sp|P51659|DHB4_HUMAN	P51659	HSD17B4	-5.54417	-5.54417	-5.54417	18.9303	19.0029	18.8649	9.03819	9.03819	9.03819	18.6887	18.1252	18.452	19.2974	19.1373	18.8538	9.03819	9.03819	9.03819	18.2328	17.9717	18.4131	18.8641	19.0513	18.9044	9.03819	9.03819	9.03819	18.6004	18.3274	18.4254	19.055	18.6982	18.8594	9.03819	9.03819	9.03819	18.2431	18.209	18.4663	19.1068	18.8796	18.5787	31.2896	31.0891	31.4915	18.2675	18.1585
sp|P51665|PSMD7_HUMAN	P51665	PSMD7	22.0287	22.0244	21.9908	14.6522	14.6035	14.4403	6.90063	6.90063	6.90063	2.78009	2.78009	2.78009	14.1134	14.3988	14.2863	6.90063	6.90063	6.90063	2.78009	2.78009	2.78009	14.3914	14.0756	14.1971	33.4605	33.5413	33.3877	21.9186	21.8155	22.1702	14.6582	14.4709	14.5807	6.90063	6.90063	6.90063	21.8811	21.5422	21.861	14.687	14.4905	14.731	6.90063	6.90063	6.90063	2.78009	2.78009
sp|P51991|ROA3_HUMAN	P51991	HNRNPA3	18.8652	22.1781	21.9367	21.5299	21.6079	21.9651	26.734	26.9912	27.0786	21.7609	21.5644	20.1134	20.83	20.5177	20.9741	11.7096	11.7096	11.7096	22.0624	21.7777	22.1003	21.1604	21.5848	21.7276	11.7096	11.7096	11.7096	24.6898	24.4238	25.0582	24.1423	23.6237	23.864	26.4874	26.2096	26.8667	24.4703	23.9793	23.7223	22.7532	22.94	22.9147	27.3287	27.1514	27.3601	20.6169	19.6751
sp|P52272|HNRPM_HUMAN	P52272	HNRNPM	4.35025	4.35025	4.35025	15.3935	19.0307	17.2123	25.4607	25.0793	24.9	29.2265	29.1937	29.3188	29.1821	29.384	29.3154	29.1874	29.1644	29.2518	28.8856	29.0405	28.8908	29.5574	29.7066	29.3936	29.2568	29.1471	29.1913	27.4478	27.376	27.4719	24.2898	23.5521	24.2807	27.1645	27.3981	27.3651	27.0344	27.0118	26.9563	22.9294	22.766	23.0567	26.9003	26.8554	26.7389	23.477	23.6539
sp|P52292|IMA1_HUMAN	P52292	KPNA2	24.5682	24.5969	24.4496	3.72716	3.72716	3.72716	22.0971	22.679	22.4697	24.4682	24.7617	24.6931	24.416	24.4607	24.2989	23.3528	23.5307	23.0138	26.2682	26.4021	26.2775	26.2007	26.1094	26.0704	27.1257	26.9102	26.8832	24.2111	24.2853	24.3519	23.8538	24.0985	23.9663	22.0478	22.5686	22.2665	24.2212	24.2622	24.0631	24.2905	24.0181	24.0884	22.1824	22.7904	22.2278	4.00656	4.00656
sp|P52597|HNRPF_HUMAN	P52597	HNRNPF	26.4655	26.3957	26.5323	26.4645	26.4736	26.4537	26.6698	26.3628	26.6295	26.9661	26.7983	27.0683	26.6792	26.605	26.9809	27.2195	26.7624	26.8906	26.755	26.6347	26.8572	26.567	26.7211	26.6951	26.6496	26.7502	26.5197	26.4094	26.5577	26.4069	26.563	25.5494	26.5359	27.0015	27.1509	26.9636	27.2686	27.3464	27.4313	26.9456	26.6759	26.9735	27.3397	27.305	27.1575	26.8468	26.7766
sp|P52907|CAZA1_HUMAN	P52907	CAPZA1	20.7258	20.9416	20.2409	19.6463	19.262	19.0973	10.0988	10.0988	10.0988	20.3282	20.1377	20.148	19.1985	19.1008	19.0108	10.0988	10.0988	10.0988	-3.08932	-3.08932	-3.08932	18.8324	19.2995	19.3369	10.0988	10.0988	10.0988	20.5617	20.6525	20.4572	18.9278	19.0888	18.5359	10.0988	10.0988	10.0988	20.3897	20.221	20.1249	18.6729	18.9524	18.8193	10.0988	10.0988	10.0988	20.4015	20.3469
sp|P53350|PLK1_HUMAN	P53350	PLK1	0.142823	0.142823	0.142823	-3.9691	-3.9691	-3.9691	3.38804	3.38804	3.38804	24.8927	24.8385	24.4877	23.2207	23.0458	23.1389	26.1916	26.2551	26.0092	24.3885	24.4904	24.4901	22.7517	22.7775	22.5695	25.352	24.9408	25.7916	22.6993	22.2841	22.534	21.3968	20.4898	21.7572	3.38804	3.38804	3.38804	23.692	23.8689	23.5129	21.7769	22.1935	22.0639	25.053	24.7113	24.8089	0.142823	0.142823
sp|P53396|ACLY_HUMAN	P53396	ACLY	24.1606	24.0722	23.9458	23.9917	24.2685	24.1542	23.9851	23.9506	23.9409	23.8852	23.814	23.733	24.0715	24.1206	24.0982	23.8727	23.8665	23.8899	24.1325	24.2034	24.3146	24.0613	24.3191	23.8948	23.9592	23.8856	23.8795	24.0295	24.367	24.3282	24.2735	24.3295	24.439	24.0073	23.9479	24.0505	24.3286	24.658	24.1391	24.1274	24.2507	24.1029	24.45	24.0835	24.2566	23.8155	23.7999
sp|P53618|COPB_HUMAN	P53618	COPB1	25.6217	25.3857	25.3979	25.3383	25.4292	25.354	25.4266	25.3496	25.2948	24.9997	25.0032	25.1007	25.1351	25.2327	25.3484	24.9968	25.1808	25.024	25.0548	25.2268	25.2337	25.1127	25.149	25.2812	25.2053	25.2624	25.0926	25.4023	25.4203	25.5301	25.0617	25.1638	25.086	25.4604	25.2809	25.3588	25.3114	25.3442	25.2653	25.4388	25.0523	25.3912	25.3401	25.2956	25.2451	25.1995	25.1254
sp|P53621|COPA_HUMAN	P53621	COPA	25.2694	25.5115	25.6192	26.3437	25.8934	25.9485	25.1203	25.2673	25.3831	26.0002	25.8699	25.7378	26.1822	25.5879	25.6599	25.4741	25.1217	25.6277	25.8881	26.0322	26.0241	25.5548	25.6404	25.5619	25.8737	25.9467	25.8727	25.6938	25.8476	25.5361	25.4548	25.6626	25.4958	24.1978	24.769	25.3001	26.1069	26.0819	26.0454	25.3849	26.2012	25.538	25.7285	25.8762	25.8734	25.8324	25.9023
sp|P54136|SYRC_HUMAN	P54136	RARS1	2.70628	2.70628	2.70628	15.1125	17.2065	16.167	8.01912	8.01912	8.01912	2.70628	2.70628	2.70628	15.1397	15.6862	14.5769	8.01912	8.01912	8.01912	22.4565	22.6091	22.2896	16.1041	13.5905	13.7303	26.3273	26.5448	26.5439	22.2643	22.5373	22.7643	14.2909	14.0161	14.578	8.01912	8.01912	8.01912	22.8224	22.6455	22.9678	16.437	16.9082	15.8408	8.01912	8.01912	8.01912	2.70628	2.70628
sp|P55011|S12A2_HUMAN	P55011	SLC12A2	18.4235	18.3296	18.5572	16.8007	16.6649	16.8158	8.27943	8.27943	8.27943	18.437	18.1573	18.1266	17.1833	16.8226	16.5382	8.27943	8.27943	8.27943	18.1461	18.1945	18.1897	16.7526	16.6894	16.6151	8.27943	8.27943	8.27943	17.9659	17.9226	17.8824	17.2173	16.7676	16.9043	8.27943	8.27943	8.27943	-1.28999	-1.28999	-1.28999	16.6236	16.7002	16.8794	8.27943	8.27943	8.27943	-1.28999	-1.28999
sp|P55036|PSMD4_HUMAN	P55036	PSMD4	24.784	24.9251	24.745	24.897	24.8272	24.6421	24.5407	24.5986	24.5952	24.8617	24.7916	24.9884	24.5817	24.664	24.6082	23.9349	24.2492	24.0398	24.4791	24.5237	24.4095	24.4287	24.4995	24.7152	24.5788	24.4516	24.5372	24.6319	24.6567	24.6737	24.4615	24.7644	24.2288	25.0713	24.8612	25.0122	24.7657	24.5236	24.7628	24.4856	24.8015	24.3639	24.6464	24.7794	24.4803	24.2044	24.479
sp|P55072|TERA_HUMAN	P55072	VCP	26.7945	26.745	26.6997	26.6075	26.7347	26.5583	26.6518	26.5308	26.4704	26.3429	26.265	26.3005	26.5132	26.6037	26.385	26.5456	26.3339	26.451	26.3481	26.4507	26.3366	26.6132	26.5291	26.5214	26.487	26.4635	26.5364	26.6507	26.7358	26.7247	26.3949	26.4956	26.4562	26.4199	26.5471	26.5519	26.5566	26.6618	26.776	26.5297	26.5946	26.4419	26.4908	26.3546	26.3649	26.6172	26.5124
sp|P55084|ECHB_HUMAN	P55084	HADHB	24.8596	24.6699	24.8946	24.5715	24.5188	24.4515	24.8025	24.7978	24.6789	24.6455	24.7211	24.7961	24.3547	24.4683	24.6206	25.0793	24.9757	25.1174	24.4308	24.4106	24.4828	24.4405	24.4475	24.4163	24.4513	24.3862	24.543	23.9525	23.966	23.9585	23.936	24.0192	24.317	24.3426	24.4364	24.4986	24.1907	24.1279	24.235	24.3174	24.2909	24.4345	24.2046	24.4783	24.2562	24.4425	24.4414
sp|P55265|DSRAD_HUMAN	P55265	ADAR	25.2808	25.2821	25.3432	24.9047	24.6758	24.8071	23.9789	25.3307	24.8788	26.0342	26.1147	26.0127	25.7394	25.631	25.64	25.9154	25.5255	25.8512	26.2106	26.0985	25.9623	25.8365	25.8753	25.8002	26.2631	26.2082	26.1901	26.8294	27.1085	27.0101	26.5029	26.5606	26.5198	26.8076	26.8681	26.859	25.2887	25.1084	25.4391	26.5161	26.5118	26.602	25.5123	25.4493	25.351	29.0364	29.1492
sp|P55786|PSA_HUMAN	P55786	NPEPPS	23.9217	24.0923	23.7564	23.9749	24.3081	24.2425	23.6687	23.8206	23.8172	23.8091	23.8095	23.8235	24.3212	24.1092	23.9932	24.0877	24.0028	24.0717	23.8133	23.7242	23.7709	23.9879	24.0568	23.9039	23.9502	24.1855	24.3843	23.7864	23.8917	23.8901	23.9222	23.8028	23.8862	23.5798	23.5278	23.7748	23.7175	23.5786	23.4807	23.7674	23.748	23.8228	23.7252	23.8577	23.8571	23.6034	23.7768
sp|P55884|EIF3B_HUMAN	P55884	EIF3B	22.6926	22.1003	21.9301	23.3546	23.4995	23.8772	24.6586	24.8605	24.7364	23.2469	23.5436	22.2571	22.6692	23.8954	23.6672	25.0617	25.0942	25.0027	25.3789	25.1688	25.2914	24.7707	24.5771	24.7215	25.0875	25.0602	25.159	23.9404	24.1336	24.1888	24.4277	24.1682	24.3569	9.87997	9.87997	9.87997	24.9436	25.0471	24.364	23.3099	23.2993	22.7186	25.1537	25.1269	25.109	22.3403	23.6369
sp|P56182|RRP1_HUMAN	P56182	RRP1	1.56074	1.56074	1.56074	-3.95081	-3.95081	-3.95081	2.39734	2.39734	2.39734	25.7368	25.5555	25.6294	19.515	19.7409	19.3479	2.39734	2.39734	2.39734	1.56074	1.56074	1.56074	19.0456	19.4074	19.6096	2.39734	2.39734	2.39734	1.56074	1.56074	1.56074	-3.95081	-3.95081	-3.95081	2.39734	2.39734	2.39734	1.56074	1.56074	1.56074	-3.95081	-3.95081	-3.95081	2.39734	2.39734	2.39734	1.56074	1.56074
sp|P56470|LEG4_HUMAN	P56470	LGALS4	20.905	20.832	20.9881	19.2831	19.5896	19.1332	29.4651	29.654	29.5315	20.2967	20.3376	20.3882	19.0814	18.7855	19.01	6.82928	6.82928	6.82928	20.4832	20.4238	20.3678	19.3462	19.3857	19.023	6.82928	6.82928	6.82928	20.5723	20.7098	20.6965	-5.35489	-5.35489	-5.35489	6.82928	6.82928	6.82928	20.669	20.8355	21.0274	19.0778	19.3059	19.4678	29.2933	29.2944	29.5008	21.0004	20.828
sp|P60174|TPIS_HUMAN	P60174	TPI1	21.1459	21.4215	21.4218	19.7799	19.4563	20.0168	6.65991	6.65991	6.65991	-1.21058	-1.21058	-1.21058	19.3559	19.5402	19.4814	6.65991	6.65991	6.65991	20.9805	21.0467	20.8124	18.8574	19.0771	19.0839	6.65991	6.65991	6.65991	21.3675	21.4261	21.2484	19.7399	19.5197	19.6883	6.65991	6.65991	6.65991	20.5687	20.6825	20.6381	19.0722	19.0765	19.3063	6.65991	6.65991	6.65991	-1.21058	-1.21058
sp|P60228|EIF3E_HUMAN	P60228	EIF3E	16.995	17.4762	17.4082	20.2139	20.0759	20.2005	10.0498	10.0498	10.0498	16.4594	16.7509	17.2642	-1.97568	-1.97568	-1.97568	10.0498	10.0498	10.0498	16.9673	16.7796	17.6807	20.0279	20.5611	20.3081	27.4985	27.5575	27.4438	16.2496	16.2943	16.2701	-1.97568	-1.97568	-1.97568	10.0498	10.0498	10.0498	16.4851	17.1628	16.3541	19.7162	19.4676	19.6041	10.0498	10.0498	10.0498	17.6171	16.98
sp|P60900|PSA6_HUMAN	P60900	PSMA6	25.4942	25.5145	25.6325	26.2752	25.8384	25.9475	26.4229	26.279	26.1885	25.071	24.9742	25.0189	22.8058	22.6382	22.7519	23.4804	24.1785	23.8489	25.7065	25.6701	25.5634	23.1957	22.974	24.0718	22.5166	23.3783	22.9953	25.7123	25.7059	25.7647	25.0987	25.1924	24.8247	24.7664	25.0397	24.996	25.693	25.6576	25.6844	24.0014	24.3129	24.3454	24.4912	24.9063	24.3136	25.8727	25.8715
sp|P61247|RS3A_HUMAN	P61247	RPS3A	23.4585	24.1442	23.583	23.537	23.8566	23.6809	27.0894	27.1569	26.9362	22.6788	22.9171	23.0856	21.394	22.0887	21.9077	11.2501	11.2501	11.2501	23.3597	23.3853	23.5314	22.0515	22.6566	22.3939	26.154	26.1676	26.141	25.5729	25.6839	25.3113	24.6107	24.6649	24.8925	26.0038	26.0821	26.1392	24.2296	23.6692	23.9747	23.6439	24.0664	23.9322	26.6846	26.7115	26.8526	25.2787	25.3166
sp|P61353|RL27_HUMAN	P61353	RPL27	26.3872	26.2726	26.3783	26.6068	26.4452	26.4263	26.5996	26.6356	26.6254	25.6723	25.9629	25.8484	25.3177	25.552	25.586	25.9713	26.0561	25.9162	25.765	25.7455	25.7433	25.4105	25.5142	25.8906	25.4864	25.5196	25.6944	26.4349	26.4443	26.5269	26.1418	26.0408	26.0008	26.331	26.3506	26.2712	26.1142	26.0699	25.9087	26.0595	26.3627	26.3424	26.3688	26.3521	26.3336	26.5521	26.4615
sp|P61978|HNRPK_HUMAN	P61978	HNRNPK	26.2705	26.3669	26.3747	26.265	26.2601	26.2861	26.5776	26.5205	26.5576	26.331	26.2629	26.4909	26.0626	26.1082	25.9663	26.3568	26.397	26.6416	26.8562	26.8685	26.7745	26.5233	26.5625	26.4789	27.0231	26.9618	27.0097	25.956	25.9468	25.8564	25.8787	25.8568	25.7144	26.316	26.081	26.1807	26.3188	26.3763	26.1326	25.9931	25.9602	25.9851	26.3526	26.3305	26.2369	26.122	25.8915
sp|P61981|1433G_HUMAN	P61981	YWHAG	20.5293	20.0753	20.3241	18.2466	17.4915	17.7685	10.0295	10.0295	10.0295	26.2816	25.5349	26.5106	26.836	26.9416	26.6559	25.953	26.1314	26.1409	26.74	26.5632	26.695	26.215	25.9214	25.798	25.9848	25.9143	25.8026	24.9919	25.0775	24.7742	23.9513	23.7813	23.9997	25.3522	25.3872	25.2886	25.2664	25.0505	25.3644	24.4202	25.092	24.9057	26.1355	26.0592	26.089	24.3158	24.2146
sp|P62081|RS7_HUMAN	P62081	RPS7	2.92218	2.92218	2.92218	18.2713	18.6679	18.4511	26.227	26.0022	26.3325	2.92218	2.92218	2.92218	-7.66176	-7.66176	-7.66176	3.81536	3.81536	3.81536	26.7273	26.5867	26.3662	18.3427	18.3474	18.2948	3.81536	3.81536	3.81536	25.9103	25.9381	26.1461	17.8323	17.9595	17.6998	3.81536	3.81536	3.81536	26.5294	26.0853	26.2301	17.954	17.6774	17.8293	26.1803	26.1399	25.8605	2.92218	2.92218
sp|P62191|PRS4_HUMAN	P62191	PSMC1	24.7272	24.7334	24.9748	23.0613	23.2662	23.5072	24.4689	24.3901	23.8982	24.4016	24.5605	24.7953	22.6229	22.149	23.0993	23.2941	23.8092	23.6514	24.5836	24.5666	24.5112	22.6178	22.1794	22.9202	22.9347	22.7664	22.4142	24.6457	24.66	24.6082	23.8606	23.8529	23.5847	24.0743	23.5599	23.3548	24.5128	24.4805	24.5367	23.6469	23.8649	23.3292	22.7023	22.93	22.9337	24.5338	24.5265
sp|P62241|RS8_HUMAN	P62241	RPS8	23.666	23.5126	22.8052	23.5736	23.771	23.7053	27.2552	27.1507	27.1783	21.0373	21.3493	21.0181	20.0818	20.0954	20.3068	11.6568	11.6568	11.6568	23.4208	23.2466	23.5155	20.8585	20.9944	20.6517	11.6568	11.6568	11.6568	24.2816	23.9922	24.2421	23.3824	23.3031	23.3927	11.6568	11.6568	11.6568	24.2991	24.4057	24.1839	22.4694	22.06	22.1653	26.6378	26.7844	26.7455	23.9613	23.893
sp|P62249|RS16_HUMAN	P62249	RPS16	27.3797	27.3576	27.5075	27.4848	27.4178	27.801	27.7289	27.6103	27.7384	26.9735	27.059	27.2286	26.6977	26.7344	26.6827	26.9415	26.979	27.0343	26.8927	26.8733	26.9285	26.7707	26.9105	26.8934	26.8256	26.8366	26.9353	27.4171	27.3889	27.3399	27.2315	27.2449	27.4332	27.4589	27.483	27.5404	27.2531	27.2905	27.3342	27.1549	27.2678	27.5102	27.4616	27.5392	27.5138	27.168	27.3353
sp|P62258|1433E_HUMAN	P62258	YWHAE	0.561491	0.561491	0.561491	14.6115	14.1891	16.3233	7.89108	7.89108	7.89108	27.175	27.2459	27.2077	27.3764	28.0968	28.0457	27.9136	27.7626	27.7324	27.4696	27.2469	27.1003	27.0036	26.4569	27.2636	27.9084	27.4149	27.9733	26.3385	26.1788	26.1185	24.0927	23.595	24.3356	26.4695	26.4767	26.67	26.8267	26.7593	26.7434	24.4955	24.9585	25.2321	27.7375	27.7975	27.7829	26.1001	26.0707
sp|P62263|RS14_HUMAN	P62263	RPS14	22.3716	22.0381	22.1399	23.1309	23.4624	23.3512	26.3584	26.2983	26.5008	21.2994	21.076	21.4512	22.6945	22.7101	22.6381	9.15852	9.15852	9.15852	20.9706	20.5914	20.7252	23.0923	22.865	23.169	9.15852	9.15852	9.15852	21.833	23.7112	23.2253	23.4072	23.3574	23.4332	26.3599	26.4799	26.3049	21.4659	21.9584	21.7056	23.2324	23.4203	23.2957	26.3575	26.2228	26.3706	21.8205	22.2219
sp|P62266|RS23_HUMAN	P62266	RPS23	7.08552	7.08552	7.08552	12.0485	12.0394	11.9777	22.9956	22.9595	23.0189	7.08552	7.08552	7.08552	8.83128	10.6703	10.7208	5.98322	5.98322	5.98322	7.08552	7.08552	7.08552	9.98059	10.6955	9.63056	5.98322	5.98322	5.98322	31.0446	31.4818	31.2781	11.4398	11.4753	11.9068	5.98322	5.98322	5.98322	7.08552	7.08552	7.08552	12.1059	11.899	11.9118	5.98322	5.98322	5.98322	7.08552	7.08552
sp|P62269|RS18_HUMAN	P62269	RPS18	26.3313	26.1153	26.2434	26.4106	26.3788	26.4137	26.1268	26.266	26.4052	25.8783	25.9448	26.0957	25.5952	25.8619	25.8551	26.0093	25.9523	25.9849	25.8338	25.8173	25.7556	25.9425	25.5943	25.9437	24.8854	25.3997	25.4921	26.0511	26.2428	26.2688	26.0835	26.041	26.4004	26.2918	26.4133	26.5569	26.1592	26.2417	26.3032	26.2099	26.3112	26.3608	26.201	26.28	26.4398	26.2366	26.1718
sp|P62277|RS13_HUMAN	P62277	RPS13	25.1626	24.955	24.9857	24.8754	24.8885	24.7166	25.1891	25.2912	25.2872	24.5903	24.7685	24.6883	24.4707	24.4699	24.4758	24.6649	25.0455	24.8473	24.3989	24.5902	24.6514	24.423	24.3605	24.6397	24.5225	24.5361	24.5184	25.2961	25.2509	25.351	25.2897	24.9939	24.9857	25.1649	25.1701	25.1811	24.7671	24.8145	24.6635	25.0991	25.3208	25.2832	25.2297	25.1236	25.245	25.1872	25.1785
sp|P62280|RS11_HUMAN	P62280	RPS11	23.4149	23.8617	23.45	23.267	23.5573	23.1264	26.0147	26.0108	25.9712	23.2497	23.5627	23.9233	21.4108	22.1984	22.4189	25.5723	25.7028	25.6922	22.8875	22.8501	23.0373	22.2758	22.6144	22.595	25.473	25.2556	25.653	24.7881	24.2405	24.5998	23.7402	24.0938	23.7469	26.197	26.1433	26.1291	23.7015	23.2985	23.657	23.5063	22.9398	22.8739	26.3982	25.9146	26.184	22.9982	23.1089
sp|P62308|RUXG_HUMAN	P62308	SNRPG	-1.37701	-1.37701	-1.37701	0.81012	0.81012	0.81012	0.799153	0.799153	0.799153	23.876	23.8844	24.3265	30.4142	29.5041	29.8301	26.1609	26.1522	26.4078	24.1871	23.899	23.5181	30.6234	30.6086	30.6865	25.8407	26.3485	26.1985	-1.37701	-1.37701	-1.37701	0.81012	0.81012	0.81012	0.799153	0.799153	0.799153	23.6122	23.6693	23.5405	0.81012	0.81012	0.81012	25.5316	24.6613	25.4171	-1.37701	-1.37701
sp|P62312|LSM6_HUMAN	P62312	LSM6	2.21962	2.21962	2.21962	0.513695	0.513695	0.513695	-1.73364	-1.73364	-1.73364	2.21962	2.21962	2.21962	0.513695	0.513695	0.513695	-1.73364	-1.73364	-1.73364	2.21962	2.21962	2.21962	0.513695	0.513695	0.513695	-1.73364	-1.73364	-1.73364	2.21962	2.21962	2.21962	0.513695	0.513695	0.513695	-1.73364	-1.73364	-1.73364	2.21962	2.21962	2.21962	24.5743	24.6351	24.6721	16.7301	16.5756	16.7417	2.21962	2.21962
sp|P62314|SMD1_HUMAN	P62314	SNRPD1	9.71826	9.71826	9.71826	18.8906	19.4876	19.9244	22.4721	22.2144	21.9691	28.562	28.575	28.4663	31.3684	31.3272	31.2946	29.3673	29.3813	29.7146	28.205	28.2502	28.3431	31.0037	30.9344	29.9261	30.0503	29.6523	30.1228	25.5709	26.1148	25.7423	24.6096	24.5308	24.8879	24.3967	24.5368	25.3022	28.0062	27.9514	27.99	28.8006	28.5438	29.0061	29.2483	29.326	29.3349	27.5968	27.6876
sp|P62316|SMD2_HUMAN	P62316	SNRPD2	4.16328	4.16328	4.16328	3.74146	3.74146	3.74146	20.0603	20.0289	20.0036	29.8507	29.7639	29.7706	29.5478	29.4498	29.5075	29.9126	29.9085	30.2093	29.611	29.7257	29.5561	29.4366	29.3977	29.3114	30.2974	30.0085	29.3208	26.1104	26.1164	26.1412	26.6265	26.1902	26.635	24.302	25.0916	25.0774	29.0563	29.1581	29.0129	28.1805	28.0698	28.2173	29.5481	29.3255	29.2683	28.022	28.0903
sp|P62318|SMD3_HUMAN	P62318	SNRPD3	6.71659	6.71659	6.71659	14.594	14.9844	14.6388	3.92237	3.92237	3.92237	31.2457	31.5391	31.4076	32.4223	32.6956	32.0948	30.7623	30.4473	30.2798	30.9581	31.2246	31.2511	32.9645	32.3029	32.7975	31.1028	31.0776	31.1547	28.366	28.0794	28.2354	23.8717	22.8019	23.2222	28.2593	28.2361	28.1254	30.5347	30.7491	30.6197	28.479	28.1113	28.2203	30.6115	30.321	30.3565	29.5351	29.7901
sp|P62333|PRS10_HUMAN	P62333	PSMC6	22.5027	22.5038	22.7825	18.5215	19.0451	19.5169	27.4359	27.2383	27.3907	22.3151	21.6537	22.5426	16.639	16.6833	18.9114	27.0496	27.1333	27.2316	22.2594	22.5745	22.0874	17.0927	16.3971	16.7285	27.1294	27.0399	27.22	22.7511	22.8034	22.7131	18.1385	18.6067	18.8917	8.91671	8.91671	8.91671	22.8481	22.6171	22.7145	18.6913	19.0542	18.6081	27.1268	26.9671	26.8269	22.4182	22.2523
sp|P62424|RL7A_HUMAN	P62424	RPL7A	23.1809	22.8732	23.6629	23.3374	23.1717	22.7815	26.1182	26.2658	26.2226	23.8355	23.2713	23.3883	23.0044	23.3578	23.9042	11.1187	11.1187	11.1187	24.0986	23.8939	23.7405	24.1982	23.9346	24.6079	25.7382	25.8133	25.6626	24.2643	24.6609	24.8895	22.7069	22.0262	23.0428	11.1187	11.1187	11.1187	24.3975	23.942	24.0092	23.5368	22.4762	23.3182	26.3966	26.4009	26.4811	24.3465	24.4396
sp|P62750|RL23A_HUMAN	P62750	RPL23A	25.3131	25.2025	25.1863	24.9276	25.2402	24.7569	25.403	25.4392	25.5421	24.8612	24.8306	25.0588	24.3497	24.3687	24.4901	24.9529	24.8844	24.842	24.4912	24.6657	24.4883	24.2522	24.5987	24.6765	24.3389	24.2567	24.1654	25.4148	25.4877	25.4713	25.2644	25.1247	25.4217	25.2435	25.3706	25.2795	24.897	25.1203	25.1158	25.3173	25.0658	25.0674	25.4647	25.3317	25.4682	25.3104	25.2865
sp|P62753|RS6_HUMAN	P62753	RPS6	23.837	24.0398	23.9343	17.3937	17.2446	16.4078	25.8652	25.3269	25.5869	4.27316	4.27316	4.27316	16.7491	16.5305	16.7047	6.65609	6.65609	6.65609	23.6582	23.9009	23.9428	16.6938	16.8616	16.5605	6.65609	6.65609	6.65609	24.5997	24.3349	24.3872	16.2274	18.0133	17.4501	6.65609	6.65609	6.65609	23.973	24.019	23.987	17.9203	17.6101	17.9087	25.3739	25.7146	25.6221	24.3099	24.4214
sp|P62805|H4_HUMAN	P62805	H4C1	25.7736	25.7442	25.739	19.8457	20.7128	20.5896	25.2982	25.0775	25.1698	25.198	25.3475	25.2896	18.9072	19.4602	19.6324	4.24976	4.24976	4.24976	24.9766	24.9229	25.021	20.2114	20.1645	21.313	4.24976	4.24976	4.24976	25.2371	25.1043	25.2002	19.2334	19.2678	19.3902	4.24976	4.24976	4.24976	25.1008	25.1594	25.0621	19.7798	19.7792	19.3535	24.4634	24.7016	24.7419	24.9167	24.9989
sp|P62826|RAN_HUMAN	P62826	RAN	27.09	26.9611	26.968	27.8947	27.8359	28.4021	28.4334	28.5091	28.5761	22.2336	22.6851	22.2112	20.372	20.6733	21.0632	11.5545	11.5545	11.5545	23.878	23.8563	23.8446	20.3967	20.3771	20.8658	11.5545	11.5545	11.5545	24.1807	24.3268	24.1386	22.6604	22.5905	22.8983	11.5545	11.5545	11.5545	24.0985	23.6786	23.9075	21.6165	22.2795	22.1877	26.777	27.0242	26.7973	24.9139	24.9724
sp|P62829|RL23_HUMAN	P62829	RPL23	5.77281	5.77281	5.77281	18.7493	18.7349	18.958	25.5018	25.3821	25.5501	5.77281	5.77281	5.77281	17.415	17.9067	17.597	4.04529	4.04529	4.04529	5.77281	5.77281	5.77281	18.1881	17.768	17.8403	25.1174	25.1942	25.2685	28.8391	28.9443	28.7867	-19.2247	-19.2247	-19.2247	4.04529	4.04529	4.04529	28.772	28.8326	28.6329	18.4332	18.0636	18.3869	4.04529	4.04529	4.04529	28.5156	28.3789
sp|P62851|RS25_HUMAN	P62851	RPS25	25.7855	25.8726	25.819	26.1682	26.04	26.1731	26.0581	26.013	25.9834	24.9817	25.1007	25.0569	25.2496	25.3388	25.136	25.4708	25.6658	25.6708	24.7517	24.7405	25.0396	25.0846	25.262	25.1251	25.2188	25.325	25.2582	25.6135	25.7758	25.5406	24.8682	25.3161	24.7249	25.5932	25.7109	25.7989	25.5665	25.5428	25.4732	25.26	25.2746	25.2605	25.7558	25.7876	25.7696	25.7426	25.6886
sp|P62888|RL30_HUMAN	P62888	RPL30	20.7764	21.5108	21.143	24.5685	24.8144	24.685	26.3951	25.7158	26.1459	21.5294	21.8452	21.2221	20.8639	21.3407	21.1872	10.7557	10.7557	10.7557	22.3365	22.2282	22.0407	22.1439	21.5103	22.184	25.7449	25.8104	25.7148	23.8521	23.3303	23.7123	22.4489	22.7688	22.8867	26.1287	26.1313	26.0726	24.2762	24.2111	24.3635	21.9669	22.8173	22.4505	26.0471	25.9556	25.9986	22.6521	22.7402
sp|P62906|RL10A_HUMAN	P62906	RPL10A	22.5823	22.0898	21.9934	23.9249	23.1514	23.7887	27.1193	27.5351	27.4249	20.753	21.0948	21.4291	19.4031	19.3078	19.2342	11.9198	11.9198	11.9198	23.0859	22.5394	22.7004	20.6659	20.6915	20.7594	26.216	26.3358	26.443	23.3048	23.2401	23.4098	22.3714	22.5768	23.101	26.7811	26.7682	26.7412	22.8385	22.7515	22.8661	21.7224	21.0699	21.3534	26.9601	26.7694	27.0166	22.7338	23.0542
sp|P62913|RL11_HUMAN	P62913	RPL11	5.96628	5.96628	5.96628	18.4808	18.3216	18.4657	26.5262	26.2997	26.3544	5.96628	5.96628	5.96628	16.6971	17.2011	17.2194	5.36639	5.36639	5.36639	26.5447	26.5728	26.5499	17.6242	16.8782	17.8546	25.6522	25.5182	25.8542	5.96628	5.96628	5.96628	17.6495	18.7168	18.3183	5.36639	5.36639	5.36639	26.6422	26.8063	26.9472	18.2204	17.6238	18.2675	5.36639	5.36639	5.36639	27.021	27.1676
sp|P62917|RL8_HUMAN	P62917	RPL8	23.4553	22.768	23.4315	22.4653	22.5394	23.1813	27.2965	27.2908	27.3469	22.6729	22.9485	23.6224	21.927	22.8386	22.7019	11.6944	11.6944	11.6944	23.6981	24.2363	23.7445	22.5434	22.7225	22.9354	26.8788	26.509	26.7435	23.9091	23.9199	24.1594	22.7026	23.4041	22.6895	11.6944	11.6944	11.6944	23.1436	23.1434	23.6541	22.9757	23.3083	23.4811	27.0865	27.2988	27.1692	23.9335	23.6378
sp|P62937|PPIA_HUMAN	P62937	PPIA	27.7428	27.7608	27.6715	28.0793	28.4075	28.1979	27.4243	27.5654	27.4066	27.3741	27.0342	26.9793	27.5119	27.6579	27.5814	27.4236	27.132	27.1129	27.1048	27.2083	27.3035	27.5939	27.5898	27.5008	27.4588	27.3275	27.4	27.3664	27.1976	27.267	27.3578	27.2792	27.1145	28.0097	27.903	27.7963	27.639	27.8077	27.7841	27.3859	27.471	27.2479	27.6451	27.7151	27.6952	27.8623	27.9873
sp|P63010|AP2B1_HUMAN	P63010	AP2B1	24.2935	24.5828	24.2479	23.8678	24.0767	23.8996	24.3346	24.4152	24.8099	24.0976	24.4475	24.6315	24.385	24.5966	24.8177	24.5468	24.8822	24.4957	24.5104	24.4576	24.709	24.6039	24.4649	24.6129	24.6072	24.4191	24.3359	24.6471	24.611	24.5665	24.136	24.5963	24.3493	24.3888	24.5306	24.1719	24.6542	24.5078	24.4564	24.2898	24.3244	24.6034	24.42	24.4994	24.1999	24.1841	24.3964
sp|P63104|1433Z_HUMAN	P63104	YWHAZ	24.9231	25.2274	25.1534	24.7944	24.7667	24.8694	25.6991	25.6379	25.7831	28.6939	28.6995	28.6869	28.5865	28.6197	28.6893	28.1225	28.4742	28.4873	28.946	28.8616	28.7623	28.3894	28.4024	28.2606	28.1241	28.0853	28.0591	27.4183	27.5096	27.4705	27.3849	27.2243	27.2428	26.7459	27.0177	26.8083	28.0842	28.1137	28.1718	27.5915	27.5737	27.57	28.3371	28.2028	28.296	27.4046	27.214
sp|P63244|RACK1_HUMAN	P63244	RACK1	26.1322	26.2042	26.1794	26.6736	26.7426	26.7385	27.069	27.1302	27.0261	25.6244	25.6855	25.5126	25.4959	25.6967	25.4069	25.7366	25.7081	25.768	25.7949	25.871	25.8265	25.7348	25.5709	25.6118	25.8711	25.8496	25.829	26.886	26.7887	26.8565	26.7943	26.7059	26.6919	25.736	25.8623	25.5462	26.592	26.551	26.6053	26.2615	26.4279	26.4388	26.43	26.5657	26.5437	26.6859	26.817
sp|P67809|YBOX1_HUMAN	P67809	YBX1	31.6156	31.5252	31.5443	31.8542	31.9534	31.9213	32.1279	32.1835	32.1672	32.7358	32.6813	32.6661	32.3622	32.2778	32.5829	32.7103	32.4275	32.5369	32.3746	32.4136	32.4388	32.4664	32.5855	32.5121	31.8823	31.9434	31.9559	32.0417	31.9941	32.0045	31.7462	31.9879	32.1177	32.3148	32.2894	32.2485	31.8649	31.8611	31.9061	31.6478	31.9112	31.8537	31.867	31.9748	31.9227	33.0333	33.0469
sp|Q5VTE0|EF1A3_HUMAN	Q5VTE0	EEF1A1P5	28.6345	28.8007	28.6522	28.6576	28.4543	28.7415	28.7297	28.7633	28.7523	28.7667	28.6478	28.5626	28.6316	28.6782	28.6856	29.1251	28.96	29.0583	28.5341	28.7209	28.7061	28.8272	28.8806	28.8425	28.8934	28.9547	28.9994	27.9272	27.8512	27.9812	28.1217	28.1352	28.2472	28.6859	28.7637	28.7794	28.2632	28.3069	28.2815	28.0357	28.1886	28.2133	28.162	28.1223	28.1943	28.7095	28.7122
sp|P78347|GTF2I_HUMAN	P78347	GTF2I	26.9278	26.9682	26.9294	27.1708	27.0891	27.2341	27.4008	27.3893	27.4442	27.1885	27.2267	27.322	27.4445	27.3995	27.4872	27.1896	27.2747	27.3097	27.4646	27.4057	27.486	27.2327	27.3908	27.3635	27.376	27.4145	27.4921	26.9459	26.9163	26.8401	26.2927	26.5604	26.4805	26.4374	26.4898	26.5502	27.3517	27.2929	27.3762	26.9596	27.0815	26.9384	27.1066	27.1828	27.1338	26.6743	26.7974
sp|P78371|TCPB_HUMAN	P78371	CCT2	27.6797	27.7238	27.7149	27.9853	27.8929	27.8504	27.679	27.6068	27.6769	27.8032	27.7826	27.9332	27.6275	27.5579	27.6112	27.7449	27.6061	27.6518	27.7277	27.6978	27.7172	27.7635	27.7447	27.7206	27.6903	27.6004	27.6747	27.571	27.4398	27.5658	27.5015	27.308	27.4691	28.0225	28.0202	28.0795	27.7462	27.6705	27.5672	27.5883	27.6296	27.6036	27.4632	27.4736	27.466	27.6411	27.6747
sp|P80188|NGAL_HUMAN	P80188	LCN2	21.5604	21.4386	21.6815	15.6284	15.7231	15.448	9.46457	9.46457	9.46457	21.5984	21.6173	21.5988	15.3105	15.2085	15.709	9.46457	9.46457	9.46457	21.7567	21.6446	21.7343	15.8372	15.1749	15.5089	9.46457	9.46457	9.46457	21.8232	21.7989	22.0345	15.5599	15.4887	15.3995	9.46457	9.46457	9.46457	21.7412	21.5257	21.5367	15.126	15.7277	15.5305	9.46457	9.46457	9.46457	21.6951	21.5705
sp|P81605|DCD_HUMAN	P81605	DCD	24.8545	24.5384	24.8046	24.2613	23.4141	23.6917	23.454	23.3766	23.3242	24.2968	24.0876	24.1979	23.1281	22.6136	23.5806	23.1991	23.156	23.4086	24.3816	24.2446	24.1581	23.3762	23.7041	24.1269	22.872	22.6554	22.9656	23.7376	23.7758	23.786	20.1069	18.7908	19.8584	24.1319	24.3987	23.9797	23.5107	23.4931	23.4767	19.8246	21.7513	20.8232	24.0994	24.3206	24.4071	24.4857	24.365
sp|P84098|RL19_HUMAN	P84098	RPL19	2.48532	2.48532	2.48532	15.4859	16.337	15.4111	7.89247	7.89247	7.89247	25.9956	25.8725	25.9461	22.4616	22.0865	22.9744	27.023	26.6472	27.0467	25.8069	25.8498	25.5527	22.1509	22.4161	21.8752	27.0606	26.5016	26.4884	24.1193	24.5423	24.6829	16.1616	14.726	15.1662	7.89247	7.89247	7.89247	24.4947	24.5295	24.4992	16.296	15.5585	16.8455	7.89247	7.89247	7.89247	2.48532	2.48532
sp|P84103|SRSF3_HUMAN	P84103	SRSF3	-6.65144	-6.65144	-6.65144	-0.248528	-0.248528	-0.248528	5.36307	5.36307	5.36307	23.5738	23.7135	23.9857	25.6349	25.5758	25.5402	27.005	27.0966	27.2947	23.3352	23.6718	21.7454	25.5913	25.4677	25.3572	27.1806	27.3081	27.2351	20.2356	20.4385	20.3392	-0.248528	-0.248528	-0.248528	5.36307	5.36307	5.36307	21.2889	20.9946	20.6417	22.7235	23.0262	22.8359	26.9705	26.6823	26.9951	21.0215	20.8518
sp|Q00059|TFAM_HUMAN	Q00059	TFAM	2.25182	2.25182	2.25182	16.8781	16.9267	16.8936	1.68179	1.68179	1.68179	2.25182	2.25182	2.25182	17.8482	18.2005	18.0427	1.68179	1.68179	1.68179	2.25182	2.25182	2.25182	17.8708	17.7866	17.9366	1.68179	1.68179	1.68179	2.25182	2.25182	2.25182	-3.28558	-3.28558	-3.28558	1.68179	1.68179	1.68179	2.25182	2.25182	2.25182	-3.28558	-3.28558	-3.28558	1.68179	1.68179	1.68179	2.25182	2.25182
sp|Q00341|VIGLN_HUMAN	Q00341	HDLBP	1.74334	1.74334	1.74334	17.5652	17.3411	17.6327	3.86243	3.86243	3.86243	24.5628	24.3048	24.7275	17.8307	16.9444	17.846	3.86243	3.86243	3.86243	24.7005	24.5955	24.545	17.4286	17.9793	17.7159	3.86243	3.86243	3.86243	1.74334	1.74334	1.74334	-5.50994	-5.50994	-5.50994	3.86243	3.86243	3.86243	1.74334	1.74334	1.74334	-5.50994	-5.50994	-5.50994	3.86243	3.86243	3.86243	1.74334	1.74334
sp|Q00577|PURA_HUMAN	Q00577	PURA	25.1579	25.0995	24.8789	24.9739	25.0505	25.1611	25.1502	25.3181	24.8751	24.8974	24.7896	24.8622	25.07	25.1591	24.8015	25.4115	25.18	25.2123	24.9591	25.0659	24.8017	24.5026	24.706	24.2989	24.4904	25.1699	25.0731	24.4613	24.5353	24.1304	24.0673	24.0239	24.3072	24.5897	24.5765	24.5624	25.9031	25.6697	25.8315	25.6206	25.8742	25.4807	26.056	26.0357	26.0058	25.0192	25.1541
sp|Q00610|CLH1_HUMAN	Q00610	CLTC	28.6172	28.6051	28.5074	28.6313	28.607	28.6811	27.5736	27.4242	27.4227	29.1558	29.2222	29.127	29.0264	29.0782	29.0835	28.8659	28.8795	28.8417	29.2431	29.26	29.2922	28.6688	28.6984	28.7046	29.0312	29.0373	29.0444	29.0024	28.9724	29.0301	29.256	29.2241	29.2077	28.8469	28.8506	28.7364	28.7811	28.843	28.7992	29.2274	29.2181	29.1655	28.8743	28.87	28.8478	28.1232	28.1425
sp|Q00839|HNRPU_HUMAN	Q00839	HNRNPU	25.6924	25.0422	25.8312	25.7314	25.9148	25.6641	25.7149	26.1602	26.1015	27.4439	27.5031	27.5924	27.7189	27.6673	27.6501	27.4716	27.4279	27.4551	27.9371	27.9585	27.8911	27.6273	27.7159	27.5968	27.56	27.6073	27.6231	27.1985	27.2862	27.3403	27.0533	26.9273	27.0654	26.8366	26.5771	26.5282	27.0828	27.1046	27.1678	26.8014	26.8356	26.8396	27.2544	27.306	27.2855	26.8066	26.7037
sp|Q01518|CAP1_HUMAN	Q01518	CAP1	3.23057	3.23057	3.23057	14.4772	14.8821	14.6791	8.21951	8.21951	8.21951	21.1981	21.1756	21.2387	14.1562	14.3433	13.9658	8.21951	8.21951	8.21951	20.9635	20.806	21.033	13.4642	14.0506	13.8035	34.5428	34.2557	34.4127	20.8566	21.1125	21.0719	14.5003	14.4886	14.569	8.21951	8.21951	8.21951	21.2269	21.2577	21.0065	14.52	14.4684	14.5798	8.21951	8.21951	8.21951	3.23057	3.23057
sp|Q01780|EXOSX_HUMAN	Q01780	EXOSC10	-1.50903	-1.50903	-1.50903	-0.0426301	-0.0426301	-0.0426301	1.74496	1.74496	1.74496	23.1011	22.9773	22.9596	24.3522	24.0296	24.0696	24.3078	24.4772	24.5493	22.8239	23.1638	22.8742	23.7314	24.0484	24.3021	24.5935	24.1606	24.4493	-1.50903	-1.50903	-1.50903	-0.0426301	-0.0426301	-0.0426301	1.74496	1.74496	1.74496	-1.50903	-1.50903	-1.50903	-0.0426301	-0.0426301	-0.0426301	1.74496	1.74496	1.74496	-1.50903	-1.50903
sp|Q02543|RL18A_HUMAN	Q02543	RPL18A	24.0251	24.0002	23.9447	17.1466	16.0992	16.5849	27.6043	26.5674	26.5752	23.4669	23.413	23.8709	15.3911	15.801	16.4263	7.39252	7.39252	7.39252	23.5982	23.5755	23.6744	15.8417	16.0708	16.362	7.39252	7.39252	7.39252	23.8682	23.9178	24.1403	15.2773	15.4983	15.6673	26.595	26.6414	26.6674	23.8623	23.9254	23.8611	15.9411	16.5066	16.2912	26.8583	26.854	26.8884	23.1147	23.4498
sp|Q02809|PLOD1_HUMAN	Q02809	PLOD1	21.1843	21.7526	19.3107	20.5305	20.2776	20.5018	11.1839	11.1839	11.1839	21.2579	20.8742	20.3484	21.0262	19.4823	19.8271	11.1839	11.1839	11.1839	20.9296	20.1304	20.3885	21.5211	20.101	20.1541	25.6466	25.7095	25.5037	23.8503	23.4072	23.7542	23.2552	22.9205	22.9193	25.7869	25.8295	25.7883	23.5385	24.1406	24.2278	22.898	22.9968	23.0587	26.3289	26.2358	26.0301	19.3276	19.1396
sp|Q02878|RL6_HUMAN	Q02878	RPL6	22.9027	23.0371	22.8047	22.2533	21.9736	22.2674	25.6408	25.4962	25.4782	25.8418	25.6431	25.3302	26.43	25.7947	26.9384	26.2105	26.1499	26.0048	24.3632	24.7073	24.3539	26.4356	26.0605	26.306	25.644	25.7652	25.6303	23.4994	23.2601	24.0615	17.6445	20.6967	19.8397	10.4775	10.4775	10.4775	23.423	23.5417	23.8725	23.5961	24.2147	23.122	25.7818	25.7305	25.6144	24.2281	23.9695
sp|Q04917|1433F_HUMAN	Q04917	YWHAH	-2.67648	-2.67648	-2.67648	-3.93798	-3.93798	-3.93798	5.17168	5.17168	5.17168	24.502	24.5647	24.3938	24.4812	24.3838	24.4995	26.2598	25.7972	26.2004	24.6662	24.6526	24.387	23.7862	23.8714	23.8318	25.9285	26.0241	25.895	23.0583	23.4562	23.294	22.8347	23.1308	22.9182	5.17168	5.17168	5.17168	24.0062	23.9141	23.8118	23.2862	23.3465	23.1156	26.2819	26.26	26.346	23.4612	23.5831
sp|Q05048|CSTF1_HUMAN	Q05048	CSTF1	0.732457	0.732457	0.732457	-0.853542	-0.853542	-0.853542	0.143209	0.143209	0.143209	0.732457	0.732457	0.732457	-0.853542	-0.853542	-0.853542	0.143209	0.143209	0.143209	0.732457	0.732457	0.732457	-0.853542	-0.853542	-0.853542	0.143209	0.143209	0.143209	0.732457	0.732457	0.732457	-0.853542	-0.853542	-0.853542	20.1107	20.0702	20.0077	0.732457	0.732457	0.732457	-0.853542	-0.853542	-0.853542	0.143209	0.143209	0.143209	0.732457	0.732457
sp|Q06210|GFPT1_HUMAN	Q06210	GFPT1	23.7397	23.7703	23.9919	24.0168	24.2977	24.336	25.2036	25.3713	24.5289	24.4648	24.1304	24.4427	25.3986	24.9708	24.6664	25.6054	25.3278	25.6684	25.159	25.4609	25.4621	26.1469	26.018	26.3089	25.8553	26.2358	26.0039	23.4161	23.2301	23.1456	22.1835	22.2135	22.9984	10.3138	10.3138	10.3138	22.9249	23.6381	23.5704	23.0631	23.1017	23.4466	24.4891	24.8233	24.6085	23.6147	23.8745
sp|Q06830|PRDX1_HUMAN	Q06830	PRDX1	28.4661	28.3921	28.4243	28.5347	28.5549	28.6244	28.6175	28.4999	28.4668	28.4033	28.3052	28.3857	28.4185	28.5096	28.4837	28.214	28.2518	28.2886	28.3975	28.4629	28.4578	28.214	28.3637	28.3078	28.1847	28.142	28.1871	28.4447	28.3012	28.2593	28.3069	28.2519	28.3181	28.6565	28.589	28.6641	28.2478	28.3154	28.3007	28.1809	28.3839	28.1794	28.4069	28.4708	28.3936	28.3202	28.4278
sp|Q07021|C1QBP_HUMAN	Q07021	C1QBP	24.3055	24.7162	24.9059	22.8163	21.8211	22.3656	28.6302	28.4241	28.7222	-0.0309736	-0.0309736	-0.0309736	20.2484	20.6444	20.1657	5.71226	5.71226	5.71226	-0.0309736	-0.0309736	-0.0309736	20.2347	19.8364	19.2986	5.71226	5.71226	5.71226	23.0105	23.2568	23.0986	19.258	20.1108	20.4114	5.71226	5.71226	5.71226	24.4155	23.8047	23.9741	20.8412	21.5477	20.8597	30.1518	30.0553	29.9301	24.1417	24.149
sp|Q07666|KHDR1_HUMAN	Q07666	KHDRBS1	23.1758	23.05	22.8725	17.7608	17.3691	17.5374	8.53813	8.53813	8.53813	24.7156	24.7355	24.93	22.0616	21.724	21.8904	26.1938	26.0672	26.3188	24.6238	24.482	24.4741	22.6211	22.9981	22.6249	26.2583	26.2391	26.0227	23.0406	23.1039	23.2554	19.5159	20.3271	20.4796	25.4913	25.6107	25.4492	23.6965	23.7921	23.6934	20.6791	20.5912	20.2119	25.6616	25.43	25.655	23.0947	23.1528
sp|Q08211|DHX9_HUMAN	Q08211	DHX9	28.4108	28.3443	28.2698	28.6401	28.5867	28.5068	28.7464	28.8201	28.727	30.3268	30.3097	30.3638	30.051	30.0291	29.9715	29.5424	29.6319	29.5749	30.1728	30.2638	30.2475	29.9039	29.8963	29.8463	30.2541	30.2117	30.1828	30.4176	30.4137	30.392	30.4007	30.4484	30.4527	30.0891	29.9647	30.0384	28.5655	28.5918	28.6638	29.0033	29.0697	29.1276	28.421	28.4494	28.3963	29.8012	29.8245
sp|Q08J23|NSUN2_HUMAN	Q08J23	NSUN2	24.146	24.1582	24.0233	24.4804	24.3972	24.4514	25.8861	25.769	25.7987	24.1031	24.1437	24.0346	24.3725	25.0166	24.0143	25.9331	26.0377	25.7888	24.7433	24.2781	24.2813	24.9934	24.6336	23.9892	25.9279	25.9106	25.8969	22.7589	22.6005	22.1658	21.7067	21.1047	21.4515	10.2332	10.2332	10.2332	25.2104	24.3806	24.0517	23.7118	23.3406	22.3741	25.9289	26.0515	26.0191	22.4499	20.3008
sp|Q09161|NCBP1_HUMAN	Q09161	NCBP1	24.2528	24.2096	24.4143	21.7648	21.2182	21.8541	25.7947	25.5958	25.2841	2.22101	2.22101	2.22101	18.6357	15.6256	18.5471	6.54376	6.54376	6.54376	29.3661	29.1299	29.3933	38.2323	36.9689	37.6451	29.9225	29.4133	30.1035	23.3641	23.634	23.5053	18.5762	18.6492	18.6167	6.54376	6.54376	6.54376	23.4528	23.429	23.7452	18.5944	18.7999	18.4795	24.8343	24.4903	24.6546	2.22101	2.22101
sp|Q10570|CPSF1_HUMAN	Q10570	CPSF1	-8.95457	-8.95457	-8.95457	-2.79724	-2.79724	-2.79724	7.26868	7.26868	7.26868	22.0611	21.6917	21.9173	22.7135	22.6995	22.844	26.0991	26.0095	26.0207	22.0057	22.1627	22.0766	22.2401	22.6706	22.4659	26.0694	25.8044	26.1787	21.8487	22.0296	22.1468	22.7988	22.8025	22.6534	26.1899	26.0722	25.8845	22.1188	22.2108	22.6617	23.0232	22.849	22.9757	26.0846	26.4034	26.0845	21.8136	21.8759
sp|Q12797|ASPH_HUMAN	Q12797	ASPH	23.899	24.041	24.2857	24.2888	24.5136	24.5067	23.6489	24.7963	25.2415	27.079	27.1	27.0358	27.1177	27.1817	27.2147	27.1374	27.3137	27.2332	27.5326	27.5338	27.5538	27.2478	27.203	27.2268	27.2078	27.1838	27.3785	26.337	26.3838	26.3098	25.8236	25.9397	25.8914	25.4303	25.6196	25.5855	26.7112	26.6616	26.6611	26.0182	26.0157	26.0596	26.7801	26.7721	26.7616	26.1116	26.1407
sp|Q12849|GRSF1_HUMAN	Q12849	GRSF1	1.34125	1.34125	1.34125	-1.80245	-1.80245	-1.80245	0.706837	0.706837	0.706837	1.34125	1.34125	1.34125	-1.80245	-1.80245	-1.80245	0.706837	0.706837	0.706837	1.34125	1.34125	1.34125	-1.80245	-1.80245	-1.80245	0.706837	0.706837	0.706837	1.34125	1.34125	1.34125	-1.80245	-1.80245	-1.80245	0.706837	0.706837	0.706837	1.34125	1.34125	1.34125	-1.80245	-1.80245	-1.80245	0.706837	0.706837	0.706837	1.34125	1.34125
sp|Q12905|ILF2_HUMAN	Q12905	ILF2	28.7961	28.8881	28.806	28.7414	28.749	28.6999	29.0329	28.898	28.9444	28.4092	28.5069	28.4369	28.5262	28.3044	28.3701	28.4109	28.5579	28.5274	28.3216	28.4104	28.4594	28.4131	28.4392	28.3243	28.8416	28.8901	28.8013	28.3094	28.4738	28.3772	28.2627	28.2654	28.1138	28.2927	28.3491	28.2683	28.2153	28.207	28.1033	28.7499	28.6631	28.6047	28.3194	28.2788	28.2429	29.6933	29.7473
sp|Q12906|ILF3_HUMAN	Q12906	ILF3	28.7902	28.9517	28.9396	28.7097	28.7639	28.7525	29.136	29.0521	29.0529	28.3614	28.4229	28.4355	28.4426	28.3893	28.413	28.875	28.7009	28.8712	28.677	28.6505	28.6408	28.5831	28.6645	28.658	28.8502	28.7337	28.8603	28.5684	28.3503	28.4878	28.4351	28.4015	28.3545	28.4844	28.3952	28.4218	28.3988	28.4904	28.4537	28.6866	28.6533	28.7286	28.3453	28.2903	28.3781	29.5755	29.6454
sp|Q12931|TRAP1_HUMAN	Q12931	TRAP1	-2.10246	-2.10246	-2.10246	23.7564	24.0883	24.0648	22.8132	22.7412	22.6904	21.7333	22.2466	21.9799	24.6703	24.5862	24.2713	23.4	23.4778	23.2548	22.4958	22.1152	22.1215	25.0148	24.9297	24.9969	23.6206	23.5646	23.6816	21.2909	21.292	21.6639	1.22004	1.22004	1.22004	1.08349	1.08349	1.08349	-2.10246	-2.10246	-2.10246	1.22004	1.22004	1.22004	1.08349	1.08349	1.08349	-2.10246	-2.10246
sp|Q12996|CSTF3_HUMAN	Q12996	CSTF3	0.40412	0.40412	0.40412	-1.23702	-1.23702	-1.23702	0.904972	0.904972	0.904972	0.40412	0.40412	0.40412	-1.23702	-1.23702	-1.23702	0.904972	0.904972	0.904972	0.40412	0.40412	0.40412	-1.23702	-1.23702	-1.23702	0.904972	0.904972	0.904972	0.40412	0.40412	0.40412	19.8886	20.4854	20.9235	0.904972	0.904972	0.904972	0.40412	0.40412	0.40412	-1.23702	-1.23702	-1.23702	0.904972	0.904972	0.904972	0.40412	0.40412
sp|Q13045|FLII_HUMAN	Q13045	FLII	23.3461	24.0952	23.2593	23.7268	23.2136	23.721	9.7929	9.7929	9.7929	24.1238	24.5562	23.7627	23.3936	24.4132	23.4939	24.8369	24.635	24.7972	24.6486	24.2013	24.5867	23.7905	23.2673	23.9216	24.7364	24.919	25.033	23.9111	24.3417	23.9161	24.1111	23.5757	23.7446	24.7003	24.7778	24.5469	24.25	24.2957	24.404	24.0458	23.9486	24.7592	24.7168	24.9377	24.8609	22.7436	23.2899
sp|Q13151|ROA0_HUMAN	Q13151	HNRNPA0	4.70492	4.70492	4.70492	19.7451	20.0753	19.6894	25.5161	25.4174	25.3151	23.4773	23.9075	23.1251	17.7599	18.2736	18.2986	5.53951	5.53951	5.53951	23.9114	24.1801	24.1851	19.0364	18.9366	19.2516	24.4385	24.6629	24.5241	25.3277	25.0825	25.5318	22.7687	22.8419	22.8556	25.3123	25.2294	25.2447	24.0939	24.3354	24.1478	18.9235	19.8601	18.7984	24.9283	24.7429	24.7721	4.70492	4.70492
sp|Q13200|PSMD2_HUMAN	Q13200	PSMD2	25.5076	25.2375	25.4723	25.2394	25.2872	25.4261	25.3583	25.3956	25.4085	25.0334	25.0424	25.1623	24.9044	24.9097	24.9375	25.2319	25.0199	25.2906	24.7108	25.061	25.1408	24.9719	25.1882	25.0182	24.8889	25.0072	24.8419	25.229	25.3686	25.3826	25.2733	25.5684	25.2693	25.2517	25.1819	25.06	25.1526	25.3433	25.2339	25.1151	25.2087	25.2544	25.0919	25.2086	25.0776	24.8423	25.0006
sp|Q13263|TIF1B_HUMAN	Q13263	TRIM28	25.9145	25.7272	25.9658	26.1175	26.1521	26.2436	26.0245	25.9895	26.0143	26.1917	26.195	26.2404	26.457	26.4862	26.5302	26.5523	26.4858	26.5058	26.4916	26.6369	26.4209	26.57	26.5063	26.5505	26.4387	26.4752	26.4376	25.7368	25.6347	25.7948	25.7017	25.7544	25.7125	25.8453	25.8787	25.6325	26.1491	26.1636	26.0471	26.0808	26.0395	25.9444	26.1119	26.0724	26.0577	25.9812	26.1484
sp|Q13283|G3BP1_HUMAN	Q13283	G3BP1	24.18	24.1744	24.1018	20.1185	20.5119	20.0034	26.224	26.4402	26.6495	3.1188	3.1188	3.1188	15.9626	16.6388	15.4486	7.41313	7.41313	7.41313	3.1188	3.1188	3.1188	14.7132	15.1698	14.9058	7.41313	7.41313	7.41313	3.1188	3.1188	3.1188	15.9161	16.1172	16.1122	7.41313	7.41313	7.41313	24.1699	24.0584	24.0802	17.5178	17.5477	17.8114	26.3743	26.1783	26.335	3.1188	3.1188
sp|Q13310|PABP4_HUMAN	Q13310	PABPC4	22.3894	22.0622	21.7629	21.9656	21.5179	22.0298	25.0637	25.3007	25.1727	22.9486	22.9544	23.1155	21.804	21.5519	22.0562	25.2833	25.2122	25.0609	22.716	22.5111	23.1825	22.0256	21.508	22.1868	25.2776	25.2541	25.4624	22.5128	22.8902	23.1866	22.2552	22.6312	22.6044	25.1073	25.041	25.1329	22.9145	21.973	23.0933	22.1111	22.2359	22.6558	25.0577	25.2816	25.2309	20.7375	21.4512
sp|Q13325|IFIT5_HUMAN	Q13325	IFIT5	29.6331	29.7418	29.636	30.7646	30.9476	30.7715	30.392	30.4406	30.4133	28.0138	28.0563	27.9653	27.5181	27.671	27.7108	27.8858	27.9403	27.8542	27.1506	27.1137	27.1411	26.6972	26.6103	26.4156	26.6548	26.9771	26.9864	26.3611	26.4538	26.2829	26.1961	26.0362	26.1391	26.5372	26.8588	26.6188	26.6554	26.3948	26.2882	26.4169	26.2515	26.4147	26.1667	25.8524	26.0925	27.7058	27.868
sp|Q13347|EIF3I_HUMAN	Q13347	EIF3I	22.0302	21.8547	21.9054	18.2161	17.8377	17.4482	27.5176	27.1581	27.3604	21.6899	21.61	21.7131	16.6197	17.0027	16.7705	9.91362	9.91362	9.91362	21.7912	21.7833	21.9273	18.2034	18.4092	17.707	27.3442	27.002	27.1915	21.8961	22.1998	22.1916	18.8326	18.059	17.8448	9.91362	9.91362	9.91362	22.1036	22.1638	21.7813	17.9086	17.8443	18.8196	9.91362	9.91362	9.91362	-0.825661	-0.825661
sp|Q13428|TCOF_HUMAN	Q13428	TCOF1	0.442641	0.442641	0.442641	-1.56912	-1.56912	-1.56912	1.23017	1.23017	1.23017	24.7378	24.4991	24.7048	21.7445	22.0602	21.8984	23.8744	23.9585	23.744	24.6273	24.5636	24.3759	20.9669	22.0914	21.6072	23.6372	23.7616	24.0294	0.442641	0.442641	0.442641	-1.56912	-1.56912	-1.56912	1.23017	1.23017	1.23017	0.442641	0.442641	0.442641	-1.56912	-1.56912	-1.56912	1.23017	1.23017	1.23017	0.442641	0.442641
sp|Q13435|SF3B2_HUMAN	Q13435	SF3B2	19.8404	21.8625	20.6244	20.796	21.9667	20.8356	25.0975	24.9002	24.6735	23.0983	23.282	23.4643	22.6761	23.7981	23.2332	10.4649	10.4649	10.4649	23.3331	23.3897	23.4428	22.4591	22.5307	22.1585	25.5338	25.6038	25.4587	22.6769	22.6696	22.7349	21.6946	22.7	21.9963	10.4649	10.4649	10.4649	23.3219	22.9652	23.2016	23.0772	22.3791	22.7263	25.5647	25.6339	25.6838	22.4967	23.2148
sp|Q13492|PICAL_HUMAN	Q13492	PICALM	1.76343	1.76343	1.76343	16.0872	15.7472	16.1446	8.57753	8.57753	8.57753	21.182	21.6278	21.4399	16.3966	15.9157	16.7935	8.57753	8.57753	8.57753	21.5969	21.6809	21.2559	16.8455	16.0797	16.6209	8.57753	8.57753	8.57753	1.76343	1.76343	1.76343	16.8219	15.9886	16.6683	8.57753	8.57753	8.57753	21.2043	21.432	21.623	15.9463	16.2875	16.1316	8.57753	8.57753	8.57753	1.76343	1.76343
sp|Q13751|LAMB3_HUMAN	Q13751	LAMB3	22.2757	22.0838	22.1949	20.7332	22.2277	21.1508	24.1367	24.2332	24.0883	24.3046	24.9	25.2879	24.5219	24.4609	24.5444	24.6889	24.7757	24.8156	24.4388	25.0937	24.4737	23.8675	24.1307	24.6773	24.667	24.6845	24.6499	23.0709	23.4324	23.4873	21.9521	22.0676	22.0218	24.3291	24.2747	24.282	23.559	23.2798	23.371	22.6283	22.0863	23.069	24.3564	24.2975	23.9157	21.0113	22.8839
sp|Q13753|LAMC2_HUMAN	Q13753	LAMC2	6.56912	6.56912	6.56912	18.9164	18.9446	20.7485	1.81557	1.81557	1.81557	25.3446	25.4066	25.6179	23.5314	23.7243	23.0988	23.949	24.2736	24.343	25.473	25.5078	25.5999	22.2145	22.9042	23.073	24.5048	24.3768	24.4019	24.447	24.4926	24.4759	20.8803	21.2321	21.5975	24.2843	24.2089	24.1084	24.5129	24.8145	24.3161	22.3364	21.5104	22.3062	23.6097	23.8699	23.739	24.2834	24.201
sp|Q13868|EXOS2_HUMAN	Q13868	EXOSC2	-1.43024	-1.43024	-1.43024	-2.22974	-2.22974	-2.22974	3.90162	3.90162	3.90162	-1.43024	-1.43024	-1.43024	20.5206	20.7144	20.6531	3.90162	3.90162	3.90162	21.3371	20.5401	20.9373	20.3943	20.4268	20.3791	3.90162	3.90162	3.90162	-1.43024	-1.43024	-1.43024	-2.22974	-2.22974	-2.22974	3.90162	3.90162	3.90162	20.3536	20.4382	20.5194	-2.22974	-2.22974	-2.22974	25.2208	25.1364	25.3286	-1.43024	-1.43024
sp|Q14103|HNRPD_HUMAN	Q14103	HNRNPD	27.8336	27.4324	27.7826	27.2743	27.2758	27.3804	27.8798	27.9032	28.0646	28.5246	28.5249	28.579	28.4629	28.5133	28.6537	28.4561	28.3806	28.3483	28.4135	28.4097	28.2929	28.4714	28.4421	28.4163	28.6277	28.7084	28.7475	29.2336	29.2966	29.257	29.6955	29.5945	29.7671	29.6878	29.7367	29.6873	28.2144	28.1924	28.1403	28.6652	28.8183	28.8261	27.9711	28.0145	28.0619	28.7848	28.7405
sp|Q14137|BOP1_HUMAN	Q14137	BOP1	2.78858	2.78858	2.78858	-4.34848	-4.34848	-4.34848	2.26115	2.26115	2.26115	2.78858	2.78858	2.78858	17.0612	16.798	16.4308	2.26115	2.26115	2.26115	2.78858	2.78858	2.78858	17.0217	16.8052	16.9068	2.26115	2.26115	2.26115	2.78858	2.78858	2.78858	-4.34848	-4.34848	-4.34848	2.26115	2.26115	2.26115	2.78858	2.78858	2.78858	-4.34848	-4.34848	-4.34848	2.26115	2.26115	2.26115	2.78858	2.78858
sp|Q14152|EIF3A_HUMAN	Q14152	EIF3A	23.2435	23.2539	23.0759	23.2454	23.2907	23.1664	11.0089	11.0089	11.0089	24.0585	23.693	23.4228	24.0038	24.2457	24.2641	25.9549	25.1688	25.252	24.7427	24.9124	25.0807	24.7194	24.8031	24.5544	26.3706	26.6914	26.1984	23.9284	24.1605	23.6713	23.6766	23.6403	23.6828	11.0089	11.0089	11.0089	24.1487	24.5058	24.3048	24.0706	23.9255	24.1692	26.4395	26.4037	26.4004	23.2031	23.3468
sp|Q14247|SRC8_HUMAN	Q14247	CTTN	5.03269	5.03269	5.03269	10.8862	10.5237	10.6743	7.49485	7.49485	7.49485	5.03269	5.03269	5.03269	10.1052	9.6008	10.592	7.49485	7.49485	7.49485	5.03269	5.03269	5.03269	11.012	11.4106	10.3586	29.7551	29.7395	29.7805	21.0248	21.0808	21.2704	10.1499	10.9337	10.6174	7.49485	7.49485	7.49485	21.3522	20.9874	21.0623	10.1111	10.0772	10.116	7.49485	7.49485	7.49485	5.03269	5.03269
sp|Q14258|TRI25_HUMAN	Q14258	TRIM25	24.0344	24.6739	24.4588	24.7964	24.4057	24.8002	24.9675	25.2614	24.3949	28.3182	28.2533	28.3338	27.7724	27.617	27.7185	28.1206	28.0778	28.1755	28.3141	28.2192	28.3382	28.1938	28.1659	28.1742	28.669	28.5594	28.5013	24.8335	24.8036	24.9202	24.5189	24.5926	24.1593	24.8682	25.0182	24.3487	25.7627	26.0274	25.8494	25.3368	24.8301	25.5027	25.7273	26.0925	25.9003	24.6631	24.2432
sp|Q14444|CAPR1_HUMAN	Q14444	CAPRIN1	23.7426	24.4669	23.6722	22.9549	24.5005	22.8438	24.1247	24.1806	24.1359	22.4527	21.9113	21.9553	21.5396	22.6497	21.7297	23.8868	23.958	23.9162	21.9778	22.1855	22.6068	21.2317	19.6899	21.2953	23.5724	23.7166	23.6725	22.4084	21.8422	22.046	21.5443	21.6637	21.707	23.4419	23.6539	23.5111	22.1285	22.0305	22.4388	22.0424	22.6325	22.7972	23.9624	24.0444	23.9157	20.8291	20.5515
sp|Q14451|GRB7_HUMAN	Q14451	GRB7	27.2817	27.059	27.1255	27.4793	27.4743	27.6164	27.6049	27.7388	27.6701	27.9841	27.9522	27.8251	27.7621	27.8277	27.7301	27.8946	27.911	27.7588	28.0704	28.0607	27.9281	28.0404	28.1459	27.9775	28.0123	27.9594	28.1233	26.4879	26.419	26.4304	26.3694	26.408	26.6439	26.3448	26.4341	26.8153	27.2392	27.3982	27.1589	26.9016	26.8863	26.8243	27.3941	27.4786	27.5881	27.3307	27.3124
sp|Q14498|RBM39_HUMAN	Q14498	RBM39	-1.99916	-1.99916	-1.99916	19.742	20.5543	20.2803	8.09312	8.09312	8.09312	23.0226	23.3259	23.0558	21.7205	22.0337	21.4302	8.09312	8.09312	8.09312	22.7801	22.5738	22.6912	20.2495	21.0916	20.2173	24.8289	24.8855	24.7403	23.1357	23.3867	23.1263	20.891	20.4048	21.1581	25.0263	25.0098	24.9134	22.3976	22.705	22.9017	20.1002	19.3011	20.894	24.538	24.4675	24.6243	23.1301	23.0973
sp|Q14677|EPN4_HUMAN	Q14677	CLINT1	19.5989	19.863	19.2921	18.1457	18.4534	18.0719	32.5743	32.4374	32.5167	19.9887	20.2449	19.9686	18.3979	18.5175	18.398	11.0776	11.0776	11.0776	20.0318	20.0868	19.9838	18.7649	18.8501	18.9468	11.0776	11.0776	11.0776	20.489	20.3419	20.6412	18.5829	18.8023	18.9583	11.0776	11.0776	11.0776	20.0031	20.1038	20.0017	18.2499	18.2207	18.4899	11.0776	11.0776	11.0776	-2.32736	-2.32736
sp|Q14684|RRP1B_HUMAN	Q14684	RRP1B	0.563724	0.563724	0.563724	-2.74441	-2.74441	-2.74441	2.56765	2.56765	2.56765	0.563724	0.563724	0.563724	18.9041	18.8915	18.8865	2.56765	2.56765	2.56765	23.106	22.9425	23.2513	19.1275	18.833	19.4142	2.56765	2.56765	2.56765	0.563724	0.563724	0.563724	-2.74441	-2.74441	-2.74441	2.56765	2.56765	2.56765	0.563724	0.563724	0.563724	-2.74441	-2.74441	-2.74441	2.56765	2.56765	2.56765	0.563724	0.563724
sp|Q14694|UBP10_HUMAN	Q14694	USP10	27.29	27.4479	27.5866	20.9033	20.753	20.7312	19.9981	20.3987	20.0458	1.63088	1.63088	1.63088	-1.23258	-1.23258	-1.23258	-0.143314	-0.143314	-0.143314	1.63088	1.63088	1.63088	-1.23258	-1.23258	-1.23258	-0.143314	-0.143314	-0.143314	1.63088	1.63088	1.63088	-1.23258	-1.23258	-1.23258	-0.143314	-0.143314	-0.143314	1.63088	1.63088	1.63088	-1.23258	-1.23258	-1.23258	-0.143314	-0.143314	-0.143314	1.63088	1.63088
sp|Q14697|GANAB_HUMAN	Q14697	GANAB	20.2156	20.3704	20.3057	16.4585	15.8434	16.9316	9.86329	9.86329	9.86329	1.0615	1.0615	1.0615	15.0606	17.5639	15.9087	9.86329	9.86329	9.86329	20.5826	20.5847	20.5618	16.1954	15.7361	15.7805	9.86329	9.86329	9.86329	20.1317	20.4192	20.0221	15.6995	16.2471	15.9401	9.86329	9.86329	9.86329	20.3577	20.4457	20.3122	15.4359	14.6037	15.0608	9.86329	9.86329	9.86329	1.0615	1.0615
sp|Q14974|IMB1_HUMAN	Q14974	KPNB1	24.2789	24.296	24.1125	22.8994	23.016	23.2989	24.5386	24.5734	24.3611	23.6083	23.5418	23.2897	20.0277	21.0997	21.136	24.8996	24.7853	24.6826	23.4228	23.316	23.2583	21.5704	20.8426	20.8931	24.2701	24.4002	24.5181	23.3151	23.5906	23.237	21.4369	21.4397	20.6792	7.00643	7.00643	7.00643	23.4609	23.5233	23.4507	20.5804	22.2575	22.0944	24.1895	24.2152	24.3545	0.415252	0.415252
sp|Q15008|PSMD6_HUMAN	Q15008	PSMD6	20.4884	20.4166	20.29	15.5257	14.513	14.5305	35.6926	35.4011	35.444	19.9423	20.0292	20.1628	13.7051	13.772	13.2677	10.2839	10.2839	10.2839	19.8235	19.6806	19.9471	13.5479	13.066	13.149	10.2839	10.2839	10.2839	20.2909	20.2481	20.292	14.3719	13.6284	13.7991	10.2839	10.2839	10.2839	20.3539	19.9282	20.2333	14.8574	14.3875	14.6916	10.2839	10.2839	10.2839	20.1185	20.0828
sp|Q15019|SEPT2_HUMAN	Q15019	SEPTIN2	25.8224	26.0237	25.7923	26.0264	26.0968	26.0756	26.2236	26.1161	26.0996	25.6373	25.6339	25.6423	25.5495	25.772	25.5605	25.5856	25.7845	25.47	25.4925	25.5138	25.5872	25.4829	25.6632	25.4983	25.7452	25.8565	25.7576	25.8052	25.9457	25.8788	25.4442	25.7156	25.5529	25.5986	25.7022	25.4172	26.0339	25.9033	25.9424	26.0504	25.9646	25.9507	25.7547	25.6727	25.7102	25.6539	25.6225
sp|Q15020|SART3_HUMAN	Q15020	SART3	23.0312	23.5944	23.482	24.2297	24.1063	24.321	25.7331	25.9863	25.9479	22.797	22.5332	21.9724	22.8847	22.4064	22.6251	25.2163	25.1754	25.1517	23.8841	24.0116	24.0643	22.6088	22.7949	23.4165	25.5363	25.1843	25.2851	24.2448	24.2581	24.1958	23.6834	23.7348	23.6605	25.2675	25.089	25.1623	25.7233	25.5172	25.8199	24.1832	23.9061	24.1948	26.1961	26.2362	26.26	21.1891	21.1286
sp|Q15029|U5S1_HUMAN	Q15029	EFTUD2	-2.36541	-2.36541	-2.36541	-1.46831	-1.46831	-1.46831	5.0253	5.0253	5.0253	-2.36541	-2.36541	-2.36541	-1.46831	-1.46831	-1.46831	5.0253	5.0253	5.0253	18.4109	18.373	18.5427	-1.46831	-1.46831	-1.46831	5.0253	5.0253	5.0253	18.6808	18.8407	18.6239	-1.46831	-1.46831	-1.46831	5.0253	5.0253	5.0253	18.718	19.0745	19.1496	20.1241	19.6899	19.9821	29.7325	29.6021	29.8833	-2.36541	-2.36541
sp|Q15046|SYK_HUMAN	Q15046	KARS1	22.1603	22.4919	22.6268	23.0776	22.5172	22.4554	24.8262	24.8414	24.8699	23.6419	23.7644	24.4958	23.3354	23.2102	23.1293	24.9545	25.1903	25.203	23.7565	24.3204	23.9356	23.0712	23.1197	22.4911	25.4625	25.4271	25.3874	24.1789	23.8124	24.4808	23.8554	23.183	24.2092	24.578	24.9019	24.7907	23.9496	24.652	23.9456	23.3068	22.9748	23.4343	25.1076	25.0983	24.9594	21.3506	20.6466
sp|Q15084|PDIA6_HUMAN	Q15084	PDIA6	24.7498	24.4387	24.3049	23.852	24.0394	24.3908	10.0252	10.0252	10.0252	23.6758	23.7321	23.7754	25.1094	24.5348	23.6368	24.9247	24.9125	24.913	23.4849	23.7987	23.5976	24.1942	23.913	24.1277	24.7505	24.8279	24.6723	23.4137	24.2974	23.9751	22.9738	24.3255	23.318	25.0792	24.5813	24.7954	23.0732	23.5043	22.8998	22.9033	23.1536	22.7139	24.4606	24.4039	24.4016	22.7825	22.913
sp|Q15149|PLEC_HUMAN	Q15149	PLEC	22.4462	22.3075	22.1765	22.0007	21.4047	21.8575	9.34966	9.34966	9.34966	22.6388	22.34	22.7656	21.5001	21.5677	21.4981	9.34966	9.34966	9.34966	21.9308	22.0413	21.9612	20.9276	21.2687	21.5715	26.539	26.5274	26.9438	21.7639	21.9179	21.8777	22.0261	21.9344	22.0142	9.34966	9.34966	9.34966	21.9384	21.9567	22.2064	21.9564	21.789	21.87	26.6892	26.9521	26.807	20.8727	20.3147
sp|Q15233|NONO_HUMAN	Q15233	NONO	25.4649	25.1868	25.4302	25.2016	24.9461	25.0771	24.4863	25.1115	25.1266	25.8302	25.8491	25.9033	25.2522	25.5707	25.4753	25.471	25.6495	25.6145	25.4915	25.6361	25.5619	25.4842	25.5031	25.293	25.4477	25.2421	25.4927	25.0301	24.9521	25.1636	25.1569	24.9386	25.091	25.4802	25.2549	25.3299	25.5542	25.6662	25.6539	25.1925	25.2321	25.3544	25.3052	24.989	25.1697	24.4303	24.9852
sp|Q15366|PCBP2_HUMAN	Q15366	PCBP2	20.6295	21.2196	21.275	21.1975	20.7915	20.8919	26.0966	26.0543	25.8448	21.223	21.555	21.8269	21.0803	21.441	21.6705	26.1422	26.2314	26.2328	22.0529	21.8795	22.4202	21.822	21.7454	22.2168	26.4794	26.3412	26.2585	20.8206	20.792	20.3523	18.7677	19.7898	19.7143	11.2085	11.2085	11.2085	20.7785	20.5953	20.4588	20.6872	20.1364	20.567	25.7439	25.68	25.6538	21.3641	21.3268
sp|Q15393|SF3B3_HUMAN	Q15393	SF3B3	24.0017	23.5631	24.219	24.2962	24.1645	24.146	24.3874	24.1645	24.1602	24.0106	23.9018	23.8789	24.0374	24.0216	24.0372	23.8237	23.8546	23.8356	24.176	24.0208	24.1046	23.935	24.1056	24.1742	24.167	24.1927	24.0257	24.2373	24.3104	24.3651	24.2645	24.7025	24.8267	24.3659	24.4065	24.3605	24.5597	24.5512	24.5162	24.3144	24.6671	24.2623	23.9792	24.1199	24.243	24.3683	24.1092
sp|Q15434|RBMS2_HUMAN	Q15434	RBMS2	24.906	25.2277	25.193	22.8159	22.5821	22.7228	23.5397	23.6494	23.4388	24.8225	24.7524	24.4214	22.244	22.1915	22.3065	22.8637	23.4076	23.3965	24.4398	24.5918	24.6471	21.6744	22.385	22.0507	22.7999	22.444	22.6551	25.7872	25.7159	25.7707	24.1175	24.1968	23.9951	24.6143	24.654	24.3902	25.6867	25.8447	25.8657	23.9639	24.1364	23.9877	24.1818	24.2967	24.1158	5.61932	5.61932
sp|Q15633|TRBP2_HUMAN	Q15633	TARBP2	26.1059	25.8392	25.8586	17.1014	17.5192	17.3492	25.1113	24.939	24.9989	4.73283	4.73283	4.73283	18.1445	17.7689	17.5432	24.9211	24.8215	24.9825	24.9225	25.32	25.5774	17.4505	17.7295	16.725	24.6618	24.074	24.8126	27.0875	27.5624	26.8945	18.98	19.2049	19.296	25.9058	25.4771	25.8553	4.73283	4.73283	4.73283	18.1664	18.6509	18.539	4.27217	4.27217	4.27217	27.8828	28.0508
sp|Q15717|ELAV1_HUMAN	Q15717	ELAVL1	21.3632	21.5367	21.6393	18.1272	18.2911	18.3626	25.2967	25.2197	25.3219	21.8455	20.821	22.0473	19.8015	19.8145	19.6464	25.3021	25.5418	25.5948	22.1422	22.4704	22.5641	21.9558	21.9275	21.587	25.2937	25.4524	25.4034	30.3177	29.9535	30.3544	30.7436	31.1261	30.9673	27.591	27.6942	27.5831	19.5031	18.6083	20.1533	25.1172	24.9675	24.745	10.2105	10.2105	10.2105	20.8677	20.9028
sp|Q16531|DDB1_HUMAN	Q16531	DDB1	1.3326	1.3326	1.3326	17.6773	16.6982	14.9504	8.69209	8.69209	8.69209	1.3326	1.3326	1.3326	16.4534	17.283	17.4609	8.69209	8.69209	8.69209	22.024	21.6442	21.8637	17.471	17.534	17.9515	26.319	26.1349	25.9158	22.0574	21.9169	21.3554	16.1395	16.358	16.2043	8.69209	8.69209	8.69209	21.8922	21.5899	21.8976	15.7822	15.7966	16.6582	8.69209	8.69209	8.69209	21.5032	21.5303
sp|Q16666|IF16_HUMAN	Q16666	IFI16	1.84015	1.84015	1.84015	-3.33338	-3.33338	-3.33338	2.51396	2.51396	2.51396	1.84015	1.84015	1.84015	16.8551	16.6796	16.4411	2.51396	2.51396	2.51396	1.84015	1.84015	1.84015	16.9527	16.6395	16.8878	26.4741	26.6539	26.2807	1.84015	1.84015	1.84015	-3.33338	-3.33338	-3.33338	2.51396	2.51396	2.51396	1.84015	1.84015	1.84015	-3.33338	-3.33338	-3.33338	2.51396	2.51396	2.51396	1.84015	1.84015
sp|Q16851|UGPA_HUMAN	Q16851	UGP2	21.3252	21.3678	21.1868	14.8845	15.1312	15.4173	9.22329	9.22329	9.22329	21.0475	21.0685	21.0985	15.8384	16.3336	15.5227	9.22329	9.22329	9.22329	21.0872	20.8788	21.0982	14.5398	14.8711	14.5492	9.22329	9.22329	9.22329	21.0833	21.0204	21.1399	15.6693	16.124	15.0546	9.22329	9.22329	9.22329	20.9311	20.8485	20.9989	14.8621	14.513	15.2878	28.4248	28.4636	28.4133	2.31408	2.31408
sp|Q1KMD3|HNRL2_HUMAN	Q1KMD3	HNRNPUL2	2.41341	2.41341	2.41341	14.0785	14.6527	14.3387	7.52146	7.52146	7.52146	22.4714	22.9147	22.7274	19.616	18.9793	17.6194	7.52146	7.52146	7.52146	23.621	23.4825	23.6192	19.1269	17.6932	18.8412	26.0837	26.0657	25.9356	23.9083	23.7972	24.0623	20.0201	20.1415	19.0503	7.52146	7.52146	7.52146	23.823	24.2456	23.3787	18.5745	17.9087	19.1809	26.1528	26.1922	26.0074	2.41341	2.41341
sp|Q2M296|MTHSD_HUMAN	Q2M296	MTHFSD	0.403367	0.403367	0.403367	-1.40918	-1.40918	-1.40918	1.04699	1.04699	1.04699	25.071	25.0266	25.1382	-1.40918	-1.40918	-1.40918	1.04699	1.04699	1.04699	25.0397	24.9144	25.1544	-1.40918	-1.40918	-1.40918	1.04699	1.04699	1.04699	0.403367	0.403367	0.403367	-1.40918	-1.40918	-1.40918	1.04699	1.04699	1.04699	0.403367	0.403367	0.403367	-1.40918	-1.40918	-1.40918	24.5027	24.475	24.4022	0.403367	0.403367
sp|Q32MZ4|LRRF1_HUMAN	Q32MZ4	LRRFIP1	23.5238	23.4094	23.5566	22.1699	22.3652	22.0317	10.6458	10.6458	10.6458	24.2622	23.9154	24.3622	23.432	23.3708	24.2469	25.1473	25.1386	25.4171	24.1966	24.3335	23.4344	23.1593	22.0862	22.7746	25.4335	25.4778	25.3476	23.015	23.5307	23.8445	24.2811	23.614	24.2623	25.3117	25.3568	25.1917	23.1318	23.5253	23.6489	23.8993	23.9788	24.4641	25.3286	25.3478	25.3791	22.9823	22.758
sp|Q4G0J3|LARP7_HUMAN	Q4G0J3	LARP7	23.6418	23.2049	23.2913	22.9599	23.1	23.1494	24.7779	24.5997	24.4829	22.9755	23.1092	23.0628	22.7505	22.8835	22.6219	4.75663	4.75663	4.75663	22.6802	22.7063	22.9851	22.4199	22.8311	23.1015	24.4785	24.4109	24.6045	23.7095	23.9324	23.8006	23.3953	22.5964	23.0512	24.3183	24.3807	24.4203	24.092	23.8493	23.8329	23.5577	23.3697	22.621	24.6542	24.7066	24.4451	-2.70647	-2.70647
sp|Q53H96|P5CR3_HUMAN	Q53H96	PYCR3	-0.337193	-0.337193	-0.337193	17.0783	17.3366	17.2026	8.16472	8.16472	8.16472	19.8128	19.7318	19.9702	-5.83412	-5.83412	-5.83412	8.16472	8.16472	8.16472	19.9177	19.893	20.227	-5.83412	-5.83412	-5.83412	8.16472	8.16472	8.16472	20.3152	20.0475	20.1884	17.4989	17.3121	17.1266	8.16472	8.16472	8.16472	19.861	20.0648	19.6914	-5.83412	-5.83412	-5.83412	8.16472	8.16472	8.16472	20.0659	20.1038
sp|Q5K651|SAMD9_HUMAN	Q5K651	SAMD9	-0.00805174	-0.00805174	-0.00805174	-0.328263	-0.328263	-0.328263	0.318383	0.318383	0.318383	-0.00805174	-0.00805174	-0.00805174	-0.328263	-0.328263	-0.328263	0.318383	0.318383	0.318383	-0.00805174	-0.00805174	-0.00805174	-0.328263	-0.328263	-0.328263	0.318383	0.318383	0.318383	-0.00805174	-0.00805174	-0.00805174	-0.328263	-0.328263	-0.328263	0.318383	0.318383	0.318383	-0.00805174	-0.00805174	-0.00805174	-0.328263	-0.328263	-0.328263	0.318383	0.318383	0.318383	-0.00805174	-0.00805174
sp|Q5RKV6|EXOS6_HUMAN	Q5RKV6	EXOSC6	3.50761	3.50761	3.50761	17.5924	17.6728	18.2831	1.72929	1.72929	1.72929	3.50761	3.50761	3.50761	18.6304	18.8276	18.7505	1.72929	1.72929	1.72929	28.2741	28.1895	28.1785	18.8609	18.7829	18.9924	23.0671	23.0738	23.0761	3.50761	3.50761	3.50761	-5.18417	-5.18417	-5.18417	1.72929	1.72929	1.72929	27.7368	27.8316	28.1463	18.4851	17.9874	18.3723	1.72929	1.72929	1.72929	3.50761	3.50761
sp|Q69YN2|C19L1_HUMAN	Q69YN2	CWF19L1	24.1178	24.4382	24.3515	23.2052	22.0081	22.7181	27.0189	26.8057	26.8686	2.89997	2.89997	2.89997	15.6591	15.0667	16.214	7.12204	7.12204	7.12204	22.7675	22.8591	22.8935	15.1493	15.1858	15.1269	7.12204	7.12204	7.12204	22.8124	22.7943	22.8026	16.8428	16.6812	16.0384	7.12204	7.12204	7.12204	24.1403	23.9916	24.2836	18.637	19.2865	19.0332	26.3477	26.2984	26.5698	2.89997	2.89997
sp|Q6NZY4|ZCHC8_HUMAN	Q6NZY4	ZCCHC8	23.7931	23.7828	23.8954	21.411	21.7509	20.9305	6.53437	6.53437	6.53437	2.32473	2.32473	2.32473	19.4624	18.6342	19.0253	6.53437	6.53437	6.53437	23.4511	23.6319	23.5405	19.4105	20.4559	19.9188	24.7258	24.6209	24.6794	23.5977	23.3339	23.5887	19.8692	19.9196	20.1206	24.9061	24.8222	24.7145	23.6229	23.4651	23.6941	21.1562	21.1022	20.0523	24.7161	24.7144	24.7782	23.3511	23.3139
sp|Q6P158|DHX57_HUMAN	Q6P158	DHX57	-2.38775	-2.38775	-2.38775	-3.26774	-3.26774	-3.26774	6.36084	6.36084	6.36084	20.5677	20.8846	20.4543	19.574	20.6854	20.3433	6.36084	6.36084	6.36084	21.6827	21.4911	21.5993	20.6901	20.8547	20.8098	29.9214	29.9784	29.8302	-2.38775	-2.38775	-2.38775	-3.26774	-3.26774	-3.26774	6.36084	6.36084	6.36084	20.6328	20.7418	20.4245	19.4309	19.2787	18.7019	6.36084	6.36084	6.36084	-2.38775	-2.38775
sp|Q6PIY7|GLD2_HUMAN	Q6PIY7	TENT2	2.70612	2.70612	2.70612	16.5916	16.5319	16.4864	24.0322	23.9005	24.0855	2.70612	2.70612	2.70612	16.6863	16.9596	16.3733	3.52612	3.52612	3.52612	2.70612	2.70612	2.70612	-7.0717	-7.0717	-7.0717	3.52612	3.52612	3.52612	2.70612	2.70612	2.70612	15.8934	16.1395	15.908	3.52612	3.52612	3.52612	2.70612	2.70612	2.70612	16.0213	16.3733	16.6441	3.52612	3.52612	3.52612	2.70612	2.70612
sp|Q6PKG0|LARP1_HUMAN	Q6PKG0	LARP1	1.00854	1.00854	1.00854	-1.29293	-1.29293	-1.29293	0.3639	0.3639	0.3639	1.00854	1.00854	1.00854	-1.29293	-1.29293	-1.29293	0.3639	0.3639	0.3639	23.8456	23.0002	24.9979	-1.29293	-1.29293	-1.29293	22.0814	22.6076	22.85	1.00854	1.00854	1.00854	-1.29293	-1.29293	-1.29293	0.3639	0.3639	0.3639	1.00854	1.00854	1.00854	-1.29293	-1.29293	-1.29293	0.3639	0.3639	0.3639	1.00854	1.00854
sp|Q6SJ93|F111B_HUMAN	Q6SJ93	FAM111B	23.3481	23.3581	23.3351	20.5471	19.8349	20.528	24.3346	24.3817	24.4457	24.2227	24.2748	24.3949	21.6216	21.9295	21.5596	25.603	25.4811	25.754	24.2948	24.2059	24.171	21.7664	21.7905	21.743	25.6145	25.4954	25.4484	1.13785	1.13785	1.13785	-7.57278	-7.57278	-7.57278	4.26915	4.26915	4.26915	1.13785	1.13785	1.13785	-7.57278	-7.57278	-7.57278	4.26915	4.26915	4.26915	1.13785	1.13785
sp|Q6UN15|FIP1_HUMAN	Q6UN15	FIP1L1	-1.79354	-1.79354	-1.79354	-2.46001	-2.46001	-2.46001	6.76946	6.76946	6.76946	18.5772	18.885	18.7398	18.2422	18.4622	18.1751	6.76946	6.76946	6.76946	18.3455	18.2371	18.1594	18.0876	18.4483	18.4156	6.76946	6.76946	6.76946	18.7341	18.4398	18.2927	17.9529	18.1533	18.2687	6.76946	6.76946	6.76946	18.4627	18.6304	18.7797	18.3239	18.2388	18.1261	6.76946	6.76946	6.76946	18.5493	18.5885
sp|Q7L2E3|DHX30_HUMAN	Q7L2E3	DHX30	25.6134	25.8742	26.0312	25.8663	25.6682	25.8573	26.2761	26.5149	26.4667	27.4873	27.4439	27.4818	27.6279	27.5529	27.6141	27.3583	27.4547	27.4502	27.6311	27.7072	27.6375	27.3589	27.4478	27.4215	27.505	27.5263	27.516	27.0533	26.833	26.8635	27.7384	27.5512	27.648	26.4783	26.5418	26.5494	29.994	30.0634	30.0209	29.7251	29.7343	29.7237	30.0544	30.1792	29.9973	27.0607	27.087
sp|Q7Z2T5|TRM1L_HUMAN	Q7Z2T5	TRMT1L	0.592302	0.592302	0.592302	-2.08789	-2.08789	-2.08789	1.52446	1.52446	1.52446	25.3662	25.1638	25.9082	24.1691	24.2389	24.0992	25.0691	24.5394	25.1461	25.3942	25.7363	25.6593	24.3318	23.8366	23.8082	25.0483	25.0339	25.0708	0.592302	0.592302	0.592302	-2.08789	-2.08789	-2.08789	1.52446	1.52446	1.52446	0.592302	0.592302	0.592302	-2.08789	-2.08789	-2.08789	1.52446	1.52446	1.52446	0.592302	0.592302
sp|Q7Z2W4|ZCCHV_HUMAN	Q7Z2W4	ZC3HAV1	29.6033	29.6807	29.6565	29.4913	29.5476	29.5045	29.728	29.6598	29.648	30.2743	30.2531	30.3005	30.2526	30.3333	30.2793	30.1374	30.1604	30.1859	30.2209	30.2438	30.2913	30.1701	30.256	30.233	30.244	30.3041	30.2883	30.0355	30.0415	29.996	29.7619	29.7685	29.7788	29.9893	29.9522	30.0114	29.7058	29.6788	29.6508	29.541	29.6116	29.5615	29.6022	29.6068	29.5432	30.2121	30.2192
sp|Q86TB9|PATL1_HUMAN	Q86TB9	PATL1	23.2038	24.1472	21.9076	23.8045	22.3366	23.6497	25.6717	25.6216	25.8819	21.2029	20.7691	20.2583	18.924	19.1109	19.2094	9.62556	9.62556	9.62556	19.0136	20.5685	19.8566	17.9276	18.5826	18.2424	24.6689	24.5871	24.7503	21.7434	21.9062	23.1152	22.2551	21.095	22.0436	25.0809	25.1949	25.2808	27.5636	27.6365	26.8921	26.8353	26.6688	25.8246	26.9872	26.9512	26.8767	23.7802	19.8925
sp|Q86U42|PABP2_HUMAN	Q86U42	PABPN1	0.799675	0.799675	0.799675	-0.927345	-0.927345	-0.927345	0.178438	0.178438	0.178438	0.799675	0.799675	0.799675	-0.927345	-0.927345	-0.927345	0.178438	0.178438	0.178438	0.799675	0.799675	0.799675	-0.927345	-0.927345	-0.927345	0.178438	0.178438	0.178438	0.799675	0.799675	0.799675	-0.927345	-0.927345	-0.927345	0.178438	0.178438	0.178438	0.799675	0.799675	0.799675	-0.927345	-0.927345	-0.927345	0.178438	0.178438	0.178438	0.799675	0.799675
sp|Q86UE4|LYRIC_HUMAN	Q86UE4	MTDH	-1.42081	-1.42081	-1.42081	-2.38822	-2.38822	-2.38822	3.77034	3.77034	3.77034	23.3197	22.8518	23.5362	22.8306	22.6124	22.8386	3.77034	3.77034	3.77034	22.979	22.8686	22.7232	22.9117	23.0316	23.084	25.8775	25.9716	25.9306	-1.42081	-1.42081	-1.42081	-2.38822	-2.38822	-2.38822	3.77034	3.77034	3.77034	-1.42081	-1.42081	-1.42081	-2.38822	-2.38822	-2.38822	3.77034	3.77034	3.77034	-1.42081	-1.42081
sp|Q8IV48|ERI1_HUMAN	Q8IV48	ERI1	24.6897	23.9526	23.8249	22.894	22.9921	23.0317	25.8409	25.6657	25.5072	1.47182	1.47182	1.47182	19.9101	19.5391	19.4751	24.8408	24.9817	24.6428	22.9828	23.221	22.7059	19.9612	19.4604	19.7089	24.8471	24.8125	24.4237	1.47182	1.47182	1.47182	-12.444	-12.444	-12.444	4.96689	4.96689	4.96689	22.622	22.8486	23.3307	20.4195	19.7429	20.3488	24.4277	24.6572	24.5065	23.2644	23.3911
sp|Q8IX12|CCAR1_HUMAN	Q8IX12	CCAR1	1.23138	1.23138	1.23138	18.6294	18.533	19.0043	6.90786	6.90786	6.90786	22.7791	22.5852	22.2637	18.7946	18.5046	18.5454	6.90786	6.90786	6.90786	22.3883	22.3766	22.671	18.619	18.409	18.5234	26.4924	26.3777	26.3919	22.3251	22.3452	22.5348	18.1227	18.9058	18.2127	6.90786	6.90786	6.90786	22.5773	22.4691	22.4115	18.3253	18.196	18.3876	6.90786	6.90786	6.90786	22.2614	22.3717
sp|Q8IXB1|DJC10_HUMAN	Q8IXB1	DNAJC10	24.3159	23.8642	24.36	23.8052	24.0292	23.8686	25.2597	25.5277	25.2697	24.3445	24.3807	24.5949	24.3934	24.6863	23.5846	25.286	25.1643	25.3843	24.7454	24.8957	24.8483	24.515	24.3736	24.2968	25.8068	25.5537	25.5926	24.3186	24.2985	24.4324	24.0399	24.373	23.6979	25.2394	25.0206	25.364	24.8583	24.7502	24.6956	23.2592	23.7836	23.8503	25.4917	25.469	25.4762	23.0842	21.9626
sp|Q8IY37|DHX37_HUMAN	Q8IY37	DHX37	0.257862	0.257862	0.257862	-3.02288	-3.02288	-3.02288	3.53148	3.53148	3.53148	23.2379	23.1005	23.0914	18.8508	19.12	19.0141	3.53148	3.53148	3.53148	22.7707	22.9892	23.1632	18.9667	18.8922	18.55	3.53148	3.53148	3.53148	0.257862	0.257862	0.257862	-3.02288	-3.02288	-3.02288	3.53148	3.53148	3.53148	0.257862	0.257862	0.257862	-3.02288	-3.02288	-3.02288	3.53148	3.53148	3.53148	0.257862	0.257862
sp|Q8IYB7|DI3L2_HUMAN	Q8IYB7	DIS3L2	21.1227	20.6538	20.7655	22.0381	22.1245	21.1257	24.7333	23.933	25.2307	20.091	20.5852	20.3762	20.3691	20.1312	19.462	6.74884	6.74884	6.74884	20.8668	21.0216	20.704	-6.90898	-6.90898	-6.90898	6.74884	6.74884	6.74884	24.0504	24.0547	24.098	23.287	23.2073	23.069	25.0657	25.2612	26.1178	-4.52597	-4.52597	-4.52597	21.5262	21.3804	21.4626	6.74884	6.74884	6.74884	24.3215	24.7147
sp|Q8IZH2|XRN1_HUMAN	Q8IZH2	XRN1	-1.7082	-1.7082	-1.7082	19.3757	14.3856	14.6052	8.85432	8.85432	8.85432	26.4401	26.4479	26.3327	25.8329	25.9036	25.7058	26.7524	26.9811	26.7499	26.2217	26.2333	26.2524	24.4783	24.7033	24.3172	27.3455	27.3439	27.345	25.1652	25.2893	25.0582	24.0883	24.3514	24.0368	26.3366	25.7568	25.8839	25.7167	25.9177	26.0573	26.1691	26.3185	26.723	27.3725	27.3969	27.2261	24.6374	24.9073
sp|Q8N163|CCAR2_HUMAN	Q8N163	CCAR2	3.34852	3.34852	3.34852	16.4305	17.5918	17.0125	6.8633	6.8633	6.8633	25.8046	26.1948	25.8207	22.7232	22.6058	22.705	26.9791	26.8221	26.8638	26.1569	26.1928	26.209	22.3722	21.9967	22.3656	27.3644	27.4669	27.3516	25.0303	22.839	24.3838	18.2358	17.5127	18.8093	6.8633	6.8633	6.8633	24.8346	24.6906	24.3267	18.6309	18.4392	19.1513	24.2486	24.191	24.9956	24.0589	24.8375
sp|Q8N1G2|CMTR1_HUMAN	Q8N1G2	CMTR1	2.38199	2.38199	2.38199	18.8448	18.0667	19.0336	6.42968	6.42968	6.42968	22.0998	22.3458	21.8221	17.0099	15.2813	17.966	6.42968	6.42968	6.42968	31.4421	31.6677	31.7107	30.0665	30.1601	30.2745	33.367	32.9685	33.1927	22.2452	23.3301	21.7113	17.7989	17.3579	15.5943	6.42968	6.42968	6.42968	25.911	25.6462	24.5275	18.842	18.8106	19.4967	27.9027	27.8704	27.7951	23.05	24.1075
sp|Q8N1G4|LRC47_HUMAN	Q8N1G4	LRRC47	4.26556	4.26556	4.26556	16.8027	16.8652	16.7925	5.16633	5.16633	5.16633	24.3218	24.517	24.8911	21.2145	19.9556	21.4334	24.5938	24.579	24.4705	24.3515	24.4553	24.4714	20.5354	21.0436	21.2345	24.7325	24.7617	24.8281	4.26556	4.26556	4.26556	16.6032	16.8332	16.3837	5.16633	5.16633	5.16633	23.9461	23.8204	24.2048	19.7272	19.358	19.0644	23.8277	24.3613	24.1554	4.26556	4.26556
sp|Q8N5C6|SRBD1_HUMAN	Q8N5C6	SRBD1	25.9812	26.2329	26.3298	27.0412	26.9038	26.8601	26.616	26.6153	26.5778	26.5478	26.493	26.4899	26.7701	26.6988	26.7418	26.4748	26.6487	26.5573	27.397	27.2594	27.2508	27.2262	27.2407	27.2743	27.0356	26.9961	26.9691	25.7142	25.7526	25.8477	25.0901	24.8527	24.8063	24.7872	25.3966	25.1089	26.1782	25.9491	26.0142	25.5704	25.2936	25.4468	26.139	26.0386	26.1309	25.3825	25.7669
sp|Q8N684|CPSF7_HUMAN	Q8N684	CPSF7	-0.00453565	-0.00453565	-0.00453565	-0.439423	-0.439423	-0.439423	0.435925	0.435925	0.435925	-0.00453565	-0.00453565	-0.00453565	-0.439423	-0.439423	-0.439423	0.435925	0.435925	0.435925	-0.00453565	-0.00453565	-0.00453565	-0.439423	-0.439423	-0.439423	0.435925	0.435925	0.435925	-0.00453565	-0.00453565	-0.00453565	-0.439423	-0.439423	-0.439423	0.435925	0.435925	0.435925	-0.00453565	-0.00453565	-0.00453565	-0.439423	-0.439423	-0.439423	0.435925	0.435925	0.435925	-0.00453565	-0.00453565
sp|Q8NE71|ABCF1_HUMAN	Q8NE71	ABCF1	-2.7091	-2.7091	-2.7091	0.571298	0.571298	0.571298	2.21748	2.21748	2.21748	21.3597	21.3304	21.4131	23.8905	24.2287	23.7278	2.21748	2.21748	2.21748	21.5596	21.8498	21.6024	23.942	24.2696	24.0946	24.2417	24.0721	24.0476	-2.7091	-2.7091	-2.7091	0.571298	0.571298	0.571298	2.21748	2.21748	2.21748	20.7439	20.798	21.0933	0.571298	0.571298	0.571298	2.21748	2.21748	2.21748	-2.7091	-2.7091
sp|Q8NFW8|NEUA_HUMAN	Q8NFW8	CMAS	0.885931	0.885931	0.885931	-1.09998	-1.09998	-1.09998	0.304229	0.304229	0.304229	0.885931	0.885931	0.885931	-1.09998	-1.09998	-1.09998	21.728	21.5941	21.7477	0.885931	0.885931	0.885931	-1.09998	-1.09998	-1.09998	21.2862	21.3329	21.4754	0.885931	0.885931	0.885931	-1.09998	-1.09998	-1.09998	0.304229	0.304229	0.304229	0.885931	0.885931	0.885931	-1.09998	-1.09998	-1.09998	0.304229	0.304229	0.304229	0.885931	0.885931
sp|Q8NHQ9|DDX55_HUMAN	Q8NHQ9	DDX55	-1.1939	-1.1939	-1.1939	-1.90821	-1.90821	-1.90821	3.61698	3.61698	3.61698	20.5663	20.6714	20.5269	20.345	19.9689	20.2273	3.61698	3.61698	3.61698	20.185	20.2416	20.1855	20.2374	20.506	20.2588	26.2666	26.7495	26.5339	-1.1939	-1.1939	-1.1939	-1.90821	-1.90821	-1.90821	3.61698	3.61698	3.61698	-1.1939	-1.1939	-1.1939	-1.90821	-1.90821	-1.90821	3.61698	3.61698	3.61698	-1.1939	-1.1939
sp|Q8TEQ6|GEMI5_HUMAN	Q8TEQ6	GEMIN5	3.72281	3.72281	3.72281	11.5041	10.2785	9.10513	6.59831	6.59831	6.59831	3.72281	3.72281	3.72281	11.998	11.7452	11.8412	6.59831	6.59831	6.59831	26.8596	26.9036	26.8304	24.2714	23.6483	23.8645	27.6813	27.7411	27.7229	28.746	28.7405	28.7105	30.9311	31.3427	30.8858	28.9195	28.9166	28.897	24.6305	24.3269	24.1614	25.9525	24.6841	24.9712	24.7615	24.8341	24.8679	3.72281	3.72281
sp|Q8WU90|ZC3HF_HUMAN	Q8WU90	ZC3H15	1.62068	1.62068	1.62068	-2.578	-2.578	-2.578	0.971414	0.971414	0.971414	25.3505	25.4184	25.2516	22.2077	21.8129	21.8025	0.971414	0.971414	0.971414	25.13	25.3225	24.9175	21.616	21.8749	21.684	22.9033	22.8339	22.8733	1.62068	1.62068	1.62068	-2.578	-2.578	-2.578	0.971414	0.971414	0.971414	1.62068	1.62068	1.62068	-2.578	-2.578	-2.578	0.971414	0.971414	0.971414	1.62068	1.62068
sp|Q8WUA4|TF3C2_HUMAN	Q8WUA4	GTF3C2	-0.160659	-0.160659	-0.160659	-4.57782	-4.57782	-4.57782	5.72608	5.72608	5.72608	20.8678	20.9415	20.8126	17.8102	17.9147	17.8609	5.72608	5.72608	5.72608	20.7348	20.8846	20.9708	17.5457	17.681	18.0052	5.72608	5.72608	5.72608	-0.160659	-0.160659	-0.160659	-4.57782	-4.57782	-4.57782	5.72608	5.72608	5.72608	-0.160659	-0.160659	-0.160659	-4.57782	-4.57782	-4.57782	5.72608	5.72608	5.72608	-0.160659	-0.160659
sp|Q8WVM0|TFB1M_HUMAN	Q8WVM0	TFB1M	0.573417	0.573417	0.573417	-2.07075	-2.07075	-2.07075	1.57327	1.57327	1.57327	24.1084	24.0863	24.102	22.5812	22.6385	22.7382	23.8967	24.2702	23.7529	24.4932	24.2068	24.2505	22.5903	22.6291	22.6725	23.9389	24.0192	23.8057	0.573417	0.573417	0.573417	-2.07075	-2.07075	-2.07075	1.57327	1.57327	1.57327	0.573417	0.573417	0.573417	-2.07075	-2.07075	-2.07075	1.57327	1.57327	1.57327	0.573417	0.573417
sp|Q8WVV9|HNRLL_HUMAN	Q8WVV9	HNRNPLL	0.831876	0.831876	0.831876	-1.01396	-1.01396	-1.01396	0.25378	0.25378	0.25378	0.831876	0.831876	0.831876	-1.01396	-1.01396	-1.01396	0.25378	0.25378	0.25378	0.831876	0.831876	0.831876	-1.01396	-1.01396	-1.01396	0.25378	0.25378	0.25378	0.831876	0.831876	0.831876	-1.01396	-1.01396	-1.01396	0.25378	0.25378	0.25378	0.831876	0.831876	0.831876	-1.01396	-1.01396	-1.01396	0.25378	0.25378	0.25378	0.831876	0.831876
sp|Q8WWY3|PRP31_HUMAN	Q8WWY3	PRPF31	-3.21795	-3.21795	-3.21795	-1.90519	-1.90519	-1.90519	6.44141	6.44141	6.44141	19.485	19.4615	19.4484	20.0362	20.154	19.8508	6.44141	6.44141	6.44141	19.1501	18.434	19.0785	19.9991	19.9748	20.2094	6.44141	6.44141	6.44141	-3.21795	-3.21795	-3.21795	-1.90519	-1.90519	-1.90519	6.44141	6.44141	6.44141	18.5365	18.3494	18.441	-1.90519	-1.90519	-1.90519	6.44141	6.44141	6.44141	-3.21795	-3.21795
sp|Q92499|DDX1_HUMAN	Q92499	DDX1	-0.0377421	-0.0377421	-0.0377421	16.28	16.6654	17.3592	8.46767	8.46767	8.46767	22.7558	22.4305	22.2568	18.5064	19.857	18.6755	8.46767	8.46767	8.46767	22.8907	22.1762	22.513	17.5868	18.3569	18.9391	25.5914	25.8631	25.8046	22.9289	23.2584	22.8218	18.3148	18.7492	18.1613	8.46767	8.46767	8.46767	24.086	23.9244	23.4662	19.54	19.9733	18.9181	26.0197	26.4807	26.4102	-0.0377421	-0.0377421
sp|Q92506|DHB8_HUMAN	Q92506	HSD17B8	0.888593	0.888593	0.888593	15.4555	15.4629	15.5217	2.70669	2.70669	2.70669	0.888593	0.888593	0.888593	-2.465	-2.465	-2.465	2.70669	2.70669	2.70669	0.888593	0.888593	0.888593	15.8407	15.8864	15.9232	2.70669	2.70669	2.70669	23.9753	23.8642	24.0719	15.8248	15.9353	16.0278	2.70669	2.70669	2.70669	23.9767	24.0303	24.1005	-2.465	-2.465	-2.465	2.70669	2.70669	2.70669	0.888593	0.888593
sp|Q92598|HS105_HUMAN	Q92598	HSPH1	3.95083	3.95083	3.95083	20.293	20.3384	21.3759	4.82352	4.82352	4.82352	3.95083	3.95083	3.95083	20.4884	21.114	19.8168	24.1709	23.8543	24.0181	23.8406	23.6739	23.8117	21.8605	21.192	20.4082	24.0349	24.0897	23.9045	23.7997	23.6722	23.5487	20.528	20.8214	21.0219	4.82352	4.82352	4.82352	23.6446	23.9046	23.5529	20.7731	19.9855	20.2707	23.9423	23.9275	23.7267	23.1717	23.5829
sp|Q92734|TFG_HUMAN	Q92734	TFG	22.546	22.4401	22.5793	21.874	21.9806	22.1415	26.6691	26.6034	26.554	21.8839	21.9227	21.9748	22.0752	21.708	21.7614	8.42337	8.42337	8.42337	21.9969	21.8573	21.9278	21.9299	21.6147	22.2367	8.42337	8.42337	8.42337	22.1295	22.8025	22.158	21.981	21.9738	21.8897	26.8098	26.5507	26.6631	22.0234	22.0383	22.054	21.8454	21.8885	21.8231	26.4134	26.4194	26.3714	22.2439	22.1493
sp|Q92841|DDX17_HUMAN	Q92841	DDX17	25.8087	25.7102	25.9288	25.4305	25.6038	25.6533	25.9154	25.9327	26.0059	26.7769	26.7872	26.8245	26.4304	26.4795	26.496	26.7976	26.9218	26.6436	26.8343	26.7515	26.8256	26.7684	26.7054	26.7444	27.0143	27.0088	27.004	25.7545	25.6631	25.9467	25.6607	25.6097	25.662	25.7215	25.8896	25.9404	26.3495	26.3906	26.3484	26.0148	25.9389	25.9654	26.0784	25.986	26.1306	24.9622	25.2809
sp|Q92879|CELF1_HUMAN	Q92879	CELF1	1.50127	1.50127	1.50127	-3.47162	-3.47162	-3.47162	2.34386	2.34386	2.34386	1.50127	1.50127	1.50127	-3.47162	-3.47162	-3.47162	2.34386	2.34386	2.34386	1.50127	1.50127	1.50127	-3.47162	-3.47162	-3.47162	2.34386	2.34386	2.34386	1.50127	1.50127	1.50127	-3.47162	-3.47162	-3.47162	2.34386	2.34386	2.34386	1.50127	1.50127	1.50127	-3.47162	-3.47162	-3.47162	2.34386	2.34386	2.34386	1.50127	1.50127
sp|Q92945|FUBP2_HUMAN	Q92945	KHSRP	-1.83631	-1.83631	-1.83631	17.0953	18.0111	18.2914	8.59621	8.59621	8.59621	21.8517	21.3474	22.3784	17.5107	18.3276	18.925	8.59621	8.59621	8.59621	23.3902	22.59	23.422	18.7422	18.9242	17.4603	25.0023	24.9542	25.8668	25.7499	25.5469	25.7178	24.2702	24.5707	23.7617	26.7139	27.08	26.8252	23.9685	24.0142	24.2478	20.2884	21.1	20.8094	24.3927	25.2241	24.9467	21.9727	22.3949
sp|Q93009|UBP7_HUMAN	Q93009	USP7	-1.49994	-1.49994	-1.49994	-5.31374	-5.31374	-5.31374	6.92939	6.92939	6.92939	20.71	20.6534	20.957	19.172	19.3525	19.1162	6.92939	6.92939	6.92939	20.4784	20.8355	20.8776	19.4071	19.4329	19.2558	6.92939	6.92939	6.92939	-1.49994	-1.49994	-1.49994	-5.31374	-5.31374	-5.31374	6.92939	6.92939	6.92939	20.6722	20.4783	20.7057	-5.31374	-5.31374	-5.31374	6.92939	6.92939	6.92939	-1.49994	-1.49994
sp|Q96AE4|FUBP1_HUMAN	Q96AE4	FUBP1	0.000386409	0.000386409	0.000386409	-0.324022	-0.324022	-0.324022	0.289577	0.289577	0.289577	0.000386409	0.000386409	0.000386409	-0.324022	-0.324022	-0.324022	0.289577	0.289577	0.289577	0.000386409	0.000386409	0.000386409	-0.324022	-0.324022	-0.324022	0.289577	0.289577	0.289577	0.000386409	0.000386409	0.000386409	-0.324022	-0.324022	-0.324022	0.289577	0.289577	0.289577	0.000386409	0.000386409	0.000386409	-0.324022	-0.324022	-0.324022	0.289577	0.289577	0.289577	0.000386409	0.000386409
sp|Q96AG4|LRC59_HUMAN	Q96AG4	LRRC59	-1.22117	-1.22117	-1.22117	-2.12983	-2.12983	-2.12983	3.3017	3.3017	3.3017	-1.22117	-1.22117	-1.22117	-2.12983	-2.12983	-2.12983	3.3017	3.3017	3.3017	22.7654	23.0344	22.4484	21.8966	21.7506	22.0144	3.3017	3.3017	3.3017	-1.22117	-1.22117	-1.22117	-2.12983	-2.12983	-2.12983	3.3017	3.3017	3.3017	-1.22117	-1.22117	-1.22117	-2.12983	-2.12983	-2.12983	3.3017	3.3017	3.3017	-1.22117	-1.22117
sp|Q96B70|LENG9_HUMAN	Q96B70	LENG9	2.15439	2.15439	2.15439	-0.68702	-0.68702	-0.68702	-0.818419	-0.818419	-0.818419	2.15439	2.15439	2.15439	-0.68702	-0.68702	-0.68702	-0.818419	-0.818419	-0.818419	2.15439	2.15439	2.15439	-0.68702	-0.68702	-0.68702	-0.818419	-0.818419	-0.818419	2.15439	2.15439	2.15439	-0.68702	-0.68702	-0.68702	-0.818419	-0.818419	-0.818419	2.15439	2.15439	2.15439	-0.68702	-0.68702	-0.68702	-0.818419	-0.818419	-0.818419	2.15439	2.15439
sp|Q96C10|DHX58_HUMAN	Q96C10	DHX58	25.5163	25.599	25.6716	25.6725	25.5371	25.4883	25.7044	25.4657	25.444	25.2965	25.1124	25.1367	24.7011	24.9284	24.3867	25.367	25.3075	25.4949	25.1087	24.326	24.7979	25.3528	24.9198	25.1664	25.8301	25.6315	25.6724	27.057	27.2339	27.3059	26.9689	26.878	26.9955	26.9417	26.9668	26.9111	26.0892	26.0214	25.9452	26.8063	26.8605	26.8258	25.7139	25.8045	25.9664	28.489	28.437
sp|Q96CW1|AP2M1_HUMAN	Q96CW1	AP2M1	-2.3619	-2.3619	-2.3619	18.7515	18.7595	18.7465	6.20706	6.20706	6.20706	-2.3619	-2.3619	-2.3619	18.9198	19.0717	19.1793	6.20706	6.20706	6.20706	18.1731	18.3844	18.5169	19.2219	19.1804	19.2486	6.20706	6.20706	6.20706	18.2855	18.4757	18.3835	-1.50376	-1.50376	-1.50376	6.20706	6.20706	6.20706	18.3202	18.3333	18.2169	-1.50376	-1.50376	-1.50376	6.20706	6.20706	6.20706	-2.3619	-2.3619
sp|Q96DG6|CMBL_HUMAN	Q96DG6	CMBL	25.8426	25.8833	25.814	26.4397	26.449	26.4632	26.6894	26.4339	26.5608	25.1767	25.358	25.3871	24.6309	24.7154	24.979	25.1607	25.089	25.1368	26.1039	26.0161	25.888	24.7434	24.6657	24.8202	24.9994	24.8732	24.745	26.0264	26.0471	26.0625	26.3762	26.2408	26.1237	25.7181	25.8145	25.7812	26.1549	26.0913	26.1913	25.7202	25.7122	25.8634	25.652	25.613	25.7065	26.1412	26.2368
sp|Q96DH6|MSI2H_HUMAN	Q96DH6	MSI2	27.2704	27.2881	27.0553	27.4121	27.4852	27.4783	27.774	27.5879	27.7875	25.6019	25.593	25.6777	25.792	25.5748	25.6334	25.3733	25.6695	25.3686	25.5968	25.564	25.3333	25.7398	25.9679	25.6159	25.8031	25.7109	25.6837	27.1788	27.0942	27.0075	26.847	26.601	26.869	26.9813	26.8842	27.054	26.8208	26.7613	26.6822	26.623	26.5589	26.5444	26.8829	26.8999	26.7947	26.3147	26.2594
sp|Q96EY4|TMA16_HUMAN	Q96EY4	TMA16	1.27019	1.27019	1.27019	-1.94721	-1.94721	-1.94721	1.75322	1.75322	1.75322	1.27019	1.27019	1.27019	-1.94721	-1.94721	-1.94721	1.75322	1.75322	1.75322	1.27019	1.27019	1.27019	16.0514	15.8601	15.9506	1.75322	1.75322	1.75322	1.27019	1.27019	1.27019	-1.94721	-1.94721	-1.94721	1.75322	1.75322	1.75322	1.27019	1.27019	1.27019	-1.94721	-1.94721	-1.94721	1.75322	1.75322	1.75322	1.27019	1.27019
sp|Q96FX7|TRM61_HUMAN	Q96FX7	TRMT61A	1.15198	1.15198	1.15198	-4.12688	-4.12688	-4.12688	3.27421	3.27421	3.27421	1.15198	1.15198	1.15198	19.1118	19.047	18.2599	3.27421	3.27421	3.27421	1.15198	1.15198	1.15198	18.7151	18.8056	18.882	3.27421	3.27421	3.27421	1.15198	1.15198	1.15198	19.0526	18.7229	18.9134	3.27421	3.27421	3.27421	1.15198	1.15198	1.15198	-4.12688	-4.12688	-4.12688	3.27421	3.27421	3.27421	24.9438	25.3849
sp|Q96GM8|TOE1_HUMAN	Q96GM8	TOE1	26.4801	26.3665	26.6336	26.9153	26.7144	26.7428	27.4752	27.4496	27.4272	23.5492	23.5072	22.5491	20.9916	22.3328	22.4125	26.4692	26.3922	26.5436	23.7962	24.0673	23.3305	22.4922	22.698	22.9914	26.4658	26.5392	26.6833	20.7778	21.6544	21.4681	21.0786	18.4311	21.7143	10.346	10.346	10.346	24.5347	24.7998	24.5168	23.7163	23.8507	23.9285	26.6767	26.6752	26.6874	24.8152	24.8318
sp|Q96I24|FUBP3_HUMAN	Q96I24	FUBP3	-1.29217	-1.29217	-1.29217	-0.152427	-0.152427	-0.152427	1.56086	1.56086	1.56086	-1.29217	-1.29217	-1.29217	-0.152427	-0.152427	-0.152427	1.56086	1.56086	1.56086	22.1603	20.9243	21.1711	-0.152427	-0.152427	-0.152427	1.56086	1.56086	1.56086	23.7188	23.6715	23.5406	23.2384	24.7209	24.3879	25.134	25.3113	24.8926	-1.29217	-1.29217	-1.29217	-0.152427	-0.152427	-0.152427	1.56086	1.56086	1.56086	-1.29217	-1.29217
sp|Q96I99|SUCB2_HUMAN	Q96I99	SUCLG2	1.11059	1.11059	1.11059	-3.99136	-3.99136	-3.99136	3.17057	3.17057	3.17057	23.7135	23.8103	23.78	18.2589	18.5289	18.2931	3.17057	3.17057	3.17057	23.978	23.9098	23.784	18.5474	18.6233	18.6444	25.8368	25.7431	25.9346	1.11059	1.11059	1.11059	-3.99136	-3.99136	-3.99136	3.17057	3.17057	3.17057	1.11059	1.11059	1.11059	-3.99136	-3.99136	-3.99136	3.17057	3.17057	3.17057	1.11059	1.11059
sp|Q96PU8|QKI_HUMAN	Q96PU8	QKI	-0.923382	-0.923382	-0.923382	-0.19208	-0.19208	-0.19208	1.2619	1.2619	1.2619	25.2242	24.9911	25.0158	27.2633	27.2004	27.2615	26.4486	26.4108	26.5982	24.8206	24.9052	24.7974	26.9941	26.5802	26.8567	26.4012	26.6082	26.2431	-0.923382	-0.923382	-0.923382	-0.19208	-0.19208	-0.19208	1.2619	1.2619	1.2619	20.5095	20.9716	21.313	-0.19208	-0.19208	-0.19208	22.3063	22.5521	22.7242	-0.923382	-0.923382
sp|Q96QR8|PURB_HUMAN	Q96QR8	PURB	26.7742	26.6763	26.6508	26.1516	26.1725	26.2319	25.7651	26.3131	26.1547	26.3348	26.1181	26.4768	25.6517	25.7852	25.9	26.0535	26.1704	25.9812	26.0613	26.1789	25.9499	25.7641	25.733	25.9135	26.0045	26.1365	25.4823	25.6928	26.0585	25.8147	25.5715	25.5713	25.6947	25.5718	25.8506	25.6812	27.1492	27.1636	27.2346	26.6258	26.7272	26.777	27.0385	26.9572	27.0058	25.6946	24.4592
sp|Q96RQ3|MCCA_HUMAN	Q96RQ3	MCCC1	19.5266	19.5188	19.5494	18.2704	18.4167	18.4726	10.7196	10.7196	10.7196	-2.56103	-2.56103	-2.56103	17.9906	17.9816	17.8594	10.7196	10.7196	10.7196	19.4852	19.2481	19.2376	17.7782	18.1836	18.2279	31.894	31.9432	31.9928	19.3653	19.9553	19.5034	18.3933	18.5198	18.3095	10.7196	10.7196	10.7196	19.6529	19.7975	19.8045	17.9893	18.2513	18.3327	31.7661	31.86	31.9101	-2.56103	-2.56103
sp|Q96SI9|STRBP_HUMAN	Q96SI9	STRBP	20.0839	20.133	20.0804	18.1904	18.4034	18.0249	9.23416	9.23416	9.23416	-1.86752	-1.86752	-1.86752	-6.9474	-6.9474	-6.9474	9.23416	9.23416	9.23416	18.7743	19.5357	19.1752	18.1195	17.7764	18.2316	9.23416	9.23416	9.23416	19.1168	19.4588	19.6048	17.8957	18.1051	17.8164	9.23416	9.23416	9.23416	19.3393	19.7655	19.4802	18.108	18.2568	18.322	9.23416	9.23416	9.23416	20.3059	20.0626
sp|Q99436|PSB7_HUMAN	Q99436	PSMB7	3.96031	3.96031	3.96031	14.8478	14.9473	14.9803	6.90726	6.90726	6.90726	3.96031	3.96031	3.96031	14.5671	14.4458	14.4918	6.90726	6.90726	6.90726	23.4213	23.4372	23.4076	14.3753	14.2193	14.3241	6.90726	6.90726	6.90726	23.6735	23.2645	23.4126	15.1082	14.8229	14.8417	6.90726	6.90726	6.90726	23.6221	23.3904	23.414	14.4416	14.2748	14.9092	6.90726	6.90726	6.90726	23.4265	23.7148
sp|Q99459|CDC5L_HUMAN	Q99459	CDC5L	19.3209	19.6748	19.4846	20.8621	20.2859	20.2821	25.0333	24.4191	25.3602	26.3072	26.6662	26.4172	26.8242	27.1375	27.0318	27.4699	27.5838	27.6022	26.8342	26.9136	25.9949	26.8621	27.0244	26.9121	27.528	27.5826	27.5342	18.5133	17.5902	19.7714	18.7916	16.0113	18.6237	10.806	10.806	10.806	24.479	24.0851	24.6077	21.566	21.2224	22.2314	26.6273	26.685	26.4618	20.7539	20.5338
sp|Q99460|PSMD1_HUMAN	Q99460	PSMD1	18.661	18.5611	18.354	16.6276	16.7857	16.7451	11.8639	11.8639	11.8639	1.07489	1.07489	1.07489	14.8392	14.7292	14.4052	11.8639	11.8639	11.8639	18.4656	18.4647	18.3331	15.5198	15.2397	14.885	11.8639	11.8639	11.8639	18.7959	18.5924	18.6666	17.3201	15.3052	16.7391	11.8639	11.8639	11.8639	18.6524	18.6796	18.4228	16.1891	15.7586	16.6487	33.0943	33.0427	33.0919	18.1541	18.2919
sp|Q99575|POP1_HUMAN	Q99575	POP1	0.003544	0.003544	0.003544	-0.846423	-0.846423	-0.846423	1.22706	1.22706	1.22706	23.195	23.5055	22.9746	23.1519	23.3657	23.3597	23.6366	24.0406	23.7341	24.0521	23.8239	23.7734	23.5015	23.2301	23.3289	23.3755	23.488	23.2616	0.003544	0.003544	0.003544	-0.846423	-0.846423	-0.846423	1.22706	1.22706	1.22706	22.8992	22.9828	23.329	22.8409	22.5238	22.722	23.137	23.3363	23.4478	23.0593	23.0356
sp|Q99729|ROAA_HUMAN	Q99729	HNRNPAB	25.9268	25.6968	25.8403	25.7034	25.9011	25.8685	25.8482	25.8156	25.8347	26.4008	26.4334	26.5608	26.7896	26.4503	26.8845	26.3885	26.4974	26.6611	26.3405	26.3211	26.3811	26.9822	26.8425	26.5087	26.7371	26.6068	26.8084	27.0362	26.885	26.8708	28.0489	27.4971	27.7632	27.7445	27.5196	27.4983	26.5383	26.4773	26.4596	26.7301	26.8931	26.6827	26.7508	26.7893	26.7311	26.0838	26.1576
sp|Q99832|TCPH_HUMAN	Q99832	CCT7	27.2981	27.2125	26.9805	27.1328	27.2508	27.24	27.1875	27.2086	27.1867	27.2063	27.333	27.2857	26.9303	27.1057	27.1112	27.0687	27.0773	27.2529	27.0102	26.9741	27.0037	27.0285	27.1367	27.1945	27.0422	27.1223	27.0738	26.9571	27.0496	26.8694	26.9182	26.9949	27.1362	27.2393	27.1115	27.1502	27.0304	27.0978	27.1156	27.1314	27.1166	27.1388	26.8638	26.974	26.9654	27.0418	27.1166
sp|Q99873|ANM1_HUMAN	Q99873	PRMT1	27.522	27.5533	27.5551	27.6642	27.7696	27.6663	28.377	28.3974	28.3195	26.616	26.498	26.4785	26.5907	26.6801	26.6804	26.5318	26.453	26.5908	26.6347	26.8436	26.6963	26.5584	26.571	26.5691	26.9484	26.9566	26.9286	28.7202	28.6943	28.7096	28.5927	28.6161	28.6323	28.8101	28.7978	28.7632	27.6392	27.6603	27.7255	28.1089	28.0522	28.0824	27.7763	27.7223	27.8101	28.0358	27.9854
sp|Q9BPX6|MICU1_HUMAN	Q9BPX6	MICU1	18.9422	19.1011	19.0148	18.4475	18.3921	18.4106	8.38132	8.38132	8.38132	18.9778	18.7979	18.89	-3.97614	-3.97614	-3.97614	8.38132	8.38132	8.38132	18.8055	18.8825	18.7285	18.3694	18.5345	18.4429	8.38132	8.38132	8.38132	-3.08601	-3.08601	-3.08601	-3.97614	-3.97614	-3.97614	8.38132	8.38132	8.38132	-3.08601	-3.08601	-3.08601	-3.97614	-3.97614	-3.97614	8.38132	8.38132	8.38132	-3.08601	-3.08601
sp|Q9BRZ2|TRI56_HUMAN	Q9BRZ2	TRIM56	22.9329	22.814	22.647	17.7953	16.023	16.3458	7.24281	7.24281	7.24281	24.1049	23.7098	23.8077	21.9668	22.568	22.1283	25.1122	24.9997	25.1882	24.1874	23.7931	24.1418	22.5945	22.7339	22.522	25.0013	24.973	25.1591	25.1075	25.0172	25.5211	24.4833	25.2031	23.9619	25.3266	25.4726	25.3856	26.0074	26.2009	26.322	26.5956	25.2148	25.5419	25.9719	25.8428	25.8932	0.570264	0.570264
sp|Q9BT17|MTG1_HUMAN	Q9BT17	MTG1	-0.00102308	-0.00102308	-0.00102308	-0.310941	-0.310941	-0.310941	0.282222	0.282222	0.282222	-0.00102308	-0.00102308	-0.00102308	-0.310941	-0.310941	-0.310941	0.282222	0.282222	0.282222	-0.00102308	-0.00102308	-0.00102308	-0.310941	-0.310941	-0.310941	0.282222	0.282222	0.282222	-0.00102308	-0.00102308	-0.00102308	-0.310941	-0.310941	-0.310941	0.282222	0.282222	0.282222	-0.00102308	-0.00102308	-0.00102308	-0.310941	-0.310941	-0.310941	0.282222	0.282222	0.282222	-0.00102308	-0.00102308
sp|Q9BT78|CSN4_HUMAN	Q9BT78	COPS4	1.15053	1.15053	1.15053	-1.50232	-1.50232	-1.50232	0.577728	0.577728	0.577728	1.15053	1.15053	1.15053	18.7373	18.9197	19.0516	0.577728	0.577728	0.577728	1.15053	1.15053	1.15053	18.9166	18.9878	19.0473	21.2519	21.01	21.6152	25.9348	25.7459	25.3512	-1.50232	-1.50232	-1.50232	0.577728	0.577728	0.577728	24.7908	25.046	25.313	-1.50232	-1.50232	-1.50232	0.577728	0.577728	0.577728	1.15053	1.15053
sp|Q9BUJ2|HNRL1_HUMAN	Q9BUJ2	HNRNPUL1	32.4555	32.55	32.5141	32.7835	32.7623	32.7132	32.6687	32.714	32.6722	32.6374	32.5901	32.5719	32.383	32.3767	32.4083	32.3318	32.2912	32.3815	32.5359	32.5215	32.5667	32.3774	32.4303	32.4195	32.5282	32.5202	32.4964	33.1422	33.0025	33.0362	33.0703	32.9408	33.0913	32.9467	32.9012	32.9188	32.5215	32.5192	32.5102	32.4181	32.4915	32.4867	32.2295	32.2302	32.1775	32.5654	32.5982
sp|Q9BW19|KIFC1_HUMAN	Q9BW19	KIFC1	-6.36836	-6.36836	-6.36836	21.1456	21.1413	21.6373	7.72108	7.72108	7.72108	25.1408	25.3059	25.3036	24.2965	24.7106	24.3943	27.6587	27.8589	27.7812	24.3438	24.8652	24.9287	24.9121	24.6531	24.2084	27.607	27.6255	27.5715	20.2838	20.6645	20.4836	-8.80765	-8.80765	-8.80765	7.72108	7.72108	7.72108	23.2195	22.5358	22.7246	21.8847	22.1723	22.2138	25.7557	25.8278	25.7055	20.2616	20.7685
sp|Q9BWF3|RBM4_HUMAN	Q9BWF3	RBM4	-0.00632009	-0.00632009	-0.00632009	-0.772698	-0.772698	-0.772698	0.936598	0.936598	0.936598	-0.00632009	-0.00632009	-0.00632009	-0.772698	-0.772698	-0.772698	0.936598	0.936598	0.936598	-0.00632009	-0.00632009	-0.00632009	-0.772698	-0.772698	-0.772698	0.936598	0.936598	0.936598	24.3653	24.1322	24.1355	23.7328	23.8996	23.8688	23.9088	24.0369	23.7983	-0.00632009	-0.00632009	-0.00632009	-0.772698	-0.772698	-0.772698	0.936598	0.936598	0.936598	-0.00632009	-0.00632009
sp|Q9BXP5|SRRT_HUMAN	Q9BXP5	SRRT	2.31389	2.31389	2.31389	14.7108	15.0393	15.8111	2.92752	2.92752	2.92752	2.31389	2.31389	2.31389	-3.56961	-3.56961	-3.56961	2.92752	2.92752	2.92752	34.0353	34.2478	34.091	18.1049	18.1096	18.8517	32.4914	32.4438	32.3637	2.31389	2.31389	2.31389	-3.56961	-3.56961	-3.56961	2.92752	2.92752	2.92752	2.31389	2.31389	2.31389	-3.56961	-3.56961	-3.56961	2.92752	2.92752	2.92752	2.31389	2.31389
sp|Q9BYK8|HELZ2_HUMAN	Q9BYK8	HELZ2	1.93358	1.93358	1.93358	14.3884	14.256	13.9095	9.38426	9.38426	9.38426	19.7025	19.6275	19.5554	16.3732	14.5283	16.1282	9.38426	9.38426	9.38426	19.5079	20.0206	19.529	15.8676	15.4535	15.3217	9.38426	9.38426	9.38426	20.1784	19.7785	19.9951	16.6953	16.125	16.451	9.38426	9.38426	9.38426	20.2038	20.4487	19.8161	15.8398	16.0786	15.5605	9.38426	9.38426	9.38426	1.93358	1.93358
sp|Q9GZR7|DDX24_HUMAN	Q9GZR7	DDX24	-0.0268395	-0.0268395	-0.0268395	-0.884423	-0.884423	-0.884423	1.25949	1.25949	1.25949	25.0476	25.0597	25.3025	24.9429	25.0789	25.0347	25.1352	25.1959	25.1257	25.4496	25.6713	25.5707	25.4397	25.4654	25.3581	25.3223	25.438	25.6313	-0.0268395	-0.0268395	-0.0268395	-0.884423	-0.884423	-0.884423	1.25949	1.25949	1.25949	22.6514	23.5885	23.2564	-0.884423	-0.884423	-0.884423	23.978	23.6188	23.8057	-0.0268395	-0.0268395
sp|Q9GZS1|RPA49_HUMAN	Q9GZS1	POLR1E	-1.20246	-1.20246	-1.20246	-0.139902	-0.139902	-0.139902	1.52993	1.52993	1.52993	22.5315	22.6621	22.8483	23.8949	23.772	23.6004	1.52993	1.52993	1.52993	21.8513	22.401	22.0998	23.9616	23.8599	23.7378	23.6161	23.5601	23.6401	-1.20246	-1.20246	-1.20246	-0.139902	-0.139902	-0.139902	1.52993	1.52993	1.52993	-1.20246	-1.20246	-1.20246	-0.139902	-0.139902	-0.139902	1.52993	1.52993	1.52993	-1.20246	-1.20246
sp|Q9GZT3|SLIRP_HUMAN	Q9GZT3	SLIRP	-0.516717	-0.516717	-0.516717	-1.31588	-1.31588	-1.31588	1.92421	1.92421	1.92421	-0.516717	-0.516717	-0.516717	-1.31588	-1.31588	-1.31588	1.92421	1.92421	1.92421	-0.516717	-0.516717	-0.516717	-1.31588	-1.31588	-1.31588	1.92421	1.92421	1.92421	23.2456	23.3111	23.2862	22.8165	22.7112	22.4055	25.0242	25.1648	25.2413	22.2792	22.0771	22.1764	-1.31588	-1.31588	-1.31588	24.1174	24.1828	24.2126	-0.516717	-0.516717
sp|Q9H074|PAIP1_HUMAN	Q9H074	PAIP1	0.000152499	0.000152499	0.000152499	-0.566358	-0.566358	-0.566358	0.57809	0.57809	0.57809	0.000152499	0.000152499	0.000152499	-0.566358	-0.566358	-0.566358	0.57809	0.57809	0.57809	0.000152499	0.000152499	0.000152499	-0.566358	-0.566358	-0.566358	0.57809	0.57809	0.57809	0.000152499	0.000152499	0.000152499	-0.566358	-0.566358	-0.566358	0.57809	0.57809	0.57809	0.000152499	0.000152499	0.000152499	-0.566358	-0.566358	-0.566358	0.57809	0.57809	0.57809	0.000152499	0.000152499
sp|Q9H0D6|XRN2_HUMAN	Q9H0D6	XRN2	26.1058	26.1906	26.0207	26.114	25.9999	26.192	26.4773	26.2712	26.183	26.6168	26.6842	26.7137	26.6751	26.6955	26.6697	26.6677	26.6172	26.6843	26.5119	26.5787	26.5692	26.5518	26.4938	26.6704	26.464	26.5655	26.5563	27.0296	27.121	27.1478	27.1452	27.1709	27.1142	27.2066	27.087	27.0558	27.4904	27.3851	27.4299	27.3043	27.197	27.3346	27.4367	27.4302	27.3824	26.7806	26.7309
sp|Q9H0J9|PAR12_HUMAN	Q9H0J9	PARP12	0.797665	0.797665	0.797665	-0.897106	-0.897106	-0.897106	0.165786	0.165786	0.165786	0.797665	0.797665	0.797665	-0.897106	-0.897106	-0.897106	0.165786	0.165786	0.165786	0.797665	0.797665	0.797665	-0.897106	-0.897106	-0.897106	0.165786	0.165786	0.165786	0.797665	0.797665	0.797665	-0.897106	-0.897106	-0.897106	0.165786	0.165786	0.165786	0.797665	0.797665	0.797665	-0.897106	-0.897106	-0.897106	0.165786	0.165786	0.165786	0.797665	0.797665
sp|Q9H2U1|DHX36_HUMAN	Q9H2U1	DHX36	31.7183	31.7802	31.7162	32.2931	32.3581	32.3666	32.1474	32.2223	32.1589	32.0318	31.987	32.01	32.1682	32.1679	32.0918	31.8845	31.7991	31.7978	32.3008	32.2943	32.2132	32.1603	32.1837	32.0924	32.1306	32.1422	32.138	32.0132	31.894	31.9608	31.836	31.7578	31.8981	31.7459	31.8003	31.7179	32.1194	32.1211	32.06	31.6751	31.7023	31.7609	32.0713	32.0592	32.0705	31.8612	31.9205
sp|Q9H694|BICC1_HUMAN	Q9H694	BICC1	-0.789421	-0.789421	-0.789421	-1.46497	-1.46497	-1.46497	2.55684	2.55684	2.55684	-0.789421	-0.789421	-0.789421	-1.46497	-1.46497	-1.46497	2.55684	2.55684	2.55684	-0.789421	-0.789421	-0.789421	-1.46497	-1.46497	-1.46497	2.55684	2.55684	2.55684	-0.789421	-0.789421	-0.789421	-1.46497	-1.46497	-1.46497	2.55684	2.55684	2.55684	21.9428	21.8795	21.6473	21.3518	20.8306	21.1222	26.4721	25.2283	25.9789	-0.789421	-0.789421
sp|Q9H6S0|YTDC2_HUMAN	Q9H6S0	YTHDC2	27.7645	27.7572	27.7869	27.837	27.8996	27.778	27.2605	27.3046	27.3119	28.7371	28.6433	28.6337	28.2793	28.2575	28.3351	28.3631	28.4537	28.31	28.636	28.6122	28.5741	27.8854	27.917	27.9813	28.3996	28.4324	28.4784	28.3499	28.3071	28.381	28.1965	28.1998	28.2333	28.0008	28.0815	28.0779	28.3207	28.3319	28.4055	28.151	28.185	28.1098	28.3357	28.4168	28.4275	27.9123	27.8271
sp|Q9H814|PHAX_HUMAN	Q9H814	PHAX	26.7598	27.3326	27.2225	27.8259	27.8258	28.0136	28.1515	28.0185	28.1218	24.4049	24.6594	24.76	22.8203	22.9837	23.5142	11.1601	11.1601	11.1601	28.4935	28.4646	28.2548	31.3154	31.2091	31.1836	28.7247	28.694	28.7201	24.1196	24.0561	24.0091	23.1887	23.418	23.2342	27.272	27.2385	26.8966	25.0042	25.1574	24.8196	24.9623	24.904	25.137	27.68	27.6258	27.6069	23.7292	23.4065
sp|Q9H9L3|I20L2_HUMAN	Q9H9L3	ISG20L2	-3.52799	-3.52799	-3.52799	2.41339	2.41339	2.41339	2.35349	2.35349	2.35349	17.6746	17.6815	17.6892	2.41339	2.41339	2.41339	2.35349	2.35349	2.35349	17.9393	17.6196	17.7111	2.41339	2.41339	2.41339	24.6737	24.6115	24.1343	-3.52799	-3.52799	-3.52799	2.41339	2.41339	2.41339	2.35349	2.35349	2.35349	-3.52799	-3.52799	-3.52799	2.41339	2.41339	2.41339	2.35349	2.35349	2.35349	18.011	17.9621
sp|Q9HC35|EMAL4_HUMAN	Q9HC35	EML4	-1.7165	-1.7165	-1.7165	21.1936	21.4866	20.4818	25.1519	25.1236	25.1257	23.2046	23.3207	23.4564	21.1261	21.2565	22.0458	25.4034	25.4201	25.2788	23.9967	23.8495	23.9781	21.7657	21.5642	21.5072	25.2834	25.2644	25.4869	23.6875	23.8812	23.8127	21.3271	22.2439	21.59	8.43129	8.43129	8.43129	23.5273	23.6434	23.6531	21.6196	21.8652	21.5183	25.356	25.3404	25.2729	23.4662	23.3064
sp|Q9HCC0|MCCB_HUMAN	Q9HCC0	MCCC2	24.8097	24.8412	24.7476	24.9415	24.8787	24.9267	25.0524	24.9669	24.8889	24.7396	24.6952	24.7442	24.5965	24.6771	24.714	24.8128	24.886	24.9229	24.7605	24.4901	24.6383	24.855	24.7254	24.6768	24.6655	24.6844	24.5969	24.4765	24.3781	24.3064	24.6801	24.4113	24.4087	24.9105	24.8648	24.693	24.6346	24.6131	24.629	24.6747	24.5847	24.671	24.3137	24.4312	24.6296	24.6047	24.6457
sp|Q9HCE1|MOV10_HUMAN	Q9HCE1	MOV10	0.49332	0.49332	0.49332	-2.32384	-2.32384	-2.32384	2.34993	2.34993	2.34993	23.142	23.5577	23.3821	18.7972	18.6649	18.9086	2.34993	2.34993	2.34993	23.817	23.6655	23.3137	18.6547	18.4915	18.5648	26.2556	26.2536	26.3296	23.039	22.8948	22.7407	-2.32384	-2.32384	-2.32384	2.34993	2.34993	2.34993	0.49332	0.49332	0.49332	-2.32384	-2.32384	-2.32384	2.34993	2.34993	2.34993	0.49332	0.49332
sp|Q9HCS7|SYF1_HUMAN	Q9HCS7	XAB2	0.770501	0.770501	0.770501	-1.48024	-1.48024	-1.48024	1.18782	1.18782	1.18782	0.770501	0.770501	0.770501	-1.48024	-1.48024	-1.48024	1.18782	1.18782	1.18782	0.770501	0.770501	0.770501	-1.48024	-1.48024	-1.48024	1.18782	1.18782	1.18782	0.770501	0.770501	0.770501	-1.48024	-1.48024	-1.48024	1.18782	1.18782	1.18782	0.770501	0.770501	0.770501	-1.48024	-1.48024	-1.48024	1.18782	1.18782	1.18782	0.770501	0.770501
sp|Q9NR30|DDX21_HUMAN	Q9NR30	DDX21	2.1971	2.1971	2.1971	-15.4668	-15.4668	-15.4668	5.15804	5.15804	5.15804	23.9824	23.9849	24.0019	20.6491	21.1938	20.8195	25.8212	26.1232	26.0417	23.8256	24.1865	24.152	20.6189	21.1357	21.0646	25.7504	25.5738	25.6487	2.1971	2.1971	2.1971	18.3593	18.5169	18.4655	5.15804	5.15804	5.15804	23.5163	23.3347	23.4428	19.2165	19.1136	18.3463	5.15804	5.15804	5.15804	2.1971	2.1971
sp|Q9NSD9|SYFB_HUMAN	Q9NSD9	FARSB	0.950081	0.950081	0.950081	-2.57924	-2.57924	-2.57924	1.73582	1.73582	1.73582	0.950081	0.950081	0.950081	-2.57924	-2.57924	-2.57924	1.73582	1.73582	1.73582	0.950081	0.950081	0.950081	19.601	19.3464	19.8031	1.73582	1.73582	1.73582	0.950081	0.950081	0.950081	-2.57924	-2.57924	-2.57924	1.73582	1.73582	1.73582	0.950081	0.950081	0.950081	-2.57924	-2.57924	-2.57924	1.73582	1.73582	1.73582	0.950081	0.950081
sp|Q9NUL3|STAU2_HUMAN	Q9NUL3	STAU2	24.0619	24.0968	24.0711	19.0213	19.119	19.6402	25.4754	25.315	25.5618	24.1708	23.4863	23.889	18.8749	15.462	18.0737	6.84753	6.84753	6.84753	23.2791	23.657	23.9362	20.4512	19.1471	20.1249	24.821	24.9717	24.5577	24.915	24.9605	25.034	21.9392	21.6969	21.8934	26.3467	26.4364	26.1779	2.49372	2.49372	2.49372	21.5906	22.1032	21.7635	6.84753	6.84753	6.84753	26.9022	27.3786
sp|Q9NUQ6|SPS2L_HUMAN	Q9NUQ6	SPATS2L	2.50276	2.50276	2.50276	19.3443	18.9047	19.5895	3.50675	3.50675	3.50675	25.1926	25.109	25.0229	20.6611	20.9136	21.0873	25.1719	24.9172	24.9264	25.1016	24.9768	24.7493	21.6089	21.2811	21.4687	25.1314	25.0219	25.0348	2.50276	2.50276	2.50276	-8.37994	-8.37994	-8.37994	3.50675	3.50675	3.50675	23.9603	24.0324	23.9921	-8.37994	-8.37994	-8.37994	3.50675	3.50675	3.50675	2.50276	2.50276
sp|Q9NVA2|SEP11_HUMAN	Q9NVA2	SEPTIN11	22.7987	22.9488	22.6383	21.597	22.5854	22.2911	25.2383	25.0727	24.8442	22.4677	22.2212	22.9221	21.0726	20.7606	21.7257	10.569	10.569	10.569	22.2933	22.0848	21.501	22.1038	21.5523	22.4451	25.2289	25.144	25.1372	22.2325	22.3034	22.7313	22.73	22.2406	22.2833	25.2977	25.398	25.1342	22.8899	21.874	22.0945	21.8029	21.7578	22.5028	24.7289	25.1404	24.9527	21.5384	20.8625
sp|Q9NW08|RPC2_HUMAN	Q9NW08	POLR3B	1.5623	1.5623	1.5623	16.4023	16.3422	16.3639	3.49681	3.49681	3.49681	1.5623	1.5623	1.5623	-4.16315	-4.16315	-4.16315	3.49681	3.49681	3.49681	23.8916	23.9407	23.8871	16.3542	16.3681	16.3741	3.49681	3.49681	3.49681	1.5623	1.5623	1.5623	-4.16315	-4.16315	-4.16315	3.49681	3.49681	3.49681	1.5623	1.5623	1.5623	16.1807	16.1795	16.1856	3.49681	3.49681	3.49681	1.5623	1.5623
sp|Q9NX24|NHP2_HUMAN	Q9NX24	NHP2	-1.7958	-1.7958	-1.7958	-2.83543	-2.83543	-2.83543	4.01158	4.01158	4.01158	22.4969	22.315	22.0383	22.7362	22.672	22.5668	24.8761	24.8908	24.8441	22.2826	21.7885	21.9124	22.4477	21.9946	22.2522	25.0921	24.8648	24.7383	21.5555	21.8862	21.7795	-2.83543	-2.83543	-2.83543	4.01158	4.01158	4.01158	21.8643	21.9919	21.7844	21.8751	22.2758	21.3858	25.1996	25.224	24.8118	-1.7958	-1.7958
sp|Q9NXG2|THUM1_HUMAN	Q9NXG2	THUMPD1	0.398449	0.398449	0.398449	-1.38642	-1.38642	-1.38642	1.05706	1.05706	1.05706	0.398449	0.398449	0.398449	-1.38642	-1.38642	-1.38642	1.05706	1.05706	1.05706	0.398449	0.398449	0.398449	-1.38642	-1.38642	-1.38642	1.05706	1.05706	1.05706	0.398449	0.398449	0.398449	-1.38642	-1.38642	-1.38642	1.05706	1.05706	1.05706	0.398449	0.398449	0.398449	-1.38642	-1.38642	-1.38642	1.05706	1.05706	1.05706	0.398449	0.398449
sp|Q9NXH8|TOR4A_HUMAN	Q9NXH8	TOR4A	-0.00571771	-0.00571771	-0.00571771	-0.617783	-0.617783	-0.617783	0.666636	0.666636	0.666636	23.3257	23.0066	23.3497	-0.617783	-0.617783	-0.617783	0.666636	0.666636	0.666636	-0.00571771	-0.00571771	-0.00571771	-0.617783	-0.617783	-0.617783	0.666636	0.666636	0.666636	-0.00571771	-0.00571771	-0.00571771	-0.617783	-0.617783	-0.617783	0.666636	0.666636	0.666636	22.5162	22.599	22.6786	-0.617783	-0.617783	-0.617783	0.666636	0.666636	0.666636	-0.00571771	-0.00571771
sp|Q9NXS2|QPCTL_HUMAN	Q9NXS2	QPCTL	0.273416	0.273416	0.273416	18.8	18.9286	18.8557	3.63767	3.63767	3.63767	0.273416	0.273416	0.273416	19.2907	19.1583	18.9755	3.63767	3.63767	3.63767	0.273416	0.273416	0.273416	-3.62458	-3.62458	-3.62458	3.63767	3.63767	3.63767	22.4307	22.4691	22.3849	-3.62458	-3.62458	-3.62458	3.63767	3.63767	3.63767	0.273416	0.273416	0.273416	19.1368	19.0696	18.976	26.7985	26.8497	26.8557	22.6601	22.1334
sp|Q9NXV6|CARF_HUMAN	Q9NXV6	CDKN2AIP	4.08608	4.08608	4.08608	20.2144	20.2917	20.6474	24.5156	24.8987	23.8442	25.3194	25.1751	25.3636	23.4634	23.9448	23.7393	25.5955	25.7062	25.7349	25.1178	25.1832	25.0911	22.9718	22.6613	23.4194	25.5259	25.5679	25.5473	25.8023	25.833	25.924	25.835	25.898	25.972	26.2754	26.207	26.2614	26.1869	26.1878	26.203	26.1743	25.6083	26.3802	26.1358	26.1789	26.115	25.4644	25.448
sp|Q9NY93|DDX56_HUMAN	Q9NY93	DDX56	0.641586	0.641586	0.641586	-3.47064	-3.47064	-3.47064	2.88557	2.88557	2.88557	23.5292	23.7558	23.474	20.0087	20.0682	20.0918	2.88557	2.88557	2.88557	0.641586	0.641586	0.641586	19.9279	20.0421	19.7539	2.88557	2.88557	2.88557	0.641586	0.641586	0.641586	-3.47064	-3.47064	-3.47064	2.88557	2.88557	2.88557	0.641586	0.641586	0.641586	-3.47064	-3.47064	-3.47064	2.88557	2.88557	2.88557	0.641586	0.641586
sp|Q9NZB2|F120A_HUMAN	Q9NZB2	FAM120A	0.270404	0.270404	0.270404	-9.17674	-9.17674	-9.17674	5.03416	5.03416	5.03416	24.0108	23.6156	24.1015	22.8874	22.7555	22.7022	5.03416	5.03416	5.03416	24.7483	24.5993	24.3326	23.2454	23.068	23.3122	25.1852	25.3326	25.5969	24.0607	24.0706	24.0708	22.7353	22.1916	22.9152	24.5074	24.2424	24.6908	24.31	24.5644	24.2913	22.782	22.4802	22.7317	24.7991	25.6339	25.4741	0.270404	0.270404
sp|Q9NZI8|IF2B1_HUMAN	Q9NZI8	IGF2BP1	25.9969	25.7902	26.1597	26.8135	26.8824	27.3755	27.6488	27.7435	27.6664	24.8467	25.1357	24.8726	22.5391	22.308	22.4369	26.7902	26.7849	26.7747	24.4632	24.7175	24.4945	23.0163	22.7901	22.0333	26.9634	27.1356	26.9598	23.638	23.6021	23.6473	20.5177	20.8081	19.8309	8.80944	8.80944	8.80944	25.3272	25.5872	25.4234	23.5208	23.1964	23.321	27.2493	27.0558	27.1093	23.9481	24.0154
sp|Q9P0V9|SEP10_HUMAN	Q9P0V9	SEPTIN10	21.9051	22.061	22.5584	21.4058	20.9194	21.5582	25.183	25.1204	25.0343	20.7831	21.0967	20.8063	20.9181	20.9376	20.7678	10.7573	10.7573	10.7573	20.6553	20.2408	20.532	20.7204	20.7752	20.9003	25.1254	25.1561	25.0999	20.952	20.3007	21.6586	20.0987	21.1586	20.6263	25.3813	25.3144	25.2285	21.3048	21.073	20.8144	20.8687	20.6681	20.526	10.7573	10.7573	10.7573	20.9809	20.6557
sp|Q9P206|K1522_HUMAN	Q9P206	KIAA1522	-0.440986	-0.440986	-0.440986	-2.11915	-2.11915	-2.11915	3.93223	3.93223	3.93223	21.0424	20.8514	20.8655	18.4201	18.5109	18.567	3.93223	3.93223	3.93223	20.509	20.501	20.4918	18.4342	18.1248	18.3692	3.93223	3.93223	3.93223	-0.440986	-0.440986	-0.440986	-2.11915	-2.11915	-2.11915	3.93223	3.93223	3.93223	-0.440986	-0.440986	-0.440986	-2.11915	-2.11915	-2.11915	3.93223	3.93223	3.93223	-0.440986	-0.440986
sp|Q9P258|RCC2_HUMAN	Q9P258	RCC2	-4.62132	-4.62132	-4.62132	18.5102	19.6048	17.7977	9.99748	9.99748	9.99748	22.9496	23.3215	23.2611	20.1483	21.0666	20.6945	26.5336	26.6479	26.7671	22.8682	23.0107	22.9885	22.0053	21.1248	21.1399	26.1521	26.6014	26.705	21.5591	21.8849	21.6441	16.3035	18.1042	17.378	9.99748	9.99748	9.99748	22.2524	22.4549	22.4598	17.9297	16.7745	17.4561	9.99748	9.99748	9.99748	21.8339	21.695
sp|Q9P2E3|ZNFX1_HUMAN	Q9P2E3	ZNFX1	22.8159	23.7291	23.1871	23.303	23.4252	23.4805	10.8358	10.8358	10.8358	29.0506	29.0111	29.1377	27.8938	27.723	27.6186	26.7827	26.8886	26.9534	27.4247	27.4779	27.4765	26.1124	26.1496	25.8883	27.4256	27.3908	27.4039	25.0882	25.3059	25.0646	26.4458	26.431	26.6568	26.6025	26.7261	26.6339	27.3081	27.2753	27.3173	27.7866	27.554	27.5085	27.1764	27.1688	27.204	26.6524	26.6061
sp|Q9P2I0|CPSF2_HUMAN	Q9P2I0	CPSF2	-0.00332389	-0.00332389	-0.00332389	-0.290541	-0.290541	-0.290541	0.262602	0.262602	0.262602	-0.00332389	-0.00332389	-0.00332389	-0.290541	-0.290541	-0.290541	0.262602	0.262602	0.262602	-0.00332389	-0.00332389	-0.00332389	-0.290541	-0.290541	-0.290541	0.262602	0.262602	0.262602	-0.00332389	-0.00332389	-0.00332389	-0.290541	-0.290541	-0.290541	0.262602	0.262602	0.262602	22.8768	22.7568	22.7681	-0.290541	-0.290541	-0.290541	22.0052	22.0122	22.3387	-0.00332389	-0.00332389
sp|Q9UBS4|DJB11_HUMAN	Q9UBS4	DNAJB11	22.0831	21.9596	22.2336	23.789	19.44	22.1483	24.3962	24.3783	24.5422	24.5318	23.5821	23.5312	25.2391	25.3262	24.9748	24.6774	24.7141	24.8878	23.9639	24.0963	24.4306	23.9964	24.5524	23.9477	24.8966	24.8644	24.769	23.4198	23.7893	23.0966	22.157	22.7264	22.8054	24.8237	24.7972	24.6037	22.6676	23.2526	22.6075	23.0893	23.9413	23.1308	24.7315	24.7652	24.6814	23.8496	23.962
sp|Q9UGR2|Z3H7B_HUMAN	Q9UGR2	ZC3H7B	-4.85215	-4.85215	-4.85215	-6.65047	-6.65047	-6.65047	6.60576	6.60576	6.60576	25.3138	25.3589	25.3895	25.1494	25.2381	25.3414	26.7056	26.7284	26.8122	25.609	25.5444	25.6366	25.1928	25.1585	25.2439	26.8114	26.8481	26.9407	24.5743	24.6559	24.7567	24.0574	24.024	24.1411	26.0894	26.1246	25.515	24.5138	24.8309	24.683	24.0838	23.9499	24.0743	26.4348	26.5023	26.4805	20.9177	21.0523
sp|Q9UHD8|SEPT9_HUMAN	Q9UHD8	SEPTIN9	26.8945	26.7535	26.7653	26.5015	26.5569	26.4537	26.5945	26.557	26.5809	26.64	26.7097	26.8623	26.5427	26.3879	26.6339	26.5961	26.522	26.5591	26.4587	26.607	26.5598	26.3796	26.465	26.4231	26.5944	26.6434	26.7028	26.4892	26.5276	26.6696	26.7276	26.883	26.7886	26.7863	26.7732	26.8475	26.4892	26.5074	26.6145	26.6021	26.7266	26.76	26.4014	26.5076	26.4702	26.5238	26.4317
sp|Q9UHX1|PUF60_HUMAN	Q9UHX1	PUF60	25.6761	26.0212	25.8235	26.3095	26.0946	25.6133	25.3662	25.7773	25.6783	25.9764	26.078	25.9802	25.9442	26.2224	25.6879	26.001	25.9852	25.7695	26.183	26.2088	26.0328	26.084	26.0709	25.8027	25.9608	26.2051	25.8221	26.2809	26.1547	26.1159	26.0327	26.2287	26.292	26.4729	26.6869	26.438	25.8525	25.7796	25.4927	25.6466	25.8662	25.4192	26.002	26.0087	25.9567	26.265	26.2679
sp|Q9UJA5|TRM6_HUMAN	Q9UJA5	TRMT6	4.00996	4.00996	4.00996	-9.13725	-9.13725	-9.13725	1.51151	1.51151	1.51151	25.2437	25.3679	24.7493	22.868	22.9754	23.0443	24.1203	24.4134	24.2715	25.0759	25.4431	24.7368	22.8682	22.8888	23.0694	24.2657	24.0275	24.1198	24.9538	24.7784	24.9621	22.4027	22.6412	22.5795	24.3608	24.0881	23.7279	4.00996	4.00996	4.00996	22.541	22.5783	22.2408	23.7471	23.6487	23.496	25.5591	25.4634
sp|Q9UJV9|DDX41_HUMAN	Q9UJV9	DDX41	23.6166	24.0688	24.1297	24.0794	23.5074	23.7922	25.0817	24.9441	24.9955	24.2461	24.3865	24.0536	23.867	23.4298	23.5688	24.9025	24.91	25.0199	23.9961	24.2318	24.0116	24.573	24.5432	24.0398	24.9592	25.0425	25.016	23.7746	23.9939	23.7775	24.04	23.8149	23.8413	24.947	24.7938	24.9715	23.9508	23.6368	23.5181	23.7321	22.8852	23.4988	24.7144	24.5936	24.8493	21.6885	22.7361
sp|Q9UKM9|RALY_HUMAN	Q9UKM9	RALY	1.70594	1.70594	1.70594	-2.49658	-2.49658	-2.49658	1.1346	1.1346	1.1346	1.70594	1.70594	1.70594	-2.49658	-2.49658	-2.49658	1.1346	1.1346	1.1346	1.70594	1.70594	1.70594	-2.49658	-2.49658	-2.49658	1.1346	1.1346	1.1346	27.5496	28.6977	28.6369	20.1225	19.7372	19.6843	23.8759	23.6962	23.7577	1.70594	1.70594	1.70594	-2.49658	-2.49658	-2.49658	23.4022	23.5591	23.4762	1.70594	1.70594
sp|Q9UKN8|TF3C4_HUMAN	Q9UKN8	GTF3C4	-0.911043	-0.911043	-0.911043	-1.65813	-1.65813	-1.65813	2.7743	2.7743	2.7743	21.5312	21.833	21.1739	21.4999	21.2374	21.2013	2.7743	2.7743	2.7743	21.6003	21.6972	21.8077	21.4601	21.6395	21.0741	2.7743	2.7743	2.7743	-0.911043	-0.911043	-0.911043	-1.65813	-1.65813	-1.65813	2.7743	2.7743	2.7743	-0.911043	-0.911043	-0.911043	-1.65813	-1.65813	-1.65813	2.7743	2.7743	2.7743	-0.911043	-0.911043
sp|Q9UL40|ZN346_HUMAN	Q9UL40	ZNF346	0.932781	0.932781	0.932781	-5.41311	-5.41311	-5.41311	3.70981	3.70981	3.70981	0.932781	0.932781	0.932781	-5.41311	-5.41311	-5.41311	3.70981	3.70981	3.70981	0.932781	0.932781	0.932781	19.8718	19.7793	19.6719	3.70981	3.70981	3.70981	23.9037	24.0887	23.7413	21.0767	19.9112	21.3188	25.3355	25.3743	25.4359	0.932781	0.932781	0.932781	20.7848	20.569	20.6579	3.70981	3.70981	3.70981	25.2068	25.1029
sp|Q9ULV4|COR1C_HUMAN	Q9ULV4	CORO1C	4.39783	4.39783	4.39783	15.3941	16.3559	15.7346	25.5774	25.5244	25.2601	4.39783	4.39783	4.39783	15.039	15.0476	15.0455	5.2555	5.2555	5.2555	24.8989	25.153	24.8632	15.7234	15.604	15.5777	24.7052	24.7594	24.6575	4.39783	4.39783	4.39783	15.7091	15.7667	15.5636	25.1044	25.105	25.4623	25.2568	24.8999	24.926	15.7943	15.691	15.8751	5.2555	5.2555	5.2555	4.39783	4.39783
sp|Q9UM54|MYO6_HUMAN	Q9UM54	MYO6	26.7527	26.7221	26.8303	26.8853	26.8328	26.7727	27.65	27.754	27.5601	27.6742	27.7174	27.6317	27.6028	27.6014	27.6872	26.6953	26.332	26.8613	27.6297	27.6393	27.6464	27.508	27.4244	27.4281	27.5056	27.3788	27.4567	27.5838	27.6294	27.6563	27.3035	27.2767	27.3877	26.5923	25.9378	25.8508	27.4688	27.491	27.503	27.3	27.1876	27.2896	26.9811	27.1507	27.1064	26.2659	26.3359
sp|Q9UMS4|PRP19_HUMAN	Q9UMS4	PRPF19	25.9716	26.3263	26.2307	26.0915	26.0247	26.0618	26.2851	26.4109	26.1724	27.6739	27.7749	27.7171	27.6634	27.6748	27.6283	27.7441	27.8852	27.9478	27.5952	27.5961	27.5062	27.6311	27.5836	27.5645	27.7799	27.7955	27.8127	25.5885	25.6353	25.663	25.5779	25.7594	25.5495	26.0916	26.0258	26.0368	26.645	26.4924	26.6097	26.3971	26.4659	26.4183	26.5159	26.4254	26.5917	26.4494	26.4139
sp|Q9UN86|G3BP2_HUMAN	Q9UN86	G3BP2	23.1631	22.9291	22.9518	24.2876	24.4975	24.2802	25.9556	25.8173	26.0135	-1.78705	-1.78705	-1.78705	-0.700691	-0.700691	-0.700691	2.63034	2.63034	2.63034	-1.78705	-1.78705	-1.78705	-0.700691	-0.700691	-0.700691	2.63034	2.63034	2.63034	-1.78705	-1.78705	-1.78705	-0.700691	-0.700691	-0.700691	2.63034	2.63034	2.63034	22.2663	22.3389	22.4096	-0.700691	-0.700691	-0.700691	2.63034	2.63034	2.63034	-1.78705	-1.78705
sp|Q9UNM6|PSD13_HUMAN	Q9UNM6	PSMD13	25.5315	25.5125	25.5661	19.5472	19.8101	19.6274	23.6514	23.3028	23.4645	1.92731	1.92731	1.92731	-3.39466	-3.39466	-3.39466	1.41271	1.41271	1.41271	1.92731	1.92731	1.92731	-3.39466	-3.39466	-3.39466	22.6587	22.8435	22.9879	1.92731	1.92731	1.92731	19.6327	19.7132	19.8165	23.1884	23.2082	23.1285	24.9662	24.9437	25.1129	19.9674	19.8269	19.8384	22.852	22.8476	22.8005	25.3184	25.3442
sp|Q9UPY3|DICER_HUMAN	Q9UPY3	DICER1	1.75074	1.75074	1.75074	16.4278	17.4123	17.3385	8.59442	8.59442	8.59442	20.3047	20.9285	21.1267	14.2206	15.762	15.2523	8.59442	8.59442	8.59442	21.0043	20.5087	20.7596	13.9326	16.0292	12.7613	8.59442	8.59442	8.59442	22.3014	22.3818	22.3951	19.113	19.0472	18.9103	8.59442	8.59442	8.59442	21.0004	21.0579	21.0253	18.1594	17.5932	17.8673	8.59442	8.59442	8.59442	22.4869	22.6079
sp|Q9Y230|RUVB2_HUMAN	Q9Y230	RUVBL2	25.7381	25.7576	25.7966	25.4894	25.5056	25.6096	25.6373	25.5471	25.6214	25.1888	25.3849	25.3587	25.3078	25.5311	25.1621	25.4281	25.2647	25.2137	25.0266	25.0904	25.144	24.9456	25.1708	25.2538	25.3397	25.3844	25.4223	25.205	25.1599	25.1319	25.3718	25.6711	25.5353	25.7407	25.6985	25.731	24.9429	25.0917	25.0576	25.2653	25.3133	25.6174	25.4017	25.347	25.3448	25.2368	25.397
sp|Q9Y262|EIF3L_HUMAN	Q9Y262	EIF3L	24.7366	24.245	24.2844	24.5274	24.4425	24.5292	24.889	24.767	24.6804	24.5424	24.8728	24.796	24.6434	24.5024	24.3631	24.7966	25.0743	24.9469	25.0044	25.1944	24.8446	25.0423	24.898	24.9269	25.0125	24.9153	25.0369	24.4517	24.4334	24.4479	24.8009	24.7792	24.797	24.8759	24.0208	24.694	24.7813	24.6951	24.8981	24.7561	24.8662	24.9144	24.7017	24.6164	24.6893	24.4303	24.4796
sp|Q9Y265|RUVB1_HUMAN	Q9Y265	RUVBL1	26.4143	26.442	26.4415	26.4431	26.3438	26.2838	25.8424	26.0089	26.1462	26.0748	26.0643	25.9977	26.0511	26.0042	25.9542	26.0619	26.2089	26.0194	26.0439	26.0048	25.9916	26.2325	25.8682	26.0555	26.2002	26.3517	26.117	25.9851	26.061	25.9607	25.7531	25.994	25.7419	26.2577	26.2418	26.1726	25.8568	25.8199	25.7323	26.0657	25.9606	25.7904	25.9891	26.0923	25.9325	25.9487	25.9574
sp|Q9Y2R4|DDX52_HUMAN	Q9Y2R4	DDX52	-0.407276	-0.407276	-0.407276	-3.61471	-3.61471	-3.61471	3.85711	3.85711	3.85711	22.9237	22.3594	23.0976	21.0728	21.2843	21.1354	3.85711	3.85711	3.85711	22.9482	23.2659	22.6163	21.4894	21.4896	21.5298	25.977	25.8601	25.9281	-0.407276	-0.407276	-0.407276	-3.61471	-3.61471	-3.61471	3.85711	3.85711	3.85711	-0.407276	-0.407276	-0.407276	-3.61471	-3.61471	-3.61471	3.85711	3.85711	3.85711	-0.407276	-0.407276
sp|Q9Y3F4|STRAP_HUMAN	Q9Y3F4	STRAP	24.6791	24.8363	24.1997	24.6112	24.5257	24.8567	24.5405	24.7449	25.0229	25.5067	25.678	25.5767	25.7628	25.7606	25.7932	25.5903	25.8546	25.5624	25.7356	25.725	25.7556	25.8513	25.7273	25.7639	25.9612	25.865	25.9104	25.9978	25.9069	26.1585	25.8694	25.7989	25.7717	25.9788	25.6412	25.6383	26.7885	26.8823	26.7745	26.2853	26.3509	26.2983	26.5167	26.2764	26.4146	25.6881	25.7291
sp|Q9Y3I0|RTCB_HUMAN	Q9Y3I0	RTCB	3.10606	3.10606	3.10606	14.2874	12.8257	13.3297	7.30766	7.30766	7.30766	23.1946	23.5738	23.1749	16.5021	16.3034	17.0455	7.30766	7.30766	7.30766	23.5315	23.0453	23.2882	16.1207	16.8855	16.9482	7.30766	7.30766	7.30766	22.8247	23.1869	23.4711	14.707	17.1861	17.7461	26.0946	25.7098	25.8917	23.6703	23.7993	23.8045	17.5584	16.0672	18.1553	25.9777	25.8625	26.0693	3.10606	3.10606
sp|Q9Y446|PKP3_HUMAN	Q9Y446	PKP3	2.25711	2.25711	2.25711	12.4154	12.9283	12.6421	8.49738	8.49738	8.49738	22.2063	21.8944	21.9786	15.5529	16.5651	16.4103	8.49738	8.49738	8.49738	21.9872	22.0119	21.8306	17.3641	16.3296	17.8175	27.2994	27.3447	27.3932	21.5364	21.7015	21.4819	14.3627	15.8691	14.721	8.49738	8.49738	8.49738	21.8065	21.6289	21.5476	15.1985	15.229	14.3503	8.49738	8.49738	8.49738	2.25711	2.25711
sp|Q9Y4C8|RBM19_HUMAN	Q9Y4C8	RBM19	0.351682	0.351682	0.351682	-0.905325	-0.905325	-0.905325	0.70809	0.70809	0.70809	0.351682	0.351682	0.351682	-0.905325	-0.905325	-0.905325	0.70809	0.70809	0.70809	25.7617	25.4311	25.6438	18.9951	19.0254	19.0001	24.4514	24.3403	24.5647	0.351682	0.351682	0.351682	-0.905325	-0.905325	-0.905325	0.70809	0.70809	0.70809	0.351682	0.351682	0.351682	-0.905325	-0.905325	-0.905325	0.70809	0.70809	0.70809	0.351682	0.351682
sp|Q9Y5K6|CD2AP_HUMAN	Q9Y5K6	CD2AP	24.7951	24.4015	24.549	24.1259	24.2222	24.6876	25.0378	25.0679	25.016	24.4605	24.2059	24.2287	24.0766	23.4195	23.7249	25.2136	25.0451	25.1182	24.037	24.1582	24.2101	24.1656	24.3881	24.5561	25.1993	25.2223	25.1602	24.6634	24.442	24.7886	24.4849	25.2216	24.3492	25.3312	24.933	24.9956	24.4326	24.1922	23.7504	24.0122	24.1403	24.1659	25.0579	24.9412	25.0058	23.6808	23.9715
sp|Q9Y5Q9|TF3C3_HUMAN	Q9Y5Q9	GTF3C3	-1.42387	-1.42387	-1.42387	-0.045023	-0.045023	-0.045023	1.62139	1.62139	1.62139	21.5668	21.1478	21.2225	23.0594	22.7726	23.1057	1.62139	1.62139	1.62139	21.1517	21.4255	21.6007	22.4329	22.5886	22.7204	22.7173	22.8121	22.8191	-1.42387	-1.42387	-1.42387	-0.045023	-0.045023	-0.045023	1.62139	1.62139	1.62139	20.9849	21.1451	21.3524	-0.045023	-0.045023	-0.045023	22.6598	22.6877	22.5076	-1.42387	-1.42387
sp|Q9Y606|TRUA_HUMAN	Q9Y606	PUS1	22.7327	22.8444	22.6471	15.6077	15.4844	15.3853	27.5584	27.7737	27.466	3.36565	3.36565	3.36565	16.054	16.0855	15.2967	7.98313	7.98313	7.98313	22.3837	22.3443	22.2517	12.8359	15.0227	14.0044	26.8363	27.0888	26.9742	3.36565	3.36565	3.36565	12.6265	12.2366	11.9131	7.98313	7.98313	7.98313	22.0945	22.1017	22.0938	15.659	15.6744	14.2988	7.98313	7.98313	7.98313	23.3324	23.3006
sp|Q9Y6K5|OAS3_HUMAN	Q9Y6K5	OAS3	21.6559	21.3703	21.3549	19.8637	20.933	20.6186	10.116	10.116	10.116	23.2109	22.6913	22.1765	22.0664	22.7439	22.2994	24.9786	25.1463	25.0851	24.3119	23.3458	24.2259	23.0191	23.6157	23.3487	25.395	25.2004	25.057	21.4053	21.155	20.9735	19.9455	19.9918	19.431	10.116	10.116	10.116	22.7114	21.9806	21.5052	21.3125	19.0976	20.3623	24.9599	24.944	24.8	20.3521	22.8013
sp|Q9Y6M1|IF2B2_HUMAN	Q9Y6M1	IGF2BP2	27.0378	27.0361	27.0384	27.1049	27.056	27.047	27.3717	27.178	27.3583	27.1326	27.1591	27.2678	27.0504	26.9572	27.0207	27.4043	27.4407	27.2476	26.9968	27.0329	27.0174	26.9074	26.8887	27.0471	27.4299	27.3105	27.2758	25.8518	25.8594	25.9598	25.8075	25.9743	25.8648	26.3499	26.4061	26.2832	27.373	27.4502	27.388	27.179	27.1337	27.0771	27.4758	27.5145	27.4955	26.7421	26.6881
sp|Q9Y6N5|SQOR_HUMAN	Q9Y6N5	SQOR	0.743828	0.743828	0.743828	16.522	16.5992	16.4542	3.97599	3.97599	3.97599	0.743828	0.743828	0.743828	16.7928	16.7704	16.823	3.97599	3.97599	3.97599	0.743828	0.743828	0.743828	16.908	16.6063	16.7562	32.2882	32.1174	32.2125	0.743828	0.743828	0.743828	-3.19626	-3.19626	-3.19626	3.97599	3.97599	3.97599	0.743828	0.743828	0.743828	-3.19626	-3.19626	-3.19626	3.97599	3.97599	3.97599	0.743828	0.743828
sp|A0AV96|RBM47_HUMAN	A0AV96	RBM47	25.4415	25.6657	25.3567	26.0112	25.9535	26.0282	27.7901	27.8024	27.8305	26.9255	26.7743	26.9629	25.9802	26.1288	26.1419	27.9261	27.7309	27.9167	26.6519	26.6154	26.5543	26.1629	26.3775	26.0829	27.9923	28.0208	28.0239	27.4132	27.4893	27.7161	27.1507	27.0646	27.2492	28.7745	28.7835	28.7637	28.8498	28.7082	28.8358	27.5337	27.5843	27.6821	29.1219	29.1998	29.2032	23.7367	22.2049
sp|O00139|KIF2A_HUMAN	O00139	KIF2A	2.48826	2.48826	2.48826	14.8293	13.7945	14.6007	6.84674	6.84674	6.84674	25.5892	25.5384	25.4983	23.8072	24.0885	23.7084	26.1424	26.338	26.1036	25.5446	25.4486	25.4768	23.2353	23.1741	23.758	26.2639	26.2387	26.2945	22.3293	23.0538	23.8029	17.3079	17.5763	17.176	6.84674	6.84674	6.84674	24.6063	24.528	24.4583	19.1363	18.8389	18.6407	25.1375	25.3675	24.5066	2.48826	2.48826
sp|O00571|DDX3X_HUMAN	O00571	DDX3X	24.4394	24.8437	24.5181	24.4257	24.3253	24.2385	24.5329	24.7756	24.9047	25.5357	25.5789	25.6165	25.5985	25.5597	25.5972	25.5001	25.6148	25.5101	25.4214	25.2459	25.1488	25.2461	25.335	25.4066	25.5882	25.4803	25.4035	25.2751	25.1696	25.1513	25.0606	25.1615	25.248	24.5277	25.2359	25.104	25.3246	25.4309	25.5304	25.1816	25.1048	25.0618	25.1709	25.0093	25.2436	24.6568	24.6723
sp|O43143|DHX15_HUMAN	O43143	DHX15	28.4802	28.5318	28.5003	28.2317	28.3153	28.2891	28.4178	28.3851	28.4681	28.108	28.133	28.0589	28.3054	28.1837	28.1755	28.2945	28.2256	28.2657	31.0335	31.0992	31.15	31.1825	31.1571	31.1301	30.9517	30.8995	30.9137	27.815	27.6266	27.6335	27.6589	27.7799	27.7591	27.6358	27.6329	27.4359	28.1973	28.2447	28.3068	27.8976	27.9301	27.9989	28.0766	28.078	28.0882	27.7785	27.6672
sp|O43707|ACTN4_HUMAN	O43707	ACTN4	25.7347	25.8473	25.5779	25.8864	25.8403	26.0138	25.5861	25.6264	25.3829	25.5479	25.6127	25.1429	25.8665	25.8215	25.8333	25.6071	25.848	25.579	25.6433	25.7304	25.6555	25.7169	25.7871	25.7726	25.6003	25.6738	25.6047	25.9059	26.094	25.9104	25.769	25.8507	25.6677	25.6794	25.847	25.6688	25.8661	25.8204	25.8292	25.6904	25.5375	25.6556	25.4919	25.4888	25.3255	25.3012	25.4662
sp|O60306|AQR_HUMAN	O60306	AQR	0.0537554	0.0537554	0.0537554	-1.58137	-1.58137	-1.58137	1.8634	1.8634	1.8634	0.0537554	0.0537554	0.0537554	-1.58137	-1.58137	-1.58137	1.8634	1.8634	1.8634	0.0537554	0.0537554	0.0537554	-1.58137	-1.58137	-1.58137	1.8634	1.8634	1.8634	22.444	22.269	22.3582	-1.58137	-1.58137	-1.58137	1.8634	1.8634	1.8634	0.0537554	0.0537554	0.0537554	19.5385	19.0421	19.6436	1.8634	1.8634	1.8634	0.0537554	0.0537554
sp|O75152|ZC11A_HUMAN	O75152	ZC3H11A	0.442485	0.442485	0.442485	-1.53975	-1.53975	-1.53975	1.15299	1.15299	1.15299	0.442485	0.442485	0.442485	-1.53975	-1.53975	-1.53975	1.15299	1.15299	1.15299	0.442485	0.442485	0.442485	-1.53975	-1.53975	-1.53975	1.15299	1.15299	1.15299	0.442485	0.442485	0.442485	-1.53975	-1.53975	-1.53975	1.15299	1.15299	1.15299	0.442485	0.442485	0.442485	-1.53975	-1.53975	-1.53975	1.15299	1.15299	1.15299	0.442485	0.442485
sp|P04406|G3P_HUMAN	P04406	GAPDH	24.2664	24.5258	24.4808	23.7313	23.8266	24.0125	26.4798	25.685	25.6833	24.0216	23.7786	23.761	24.1832	24.5852	24.3623	25.5671	25.6819	25.882	24.0573	24.0545	24.0951	21.7537	21.2826	21.7166	25.2577	25.3487	25.488	24.5062	24.5691	24.6849	22.6721	22.8883	22.943	25.55	25.5062	25.4292	24.5283	24.7772	24.6931	22.2	22.4411	22.6251	24.9266	24.8294	25.0217	23.8742	23.9728
sp|P04626|ERBB2_HUMAN	P04626	ERBB2	24.6716	24.6098	25.0197	25.3157	25.238	25.0964	24.2057	24.179	24.1671	25.0129	24.9468	24.9833	24.5962	24.4623	24.5039	24.8999	25.0173	24.9564	25.3518	25.2236	25.092	24.593	24.82	24.8172	24.9902	24.9079	24.8828	24.6	24.719	24.4717	24.873	24.8043	24.7256	24.6119	24.5208	24.494	24.8392	24.7446	24.6868	24.9565	24.7773	24.7545	24.5687	24.4289	24.8745	24.3476	24.3597
sp|P05023|AT1A1_HUMAN	P05023	ATP1A1	24.5848	24.4331	24.2242	24.6784	24.8338	24.4491	24.4777	24.4539	24.4897	24.0429	24.0925	23.8389	24.6109	24.4413	24.367	24.605	24.7437	24.6561	24.1527	24.1963	24.4878	23.9141	24.3618	24.4463	24.0575	24.0866	24.266	24.1993	24.1206	24.3487	23.9891	24.4325	24.0238	24.3309	24.5446	24.4703	24.1256	24.3269	24.2763	24.0871	24.1238	23.9588	24.2673	24.3456	24.2195	24.3766	24.4137
sp|P05783|K1C18_HUMAN	P05783	KRT18	28.5829	28.6266	28.5511	28.3773	28.3958	28.463	28.4659	28.5934	28.5839	28.3761	28.4475	28.461	28.1851	28.357	28.2104	28.4387	28.2506	28.4894	28.1628	28.1357	28.1522	28.2654	28.1623	28.2611	28.242	28.306	28.3258	28.2533	28.2405	28.299	28.5817	28.5685	28.6083	28.387	28.527	28.4369	28.0834	28.1432	28.1513	28.3732	28.4499	28.5231	28.167	28.2014	28.1165	28.3771	28.3707
sp|P06733|ENOA_HUMAN	P06733	ENO1	23.9589	24.6524	23.4228	26.9945	26.1075	25.1894	10.8031	10.8031	10.8031	21.3748	21.258	21.3546	24.2629	24.3685	23.9616	26.2417	26.4328	26.3287	22.7393	22.1847	22.519	22.3395	23.0226	21.7174	25.8512	25.7529	25.7502	22.5538	22.7521	23.2281	23.6679	24.15	24.1401	26.5025	26.5051	26.4363	22.8045	23.093	22.9868	21.682	21.283	21.0546	10.8031	10.8031	10.8031	20.7871	21.4738
sp|P07437|TBB5_HUMAN	P07437	TUBB	28.2773	28.424	28.4896	28.1145	28.0702	28.1156	27.8332	27.8516	27.8514	28.2954	28.1461	28.0587	28.3669	28.1737	28.2587	27.8744	27.4592	27.638	28.2366	28.2982	28.2899	28.4414	28.4975	28.2886	28.2798	28.3602	28.1704	27.4939	27.5734	27.5121	27.4899	27.5174	27.4721	27.7539	27.7964	27.756	27.4902	27.4625	27.2348	27.6111	27.7175	27.5995	27.4827	27.5168	27.391	27.8	27.9115
sp|P07900|HS90A_HUMAN	P07900	HSP90AA1	24.6211	24.6943	24.6416	24.7785	24.8074	24.8464	24.0947	24.3056	24.2483	24.1565	24.0364	23.4617	24.7286	24.5855	24.5955	24.3384	24.3577	24.7817	24.6331	24.5967	24.6355	24.2639	24.6302	24.4836	24.4283	23.7143	24.5063	24.7027	24.7166	24.7139	24.6328	24.5624	24.6467	24.654	24.4926	24.5541	24.5687	24.7038	24.7122	24.446	24.3265	24.3521	24.1601	24.1078	24.2005	24.1643	24.1056
sp|P08238|HS90B_HUMAN	P08238	HSP90AB1	28.3253	28.3949	28.2695	28.3461	28.2879	28.3949	28.2873	28.1892	28.1269	28.2253	28.2301	28.1633	28.4685	28.5249	28.5422	28.4054	28.462	28.3426	28.5078	28.5495	28.5494	28.5788	28.6694	28.6167	28.3869	28.4498	28.469	28.2755	28.2303	28.1881	28.0897	28.1338	28.0772	28.0538	28.1068	28.0309	28.2024	28.1289	28.2485	28.0659	28.0508	27.9591	27.9851	27.9833	27.9633	27.9809	27.9379
sp|P09914|IFIT1_HUMAN	P09914	IFIT1	27.9022	28.0289	27.8856	27.9084	28.0297	28.0246	28.4839	28.4949	28.4799	31.4218	31.4507	31.3809	31.0057	31.101	30.9937	31.0429	31.1513	31.1715	32.0886	32.1132	32.1143	32.071	32.1097	32.0651	32.1759	32.2057	32.2123	31.1241	31.0514	31.1006	31.1107	31.087	31.1047	31.6109	31.5261	31.5552	31.8738	31.8751	31.8488	31.4327	31.4653	31.3985	31.3376	31.4383	31.3503	31.0613	31.0882
sp|P62987|RL40_HUMAN	P62987	UBA52	26.6009	26.4711	26.5595	26.4018	26.6056	26.6639	26.8079	26.6165	26.7443	26.6534	26.8568	26.851	26.8715	26.8889	27.0943	26.9864	26.9327	26.6239	26.7251	26.5666	26.4344	26.752	26.9256	26.849	26.5342	26.5082	26.6173	26.4605	26.6201	26.6849	26.8031	26.7801	26.8014	26.8656	27.0436	26.9362	26.4216	26.5351	26.6035	26.6296	26.6961	26.8	26.6094	26.5642	26.5476	26.6808	26.7365
sp|P11142|HSP7C_HUMAN	P11142	HSPA8	28.8491	28.8542	28.855	28.8491	28.9546	28.9727	28.8887	28.8775	28.8348	29.3261	29.2954	29.3414	29.2119	29.1506	29.1744	29.3326	29.3238	29.2235	29.185	29.3154	29.2822	29.5109	29.5248	29.5056	29.4219	29.4096	29.5089	29.0224	28.8668	29.0144	29.0245	28.845	29.037	29.2716	29.3004	29.255	29.2393	29.2281	29.2341	29.0748	29.0521	29.0547	28.9819	29.0321	28.9637	28.6394	28.6654
sp|P11387|TOP1_HUMAN	P11387	TOP1	-1.1717	-1.1717	-1.1717	-0.53082	-0.53082	-0.53082	2.07508	2.07508	2.07508	20.7398	20.8102	20.857	22.841	22.8106	22.8647	2.07508	2.07508	2.07508	20.5996	21.0053	20.7705	22.7238	22.7903	22.7454	25.2237	25.1499	25.1935	-1.1717	-1.1717	-1.1717	-0.53082	-0.53082	-0.53082	2.07508	2.07508	2.07508	-1.1717	-1.1717	-1.1717	-0.53082	-0.53082	-0.53082	2.07508	2.07508	2.07508	-1.1717	-1.1717
sp|P11940|PABP1_HUMAN	P11940	PABPC1	26.44	26.5011	26.3256	26.3541	26.4538	26.3742	26.9733	27.0343	26.9598	26.8225	26.7961	26.8967	26.4565	26.5602	26.5958	27.2241	27.3123	26.9955	26.8858	26.8868	26.9149	26.5983	26.6842	26.6805	27.0306	27.0057	27.0743	26.7204	26.7803	26.8144	26.8293	26.7348	26.7988	27.1182	27.1698	27.1232	27.0373	27.0619	27.1351	26.7407	26.5838	26.6232	27.0321	27.1004	27.0503	26.3204	26.2842
sp|P21333|FLNA_HUMAN	P21333	FLNA	24.8369	24.9257	24.6917	25.9654	25.4811	25.9747	25.6002	25.5497	25.6025	24.0163	24.2716	24.2868	24.8634	25.3349	25.0615	10.9537	10.9537	10.9537	24.062	24.6129	24.1268	24.0954	23.6377	23.7164	26.4101	26.3602	26.1505	24.3914	24.2565	24.0817	25.5693	25.4109	25.5015	25.8778	25.3467	26.0774	25.1008	24.889	25.3021	24.6488	24.6846	24.3914	25.8722	25.5482	25.7176	24.7418	24.9195
sp|P30153|2AAA_HUMAN	P30153	PPP2R1A	19.703	19.8153	19.6246	19.7009	18.6911	20.4392	11.2783	11.2783	11.2783	19.321	19.4064	19.5148	18.9408	19.9691	18.4134	11.2783	11.2783	11.2783	18.9779	19.5375	19.6093	19.7784	19.3969	19.3418	25.1453	25.208	25.2682	18.6896	19.1437	18.1405	18.9924	18.8208	17.4168	11.2783	11.2783	11.2783	18.9577	18.4186	18.7883	18.5462	18.3875	18.1432	11.2783	11.2783	11.2783	18.7315	18.9236
sp|P33176|KINH_HUMAN	P33176	KIF5B	24.897	24.9372	24.8638	25.0744	25.1174	25.184	24.8897	24.9314	24.912	24.8395	24.8477	24.7177	25.2061	24.9024	24.9856	24.7911	24.9119	24.9753	25.0165	25.079	25.0493	24.9563	24.9598	24.9461	24.8851	24.7573	25.0134	25.1597	25.1725	25.372	25.1152	25.3137	25.0864	25.0042	25.0144	25.0766	25.1799	25.1745	25.1777	25.1754	25.3496	25.1392	25.142	25.2012	25.0748	24.8552	24.9014
sp|P35221|CTNA1_HUMAN	P35221	CTNNA1	20.529	20.5126	20.5139	14.7055	14.5238	15.0335	8.78609	8.78609	8.78609	20.4046	20.4341	20.4796	14.7956	14.901	14.9579	8.78609	8.78609	8.78609	20.5063	20.4215	20.3737	14.8665	14.7457	14.8886	35.4483	35.1652	34.8235	20.6148	20.5791	20.5464	14.9875	14.8343	15.1395	8.78609	8.78609	8.78609	20.2658	20.4628	20.356	14.7728	14.6882	14.8953	8.78609	8.78609	8.78609	2.62746	2.62746
sp|P35579|MYH9_HUMAN	P35579	MYH9	22.0529	22.0811	22.0848	21.9796	22.3988	22.4279	4.88632	4.88632	4.88632	23.1806	22.958	23.1498	20.0721	20.6147	20.7658	4.88632	4.88632	4.88632	21.6326	20.7695	21.5645	20.3278	17.6858	20.385	4.88632	4.88632	4.88632	19.9925	20.0135	19.9642	21.1516	20.5837	20.7775	4.88632	4.88632	4.88632	21.625	21.6745	21.7069	20.5326	19.3693	20.8403	4.88632	4.88632	4.88632	-1.96437	-1.96437
sp|P37802|TAGL2_HUMAN	P37802	TAGLN2	23.5476	23.5822	23.7476	24.7655	24.6856	24.3252	24.0177	23.9726	24.0254	22.9925	22.8933	22.7255	24.5792	24.3627	23.0411	24.1949	23.874	24.2107	23.2576	23.4079	22.5201	22.53	22.684	22.8087	23.779	23.791	23.8043	23.1235	22.5476	23.0938	22.5219	19.4666	22.6349	24.2504	24.2502	24.4354	22.2438	22.6424	22.6166	22.7532	22.5028	23.3	23.9808	23.8592	23.9569	22.9603	23.4024
sp|P42704|LPPRC_HUMAN	P42704	LRPPRC	1.04699	1.04699	1.04699	14.7471	15.5165	7.43665	8.40747	8.40747	8.40747	23.7417	23.9082	23.8034	18.4234	16.9863	18.9487	8.40747	8.40747	8.40747	24.3815	24.4201	24.1744	19.1193	17.3655	18.3891	27.6929	27.3585	27.7125	27.3458	27.4356	27.4173	26.2461	26.2668	26.6134	28.6925	28.6732	28.7535	26.3363	26.2364	26.3006	22.7984	22.5397	23.01	28.2401	28.2511	28.2727	1.04699	1.04699
sp|P47895|AL1A3_HUMAN	P47895	ALDH1A3	26.0675	26.1578	26.1065	26.0856	26.0302	26.0543	26.3555	26.1282	26.332	26.2112	26.1232	26.0992	26.2028	26.4026	26.2758	26.5494	26.5636	26.4382	26.1441	26.1147	26.1895	26.1539	26.2428	26.3306	26.4343	26.3028	26.3516	25.6167	25.7184	25.6586	25.6441	25.8249	25.7432	26.0767	26.0997	25.9776	25.7168	25.7404	25.7272	25.3992	25.5212	25.6095	25.5854	25.6791	25.5987	25.9799	25.9541
sp|P51114|FXR1_HUMAN	P51114	FXR1	25.7814	25.6616	25.7183	25.4373	25.4062	25.4011	25.3507	25.2688	25.6761	26.0938	26.131	26.1206	25.6288	25.6901	25.8951	25.7545	25.504	25.5183	25.6921	25.8788	25.8109	25.7325	25.7758	25.6938	25.8501	25.7978	25.7498	24.9349	25.202	24.9985	25.2317	25.2207	25.0275	25.0647	25.2407	24.6401	25.9077	25.9038	25.8408	25.3992	25.6015	25.5312	25.7833	25.8339	25.7334	25.3305	25.4522
sp|P51610|HCFC1_HUMAN	P51610	HCFC1	4.05769	4.05769	4.05769	15.5076	15.7454	13.2271	6.43613	6.43613	6.43613	23.9623	24.1976	24.1657	17.7796	17.7614	18.4502	25.6201	25.487	25.3649	24.1157	24.4819	24.2681	17.9239	16.8881	18.5766	25.7584	25.6328	25.5132	4.05769	4.05769	4.05769	15.2443	13.8022	14.7895	6.43613	6.43613	6.43613	23.7599	23.6582	23.6576	15.8049	15.4637	13.1232	6.43613	6.43613	6.43613	4.05769	4.05769
sp|P52298|NCBP2_HUMAN	P52298	NCBP2	21.5667	21.1097	23.1495	16.9711	16.9402	17.1546	3.94256	3.94256	3.94256	0.720822	0.720822	0.720822	-3.43817	-3.43817	-3.43817	3.94256	3.94256	3.94256	27.802	27.6666	27.5376	21.7486	21.3587	21.7751	35.2131	35.1628	35.2333	0.720822	0.720822	0.720822	-3.43817	-3.43817	-3.43817	3.94256	3.94256	3.94256	0.720822	0.720822	0.720822	-3.43817	-3.43817	-3.43817	3.94256	3.94256	3.94256	0.720822	0.720822
sp|P63261|ACTG_HUMAN	P63261	ACTG1	30.7336	30.6612	30.6469	30.5963	30.698	30.599	30.8328	30.8991	30.8564	30.6462	30.571	30.5793	30.3731	30.3392	30.3284	30.4676	30.4085	30.4362	30.3087	30.3191	30.3169	30.5953	30.4893	30.4633	30.1061	30.2032	30.2449	30.6202	30.5041	30.5259	30.5993	30.4903	30.6361	30.4889	30.5274	30.4814	30.286	30.2267	30.2391	30.3388	30.3367	30.3015	30.0898	30.0586	30.0727	30.3185	30.3242
sp|P62195|PRS8_HUMAN	P62195	PSMC5	20.8797	20.6944	20.6776	18.7368	18.672	18.4977	29.6151	29.4656	29.3342	20.4342	20.651	20.6919	17.5011	17.5769	17.6455	9.0213	9.0213	9.0213	20.1711	20.3573	20.4697	17.9215	17.1363	17.5503	29.0354	29.3277	29.2329	20.636	20.7275	20.5411	18.2116	17.9931	18.6756	9.0213	9.0213	9.0213	20.4557	20.5413	20.6148	18.0378	17.771	18.0969	28.9646	28.9763	29.2075	20.6494	20.5456
sp|P62701|RS4X_HUMAN	P62701	RPS4X	23.7753	23.8426	23.8699	20.8807	21.655	21.3094	26.5665	26.6579	26.6721	23.5256	23.3378	22.8856	21.0449	18.7673	14.1863	9.38396	9.38396	9.38396	23.8693	23.9034	24.2366	18.2777	20.1972	19.6062	9.38396	9.38396	9.38396	24.6543	25.5915	24.7561	23.5988	23.4934	22.6975	9.38396	9.38396	9.38396	23.9784	24.2257	23.6478	22.0998	21.9807	22.4594	26.178	26.3126	26.3471	24.1978	24.3614
sp|P68371|TBB4B_HUMAN	P68371	TUBB4B	28.8645	29.0149	28.9513	29.1909	29.2583	29.1936	28.9369	28.9708	29.0675	29.3432	29.1374	29.0942	29.1521	29.1025	29.0132	29.1284	28.9941	29.1741	29.3298	29.3797	29.2598	29.5078	29.4618	29.3234	29.3968	29.3976	29.3335	28.4377	28.0404	28.2859	28.2634	27.9615	28.2481	28.9538	28.8639	28.8685	28.542	28.6408	28.4416	28.4342	28.3624	28.5178	28.5374	28.5804	28.4699	28.9741	28.9651
sp|Q04637|IF4G1_HUMAN	Q04637	EIF4G1	1.28361	1.28361	1.28361	-2.70236	-2.70236	-2.70236	1.90294	1.90294	1.90294	1.28361	1.28361	1.28361	17.7554	17.9041	17.6006	1.90294	1.90294	1.90294	30.163	30.2109	30.0653	21.0555	21.3204	21.2143	28.4948	28.5138	28.8461	1.28361	1.28361	1.28361	-2.70236	-2.70236	-2.70236	1.90294	1.90294	1.90294	1.28361	1.28361	1.28361	17.1754	16.832	17.4715	1.90294	1.90294	1.90294	1.28361	1.28361
sp|Q07065|CKAP4_HUMAN	Q07065	CKAP4	24.9907	24.7612	24.9148	24.4902	24.2832	24.5027	24.3006	24.4027	24.3385	24.8215	24.7773	24.7466	24.3984	24.6238	24.6104	24.2338	24.7271	24.4114	24.6294	24.4876	24.4882	24.4987	24.3744	24.5364	24.6596	24.5888	24.5616	24.262	24.3124	24.2345	24.329	24.4564	24.4624	24.5235	24.4673	24.7934	24.4257	24.3303	24.394	24.4112	24.4541	24.5031	24.3494	24.2511	24.3163	24.5349	24.3889
sp|Q15365|PCBP1_HUMAN	Q15365	PCBP1	23.402	23.6887	23.5841	23.9275	23.8149	24.1802	25.9404	25.8496	25.8348	24.2097	24.2334	24.3091	24.0809	23.9638	24.8539	25.9236	25.8273	25.8616	25.1284	25.1569	24.8473	24.916	24.7045	25.2936	26.2424	26.3308	26.267	23.9648	24.1688	24.1964	23.1556	22.8958	22.3289	25.8498	25.7172	25.7723	24.0067	24.1468	24.3548	22.9722	23.8134	23.6592	25.6141	25.608	25.6767	23.9782	24.2669
sp|Q16181|SEPT7_HUMAN	Q16181	SEPTIN7	26.052	25.7998	25.7615	25.9937	26.0391	26.0391	25.5328	25.4241	25.5665	25.5821	25.4496	25.5832	25.5824	25.7061	25.4139	25.0885	25.4909	25.1643	25.1921	25.4154	25.3776	25.5151	25.5594	25.4786	25.1747	25.1153	25.4805	25.0671	25.3427	25.4633	25.648	25.7722	25.5555	25.8219	25.9574	25.9054	25.6754	25.4952	25.4432	25.4284	25.622	25.3856	25.5313	25.707	25.5155	25.5865	25.7944
sp|Q5TC82|RC3H1_HUMAN	Q5TC82	RC3H1	0.360497	0.360497	0.360497	-1.1476	-1.1476	-1.1476	0.894746	0.894746	0.894746	0.360497	0.360497	0.360497	-1.1476	-1.1476	-1.1476	0.894746	0.894746	0.894746	24.3609	24.4098	24.4487	20.7858	21.0164	20.5528	24.0003	23.9656	23.9022	0.360497	0.360497	0.360497	-1.1476	-1.1476	-1.1476	0.894746	0.894746	0.894746	0.360497	0.360497	0.360497	-1.1476	-1.1476	-1.1476	0.894746	0.894746	0.894746	0.360497	0.360497
sp|Q5VYS8|TUT7_HUMAN	Q5VYS8	TUT7	1.08241	1.08241	1.08241	21.0819	21.2095	21.333	1.9062	1.9062	1.9062	25.8797	25.9995	25.8784	21.9675	22.0497	22.3077	1.9062	1.9062	1.9062	26.115	25.4185	25.5525	21.2417	21.2206	21.2792	25.2172	24.9022	25.0396	1.08241	1.08241	1.08241	-3.23674	-3.23674	-3.23674	1.9062	1.9062	1.9062	1.08241	1.08241	1.08241	-3.23674	-3.23674	-3.23674	1.9062	1.9062	1.9062	1.08241	1.08241
sp|Q7L576|CYFP1_HUMAN	Q7L576	CYFIP1	20.3519	21.4282	21.2194	20.6905	19.3339	20.15	24.9276	24.8592	24.9669	22.7907	22.9878	23.0077	23.1175	22.3587	23.1206	25.2507	25.3473	25.3649	22.9931	22.997	23.6565	22.7776	22.1308	22.8539	25.3424	25.2881	25.3939	21.1128	20.8178	21.1827	20.3816	20.815	21.2964	10.7111	10.7111	10.7111	22.201	22.282	22.1618	21.5584	22.2079	22.1265	25.2078	25.1923	25.2458	21.5578	21.8897
sp|Q8IY21|DDX60_HUMAN	Q8IY21	DDX60	4.47252	4.47252	4.47252	19.9805	19.8039	18.8721	5.52726	5.52726	5.52726	26.4297	26.4592	26.4008	23.7332	23.8491	23.4892	25.9127	26.0259	26.253	26.6877	26.6232	26.6261	23.4721	23.3104	23.1029	27.0893	27.1049	26.9453	24.9102	24.4801	24.7097	19.3784	18.5475	20.4316	5.52726	5.52726	5.52726	25.7527	25.6352	25.3954	21.1243	20.8752	20.7444	25.5394	25.5536	25.4932	4.47252	4.47252
sp|Q8WXI9|P66B_HUMAN	Q8WXI9	GATAD2B	3.78309	3.78309	3.78309	21.2109	20.8504	21.1022	1.37244	1.37244	1.37244	23.9965	24.1757	24.1046	21.8617	21.9764	22.1113	23.4836	23.5073	23.4224	23.7503	23.9057	23.9947	22.0487	21.7798	21.8862	23.0488	23.2351	23.1042	22.9984	23.5455	23.2959	21.0935	20.8599	21.1938	22.5862	22.7047	22.6165	23.4572	23.4558	23.4561	21.0864	21.1167	21.4209	22.4983	22.6415	22.7882	3.78309	3.78309
sp|Q99755|PI51A_HUMAN	Q99755	PIP5K1A	2.25166	2.25166	2.25166	20.1238	20.4658	20.2576	21.6579	21.7917	22.1453	2.25166	2.25166	2.25166	-2.43647	-2.43647	-2.43647	0.425766	0.425766	0.425766	2.25166	2.25166	2.25166	19.9887	20.0974	20.0326	21.5481	21.395	21.6944	2.25166	2.25166	2.25166	-2.43647	-2.43647	-2.43647	0.425766	0.425766	0.425766	26.6725	26.8009	26.5187	-2.43647	-2.43647	-2.43647	0.425766	0.425766	0.425766	2.25166	2.25166
sp|Q9NYU2|UGGG1_HUMAN	Q9NYU2	UGGT1	18.5508	18.3526	18.4573	16.2251	16.1328	16.8987	12.1774	12.1774	12.1774	19.1296	19.0904	18.9734	17.1569	15.8627	17.2507	12.1774	12.1774	12.1774	19.0803	19.1571	19.0879	15.4854	16.0032	16.6677	29.1099	29.0571	29.003	18.34	18.6954	18.1591	16.5477	15.7666	15.8448	12.1774	12.1774	12.1774	18.2944	18.4796	18.6378	16.7877	15.5951	15.6145	12.1774	12.1774	12.1774	18.703	18.3782
sp|Q9UKV8|AGO2_HUMAN	Q9UKV8	AGO2	19.3366	21.7715	21.8938	20.0604	21.2279	20.1662	24.7149	25.5365	24.7182	23.7209	23.6472	23.8885	23.6509	22.6927	24.0794	25.9761	25.5752	26.1213	24.0399	24.051	23.398	23.919	23.3746	23.7898	26.1545	26.0165	25.8228	24.959	25.2808	25.6201	25.3713	24.7487	25.3824	25.7933	25.8185	26.1238	28.6078	28.6854	28.0934	27.3905	27.1605	27.0067	27.1678	27.2411	27.3031	24.4303	23.5393
sp|Q9Y295|DRG1_HUMAN	Q9Y295	DRG1	-3.84531	-3.84531	-3.84531	17.4615	17.9106	16.6375	9.39082	9.39082	9.39082	24.4928	24.5579	24.4495	24.1739	24.5451	24.4477	26.9649	26.8329	26.0944	24.6204	24.45	24.5393	23.9113	23.7457	23.8317	27.1207	27.1579	27.234	21.5211	21.1009	21.3233	13.9331	14.3872	14.2209	9.39082	9.39082	9.39082	23.1718	23.0646	23.0604	19.1928	19.2992	18.668	25.3053	25.3573	25.887	23.1168	21.9583
sp|Q9Y678|COPG1_HUMAN	Q9Y678	COPG1	25.5164	25.551	25.6533	25.3885	25.347	25.3421	25.0604	25.3002	25.0978	25.1551	24.9294	25.1099	25.0077	25.1845	25.1405	25.0438	25.1543	24.6231	25.0166	25.0644	25.1638	25.312	25.2073	25.1641	25.0154	25.1423	25.0396	25.3822	25.1858	25.3577	25.2487	25.2144	25.1326	24.8151	25.0508	24.8593	25.3999	25.348	25.3293	25.2276	25.1844	25.3936	25.2746	25.7133	25.1567	25.1476	25.0102
[truncated: 61 more columns]

## Sheet: Sheet3
Sheet 3. Mass-spec data of Huh7 cells
The second biological replicate of NRC6 only had two technical replicates.
The data represented the intensity of proteins after VSN normalization and batch-effect corretion.
	Uniprot_ID	GeneName	NRC1_A1	NRC1_A2	NRC1_A3	NRC1_B1	NRC1_B2	NRC1_B3	NRC1_C1	NRC1_C2	NRC1_C3	NRC2_A1	NRC2_A2	NRC2_A3	NRC2_B1	NRC2_B2	NRC2_B3	NRC2_C1	NRC2_C2	NRC2_C3	NRC3_A1	NRC3_A2	NRC3_A3	NRC3_B1	NRC3_B2	NRC3_B3	NRC3_C1	NRC3_C2	NRC3_C3	NRC4_A1	NRC4_A2	NRC4_A3	NRC4_B1	NRC4_B2	NRC4_B3	NRC4_C1	NRC4_C2	NRC4_C3	NRC5_A1	NRC5_A2	NRC5_A3	NRC5_B1	NRC5_B2	NRC5_B3	NRC5_C1	NRC5_C2	NRC5_C3	NRC6_A1	NRC6_A2
sp|A0AV96|RBM47_HUMAN	A0AV96	RBM47	0.666517	0.666517	0.666517	-0.265344	-0.265344	-0.265344	-0.0589725	-0.0589725	-0.0589725	0.666517	0.666517	0.666517	-0.265344	-0.265344	-0.265344	-0.0589725	-0.0589725	-0.0589725	0.666517	0.666517	0.666517	-0.265344	-0.265344	-0.265344	-0.0589725	-0.0589725	-0.0589725	22.6898	22.5669	23.2433	22.6223	22.5257	22.1677	22.6745	22.8679	22.8871	0.666517	0.666517	0.666517	22.7898	21.7576	22.6689	23.0998	23.0682	22.769	0.666517	0.666517
sp|O00178|GTPB1_HUMAN	O00178	GTPBP1	-0.126707	-0.126707	-0.126707	0.055281	0.055281	0.055281	0.122763	0.122763	0.122763	-0.126707	-0.126707	-0.126707	0.055281	0.055281	0.055281	0.122763	0.122763	0.122763	-0.126707	-0.126707	-0.126707	0.055281	0.055281	0.055281	0.122763	0.122763	0.122763	-0.126707	-0.126707	-0.126707	0.055281	0.055281	0.055281	0.122763	0.122763	0.122763	-0.126707	-0.126707	-0.126707	0.055281	0.055281	0.055281	0.122763	0.122763	0.122763	-0.126707	-0.126707
sp|O00411|RPOM_HUMAN	O00411	POLRMT	0.108598	0.108598	0.108598	0.327276	0.327276	0.327276	-0.303078	-0.303078	-0.303078	0.108598	0.108598	0.108598	0.327276	0.327276	0.327276	19.7664	19.5716	19.6604	22.1027	22.2141	22.3158	0.327276	0.327276	0.327276	20.517	20.5348	20.7193	0.108598	0.108598	0.108598	0.327276	0.327276	0.327276	-0.303078	-0.303078	-0.303078	0.108598	0.108598	0.108598	0.327276	0.327276	0.327276	-0.303078	-0.303078	-0.303078	0.108598	0.108598
sp|O00425|IF2B3_HUMAN	O00425	IGF2BP3	19.221	18.3511	18.8889	9.00124	9.00124	9.00124	20.1818	20.1575	20.0902	28.0251	28.1045	27.9651	28.392	28.4138	28.344	27.8066	27.9318	27.9149	28.2012	28.3243	28.2573	28.222	28.1035	28.2218	28.2228	28.4394	28.2289	24.0677	24.1604	24.6185	26.4843	26.3873	26.453	24.8682	24.7039	24.6999	26.862	27.1198	26.858	28.3586	28.2148	28.2189	27.5885	27.5013	27.3376	27.3121	27.4635
sp|O00567|NOP56_HUMAN	O00567	NOP56	1.1785	1.1785	1.1785	-2.64175	-2.64175	-2.64175	1.63824	1.63824	1.63824	24.6824	24.9225	24.991	22.667	22.7583	22.9258	24.6056	24.8029	24.9341	24.5796	24.5493	24.5178	22.0336	22.2511	21.8871	24.8826	24.9672	25.1525	1.1785	1.1785	1.1785	-2.64175	-2.64175	-2.64175	1.63824	1.63824	1.63824	1.1785	1.1785	1.1785	19.7622	20.5367	20.2657	1.63824	1.63824	1.63824	1.1785	1.1785
sp|O14979|HNRDL_HUMAN	O14979	HNRNPDL	-1.10633	-1.10633	-1.10633	1.62164	1.62164	1.62164	-0.525984	-0.525984	-0.525984	22.5035	22.3979	22.4215	24.4118	24.5198	24.5048	22.4414	22.1604	22.6431	21.8228	22.3781	22.0458	1.62164	1.62164	1.62164	22.9641	22.7242	23.0434	22.2336	22.6927	22.482	1.62164	1.62164	1.62164	23.3741	23.0537	23.3085	-1.10633	-1.10633	-1.10633	1.62164	1.62164	1.62164	-0.525984	-0.525984	-0.525984	-1.10633	-1.10633
sp|O15042|SR140_HUMAN	O15042	U2SURP	0.189929	0.189929	0.189929	-0.528449	-0.528449	-0.528449	0.655877	0.655877	0.655877	26.3135	26.3534	26.2624	26.4215	26.3266	26.4176	26.3419	26.3995	26.5481	26.0442	25.9676	26.0533	25.3388	25.263	25.2096	26.3742	26.6142	26.6112	24.9917	24.9942	24.9462	25.2785	25.622	25.3496	25.6876	25.6328	25.6854	26.1599	25.9164	25.867	26.6774	26.5405	26.5497	26.6333	26.7067	26.5265	24.3818	24.0268
sp|O15160|RPAC1_HUMAN	O15160	POLR1C	0.117825	0.117825	0.117825	0.243898	0.243898	0.243898	-0.218508	-0.218508	-0.218508	0.117825	0.117825	0.117825	0.243898	0.243898	0.243898	-0.218508	-0.218508	-0.218508	0.117825	0.117825	0.117825	0.243898	0.243898	0.243898	-0.218508	-0.218508	-0.218508	0.117825	0.117825	0.117825	0.243898	0.243898	0.243898	-0.218508	-0.218508	-0.218508	0.117825	0.117825	0.117825	0.243898	0.243898	0.243898	-0.218508	-0.218508	-0.218508	0.117825	0.117825
sp|O15226|NKRF_HUMAN	O15226	NKRF	22.2014	23.5042	23.2036	22.4759	22.8574	23.1211	8.59082	8.59082	8.59082	26.4687	26.5385	26.5274	27.0345	26.8911	26.9115	26.55	26.5045	26.5129	26.1618	26.507	26.3711	25.8293	25.4041	25.7626	26.4486	26.4099	26.4256	27.007	27.0366	26.8488	26.9285	27.0378	26.7492	26.8479	26.7603	26.7402	25.0737	23.2263	24.2914	25.7718	25.6684	25.8199	25.9808	26.0977	25.9193	26.3975	26.6286
sp|O43175|SERA_HUMAN	O43175	PHGDH	24.6436	24.6241	24.9084	25.2415	25.3483	25.24	25.3399	25.3792	25.4448	23.4419	23.2762	23.1872	23.5213	23.3766	23.4599	23.4529	23.5091	23.295	23.2178	23.2111	23.1449	23.362	23.3357	23.4228	23.4101	23.483	23.5615	23.9238	24.1146	24.0059	24.1979	23.9547	24.1585	24.153	24.1902	24.0976	24.1186	24.2491	24.4197	23.2378	23.1033	23.5061	23.5156	23.4181	23.533	23.3557	23.4769
sp|O43347|MSI1H_HUMAN	O43347	MSI1	25.9433	25.8738	26.0923	25.4429	25.3128	25.154	26.0068	26.467	26.0719	26.0058	25.7681	26.0082	25.371	25.3498	25.2615	24.7277	24.4004	25.2151	24.5652	24.3434	24.4127	24.1934	24.3799	24.1154	24.5344	24.4458	24.2946	24.4574	25.1258	24.5222	25.1134	25.0632	25.0369	24.7353	24.1704	24.8974	23.0263	21.6433	23.5749	24.689	24.6856	24.8818	24.4898	24.7785	24.7083	22.2545	23.3593
sp|O43390|HNRPR_HUMAN	O43390	HNRNPR	-0.0874076	-0.0874076	-0.0874076	-0.0275578	-0.0275578	-0.0275578	0.416263	0.416263	0.416263	22.171	21.8488	22.6114	22.2967	22.4725	21.4449	22.4256	22.8654	23.0647	23.4063	22.875	23.3062	22.1957	22.2192	21.6108	24.2119	23.766	24.2515	21.6203	21.6603	21.2317	-0.0275578	-0.0275578	-0.0275578	23.2442	22.9427	21.3176	22.3933	22.3924	22.3431	24.0536	24.2763	24.4679	24.5755	24.5018	24.6582	-0.0874076	-0.0874076
sp|O43670|ZN207_HUMAN	O43670	ZNF207	0.103812	0.103812	0.103812	0.29583	0.29583	0.29583	-0.2775	-0.2775	-0.2775	23.2487	23.2733	23.3573	23.3464	23.3798	23.3271	20.6319	20.8621	20.5458	23.4021	23.508	23.4316	0.29583	0.29583	0.29583	20.8337	21.0972	20.8488	0.103812	0.103812	0.103812	0.29583	0.29583	0.29583	-0.2775	-0.2775	-0.2775	0.103812	0.103812	0.103812	0.29583	0.29583	0.29583	-0.2775	-0.2775	-0.2775	0.103812	0.103812
sp|O43684|BUB3_HUMAN	O43684	BUB3	0.156211	0.156211	0.156211	-0.426019	-0.426019	-0.426019	0.633671	0.633671	0.633671	23.6405	24.0297	23.9483	22.551	22.2244	22.5394	24.1442	24.1338	24.2188	23.7474	24.1793	24.1273	21.9674	22.0528	22.1224	24.1447	24.2603	24.1701	0.156211	0.156211	0.156211	-0.426019	-0.426019	-0.426019	0.633671	0.633671	0.633671	0.156211	0.156211	0.156211	21.0879	21.0804	21.2037	0.633671	0.633671	0.633671	0.156211	0.156211
sp|O43809|CPSF5_HUMAN	O43809	NUDT21	-0.130746	-0.130746	-0.130746	0.0487336	0.0487336	0.0487336	0.124815	0.124815	0.124815	-0.130746	-0.130746	-0.130746	0.0487336	0.0487336	0.0487336	0.124815	0.124815	0.124815	-0.130746	-0.130746	-0.130746	0.0487336	0.0487336	0.0487336	0.124815	0.124815	0.124815	-0.130746	-0.130746	-0.130746	0.0487336	0.0487336	0.0487336	0.124815	0.124815	0.124815	-0.130746	-0.130746	-0.130746	0.0487336	0.0487336	0.0487336	0.124815	0.124815	0.124815	-0.130746	-0.130746
sp|O43823|AKAP8_HUMAN	O43823	AKAP8	-0.210944	-0.210944	-0.210944	0.0964464	0.0964464	0.0964464	0.247807	0.247807	0.247807	-0.210944	-0.210944	-0.210944	0.0964464	0.0964464	0.0964464	0.247807	0.247807	0.247807	-0.210944	-0.210944	-0.210944	0.0964464	0.0964464	0.0964464	0.247807	0.247807	0.247807	-0.210944	-0.210944	-0.210944	0.0964464	0.0964464	0.0964464	0.247807	0.247807	0.247807	-0.210944	-0.210944	-0.210944	0.0964464	0.0964464	0.0964464	0.247807	0.247807	0.247807	-0.210944	-0.210944
sp|O60506|HNRPQ_HUMAN	O60506	SYNCRIP	-0.247962	-0.247962	-0.247962	0.435318	0.435318	0.435318	0.177144	0.177144	0.177144	24.975	25.1524	25.4566	25.6175	25.6009	25.3973	25.5426	25.387	25.285	25.2545	25.3138	25.5031	25.4817	25.1823	25.457	26.0218	25.897	25.9006	25.2639	25.0108	25.1675	25.7713	25.7832	25.8357	26.1703	25.8076	26.0474	25.6742	25.8242	26.0595	26.4398	26.4181	26.5402	26.5613	26.4645	26.4537	24.4524	24.6088
sp|O60547|GMDS_HUMAN	O60547	GMDS	21.5607	21.5074	21.6318	18.6229	18.638	18.1546	2.30796	2.30796	2.30796	0.0299432	0.0299432	0.0299432	17.541	17.588	17.494	2.30796	2.30796	2.30796	0.0299432	0.0299432	0.0299432	-0.723657	-0.723657	-0.723657	2.30796	2.30796	2.30796	20.3081	20.7662	20.7492	17.6967	17.2475	17.8159	28.4644	28.3684	28.3927	0.0299432	0.0299432	0.0299432	-0.723657	-0.723657	-0.723657	2.30796	2.30796	2.30796	0.0299432	0.0299432
sp|O60701|UGDH_HUMAN	O60701	UGDH	19.5662	19.5185	19.3046	21.5497	21.2108	21.5611	4.33303	4.33303	4.33303	19.0113	18.6762	18.8522	0.102506	0.102506	0.102506	4.33303	4.33303	4.33303	-3.92386	-3.92386	-3.92386	20.619	20.7744	20.7109	4.33303	4.33303	4.33303	18.874	18.72	18.6373	21.2042	21.2249	20.8587	26.1558	26.5016	26.2097	-3.92386	-3.92386	-3.92386	0.102506	0.102506	0.102506	4.33303	4.33303	4.33303	-3.92386	-3.92386
sp|O60832|DKC1_HUMAN	O60832	DKC1	1.14945	1.14945	1.14945	-1.07451	-1.07451	-1.07451	0.436014	0.436014	0.436014	1.14945	1.14945	1.14945	21.3266	21.6551	20.5836	0.436014	0.436014	0.436014	1.14945	1.14945	1.14945	20.7601	21.427	21.769	22.1513	22.9491	22.6213	1.14945	1.14945	1.14945	-1.07451	-1.07451	-1.07451	0.436014	0.436014	0.436014	24.5706	24.8911	24.994	21.947	21.9766	22.118	22.4555	23.5082	23.2422	1.14945	1.14945
sp|O75152|ZC11A_HUMAN	O75152	ZC3H11A	-0.386465	-0.386465	-0.386465	-0.0738866	-0.0738866	-0.0738866	0.733169	0.733169	0.733169	-0.386465	-0.386465	-0.386465	-0.0738866	-0.0738866	-0.0738866	0.733169	0.733169	0.733169	-0.386465	-0.386465	-0.386465	-0.0738866	-0.0738866	-0.0738866	0.733169	0.733169	0.733169	-0.386465	-0.386465	-0.386465	-0.0738866	-0.0738866	-0.0738866	0.733169	0.733169	0.733169	-0.386465	-0.386465	-0.386465	-0.0738866	-0.0738866	-0.0738866	0.733169	0.733169	0.733169	-0.386465	-0.386465
sp|O75533|SF3B1_HUMAN	O75533	SF3B1	-2.71724	-2.71724	-2.71724	-1.75145	-1.75145	-1.75145	3.52582	3.52582	3.52582	26.988	27.1266	27.0657	27.446	27.4075	27.3899	27.6527	27.5815	27.66	26.935	26.968	27.0852	26.0741	25.9951	26.2509	27.7199	27.8831	27.7566	25.5758	25.6643	25.6366	26.6989	26.6652	26.6641	26.7329	26.6457	26.6992	26.8291	26.7565	26.8527	27.3369	27.2798	27.24	27.4399	27.4406	27.4498	25.4491	25.6676
sp|O75534|CSDE1_HUMAN	O75534	CSDE1	1.00453	1.00453	1.00453	0.736396	0.736396	0.736396	-1.55881	-1.55881	-1.55881	22.0769	22.3075	22.1996	22.4919	22.729	22.1882	21.5108	21.1145	20.498	22.3408	22.3509	23.3081	22.8951	22.9629	23.0475	22.9145	22.0807	22.4831	22.748	22.3295	22.3232	22.029	23.108	22.9807	21.1593	21.5356	21.5718	23.1783	23.7334	22.6382	24.2662	24.1084	24.3211	23.4504	24.0936	23.5598	23.0989	22.8336
sp|O75569|PRKRA_HUMAN	O75569	PRKRA	-0.200639	-0.200639	-0.200639	0.421626	0.421626	0.421626	0.175282	0.175282	0.175282	26.6019	26.5138	26.6299	27.0421	27.0656	27.1349	26.8769	26.7871	26.85	26.5662	26.51	26.6042	26.6636	26.7138	26.62	26.8488	26.8845	26.9018	26.8829	26.8842	26.834	27.2642	27.1807	27.2505	27.1791	27.0105	27.1378	24.6477	24.6161	24.5655	25.9987	25.8217	25.9448	25.6021	25.5242	25.5274	28.2055	28.3967
sp|O75616|ERAL1_HUMAN	O75616	ERAL1	-0.137136	-0.137136	-0.137136	0.0661988	0.0661988	0.0661988	0.133832	0.133832	0.133832	-0.137136	-0.137136	-0.137136	0.0661988	0.0661988	0.0661988	0.133832	0.133832	0.133832	-0.137136	-0.137136	-0.137136	0.0661988	0.0661988	0.0661988	0.133832	0.133832	0.133832	-0.137136	-0.137136	-0.137136	0.0661988	0.0661988	0.0661988	0.133832	0.133832	0.133832	-0.137136	-0.137136	-0.137136	0.0661988	0.0661988	0.0661988	0.133832	0.133832	0.133832	-0.137136	-0.137136
sp|O95232|LC7L3_HUMAN	O95232	LUC7L3	-0.213607	-0.213607	-0.213607	0.100153	0.100153	0.100153	0.248121	0.248121	0.248121	24.7063	24.6499	24.6917	24.6156	24.6087	24.6166	24.8893	24.9419	24.7678	24.345	24.3519	24.6232	24.4788	24.339	24.1923	25.1811	25.1898	25.1417	-0.213607	-0.213607	-0.213607	0.100153	0.100153	0.100153	0.248121	0.248121	0.248121	-0.213607	-0.213607	-0.213607	0.100153	0.100153	0.100153	0.248121	0.248121	0.248121	-0.213607	-0.213607
sp|O95433|AHSA1_HUMAN	O95433	AHSA1	26.8904	27.0316	26.7272	17.8418	17.581	17.2108	1.17838	1.17838	1.17838	0.841166	0.841166	0.841166	-0.497613	-0.497613	-0.497613	1.17838	1.17838	1.17838	0.841166	0.841166	0.841166	-0.497613	-0.497613	-0.497613	1.17838	1.17838	1.17838	0.841166	0.841166	0.841166	-0.497613	-0.497613	-0.497613	1.17838	1.17838	1.17838	0.841166	0.841166	0.841166	16.4552	16.4385	16.4864	1.17838	1.17838	1.17838	0.841166	0.841166
sp|O95639|CPSF4_HUMAN	O95639	CPSF4	0.10835	0.10835	0.10835	0.301646	0.301646	0.301646	-0.282583	-0.282583	-0.282583	0.10835	0.10835	0.10835	0.301646	0.301646	0.301646	-0.282583	-0.282583	-0.282583	0.10835	0.10835	0.10835	0.301646	0.301646	0.301646	-0.282583	-0.282583	-0.282583	22.4295	22.2822	22.5701	0.301646	0.301646	0.301646	20.2619	20.0419	20.1747	0.10835	0.10835	0.10835	23.8361	24.6132	23.9432	21.6646	21.7916	21.9562	0.10835	0.10835
sp|O95758|PTBP3_HUMAN	O95758	PTBP3	-0.179002	-0.179002	-0.179002	0.0848273	0.0848273	0.0848273	0.190597	0.190597	0.190597	-0.179002	-0.179002	-0.179002	0.0848273	0.0848273	0.0848273	0.190597	0.190597	0.190597	-0.179002	-0.179002	-0.179002	0.0848273	0.0848273	0.0848273	22.6532	22.972	22.2474	-0.179002	-0.179002	-0.179002	0.0848273	0.0848273	0.0848273	0.190597	0.190597	0.190597	-0.179002	-0.179002	-0.179002	0.0848273	0.0848273	0.0848273	0.190597	0.190597	0.190597	-0.179002	-0.179002
sp|O95793|STAU1_HUMAN	O95793	STAU1	-2.3571	-2.3571	-2.3571	1.6532	1.6532	1.6532	0.520316	0.520316	0.520316	21.5365	21.3411	21.6327	23.4633	23.3332	23.1663	22.4406	22.552	22.4205	21.8238	21.6971	21.9335	23.0784	23.1184	22.9578	23.1121	23.2149	23.1114	20.8239	21.4796	21.0116	1.6532	1.6532	1.6532	22.477	22.2173	22.2388	-2.3571	-2.3571	-2.3571	1.6532	1.6532	1.6532	0.520316	0.520316	0.520316	23.6358	23.9442
sp|O95831|AIFM1_HUMAN	O95831	AIFM1	19.85	20.1769	20.0516	20.4142	20.508	20.5253	5.98181	5.98181	5.98181	19.1514	19.103	19.6858	20.0991	20.0306	19.7901	5.98181	5.98181	5.98181	18.9323	19.21	19.5516	-3.2159	-3.2159	-3.2159	5.98181	5.98181	5.98181	19.5131	19.444	19.568	19.7242	19.9671	19.8258	24.622	24.9862	25.0408	-3.35179	-3.35179	-3.35179	19.4267	19.0109	19.1523	5.98181	5.98181	5.98181	-3.35179	-3.35179
sp|P00338|LDHA_HUMAN	P00338	LDHA	17.956	17.9441	18.3043	0.864824	0.864824	0.864824	1.20106	1.20106	1.20106	-1.5755	-1.5755	-1.5755	0.864824	0.864824	0.864824	1.20106	1.20106	1.20106	18.1006	18.1031	18.1293	0.864824	0.864824	0.864824	24.8673	25.0063	24.7156	-1.5755	-1.5755	-1.5755	0.864824	0.864824	0.864824	24.5545	24.693	24.8975	-1.5755	-1.5755	-1.5755	0.864824	0.864824	0.864824	1.20106	1.20106	1.20106	-1.5755	-1.5755
sp|P00352|AL1A1_HUMAN	P00352	ALDH1A1	16.6695	16.3995	16.8891	22.6902	22.8524	22.4678	4.89144	4.89144	4.89144	18.1223	18.3057	18.0248	22.1507	22.2244	22.1574	4.89144	4.89144	4.89144	19.2552	19.64	19.1804	22.713	21.6101	22.598	25.0349	25.6625	25.1785	18.8579	19.5775	18.5727	2.9916	2.9916	2.9916	24.2005	24.1847	24.8024	18.0901	17.8637	18.3003	21.5116	22.1107	21.9015	23.3111	23.391	23.3561	15.2736	16.5152
sp|P04406|G3P_HUMAN	P04406	GAPDH	22.1601	22.0116	21.9501	23.5128	23.7143	23.5812	24.3263	24.4628	24.4185	21.9251	21.9034	22.0953	22.8315	23.32	23.0599	22.6956	22.9108	22.8706	22.5603	22.7222	22.5459	23.5349	23.3523	23.4833	23.9135	24.1999	24.528	21.7721	22.0377	21.6349	22.9236	23.0401	22.637	23.6836	23.4288	23.5833	-5.17295	-5.17295	-5.17295	22.8897	22.8351	22.7111	22.5004	22.5436	22.4328	21.6598	21.4656
sp|P04843|RPN1_HUMAN	P04843	RPN1	19.7579	18.7486	19.6504	21.8575	21.7092	21.3007	5.53086	5.53086	5.53086	18.4481	18.3493	18.0928	20.3303	20.038	20.2801	5.53086	5.53086	5.53086	18.3617	18.4217	18.2375	-0.151892	-0.151892	-0.151892	24.1019	23.9291	24.0087	19.3755	19.0542	18.9875	20.3978	20.2693	20.492	24.031	23.8205	24.1706	-8.45352	-8.45352	-8.45352	-0.151892	-0.151892	-0.151892	5.53086	5.53086	5.53086	18.6095	18.2615
sp|P05387|RLA2_HUMAN	P05387	RPLP2	-1.17693	-1.17693	-1.17693	1.06757	1.06757	1.06757	0.536841	0.536841	0.536841	17.2561	17.2764	17.3313	1.06757	1.06757	1.06757	0.536841	0.536841	0.536841	17.2264	17.1787	17.1949	1.06757	1.06757	1.06757	21.8514	21.6909	21.7935	-1.17693	-1.17693	-1.17693	1.06757	1.06757	1.06757	0.536841	0.536841	0.536841	-1.17693	-1.17693	-1.17693	1.06757	1.06757	1.06757	0.536841	0.536841	0.536841	-1.17693	-1.17693
sp|P05388|RLA0_HUMAN	P05388	RPLP0	24.6476	24.4952	24.6341	24.2714	24.0419	23.9595	24.038	24.114	24.1388	24.4693	24.5091	24.5645	24.2424	24.4478	24.2741	23.1551	23.0995	23.1146	24.3539	24.376	24.2657	24.0374	23.6099	23.9695	23.2751	23.4015	23.2874	24.4214	24.2707	24.3149	22.476	23.5246	23.5417	23.7831	23.6486	23.8682	4.62861	4.62861	4.62861	24.7173	24.5551	24.3426	23.7514	23.4716	22.9576	24.5529	24.5546
sp|P05455|LA_HUMAN	P05455	SSB	29.1146	29.3404	29.4011	29.289	29.1	29.1684	29.0509	29.3019	29.0925	29.9237	29.9784	29.9585	29.8888	29.9466	29.9795	29.7363	29.7444	29.7828	29.7072	29.6571	29.7209	29.5843	29.569	29.6353	29.8137	29.8813	29.7969	28.7048	28.9551	28.8587	28.7753	28.8063	28.7469	28.7876	28.7122	28.7381	29.5342	29.423	29.5871	29.3955	29.2997	29.3568	29.5325	29.567	29.4889	32.2932	32.3979
sp|P06576|ATPB_HUMAN	P06576	ATP5F1B	18.1452	17.8113	18.0367	21.8987	21.6097	21.8337	25.4558	25.4827	25.7852	16.9843	17.2633	16.5919	19.9701	20.8003	20.4423	4.87393	4.87393	4.87393	17.2724	16.9344	17.4173	1.61758	1.61758	1.61758	24.2152	24.2369	24.2377	17.9085	17.4822	18.0397	20.657	20.549	20.5831	24.0892	24.3798	24.3271	-10.1495	-10.1495	-10.1495	1.61758	1.61758	1.61758	4.87393	4.87393	4.87393	16.6914	16.6804
sp|P06748|NPM_HUMAN	P06748	NPM1	-1.96429	-1.96429	-1.96429	0.293862	0.293862	0.293862	2.37819	2.37819	2.37819	-1.96429	-1.96429	-1.96429	0.293862	0.293862	0.293862	2.37819	2.37819	2.37819	18.5795	18.8636	18.7432	0.293862	0.293862	0.293862	26.7167	27.3209	27.7355	-1.96429	-1.96429	-1.96429	0.293862	0.293862	0.293862	2.37819	2.37819	2.37819	-1.96429	-1.96429	-1.96429	0.293862	0.293862	0.293862	2.37819	2.37819	2.37819	-1.96429	-1.96429
sp|P07237|PDIA1_HUMAN	P07237	P4HB	17.3524	16.8008	16.8948	2.39394	2.39394	2.39394	5.52721	5.52721	5.52721	19.222	18.38	19.0473	23.4904	23.294	23.3427	25.3418	25.2888	25.4635	19.7913	19.8213	19.8418	23.576	23.6932	23.3962	25.851	25.9345	25.8946	18.381	17.8033	18.2859	22.638	22.2927	22.4004	25.4434	25.2356	25.1675	20.6603	21.1427	20.8982	24.9266	25.1032	24.9372	26.184	26.3202	26.2528	17.1362	15.7011
sp|P07355|ANXA2_HUMAN	P07355	ANXA2	21.5768	22.0517	21.9957	23.7544	23.5637	23.736	24.3369	24.376	24.3068	21.4801	20.9669	21.0977	23.3736	23.4801	23.4319	23.3845	23.5325	23.2475	21.0617	21.2217	22.1631	23.3913	23.4951	23.4845	22.9349	23.9058	22.8112	21.7715	21.9318	21.9791	23.5046	23.1754	23.4095	23.2176	23.1589	23.1133	21.9239	22.2695	22.1435	23.2909	23.2215	23.4853	23.0269	23.356	23.109	21.974	21.8511
sp|P08579|RU2B_HUMAN	P08579	SNRPB2	-0.126701	-0.126701	-0.126701	2.60585	2.60585	2.60585	-1.4408	-1.4408	-1.4408	21.6203	21.4406	21.5082	2.60585	2.60585	2.60585	19.0917	19.0606	18.982	21.3622	21.3151	21.4496	2.60585	2.60585	2.60585	19.1091	19.093	19.0562	-0.126701	-0.126701	-0.126701	2.60585	2.60585	2.60585	-1.4408	-1.4408	-1.4408	-0.126701	-0.126701	-0.126701	2.60585	2.60585	2.60585	19.4684	19.5524	19.5383	-0.126701	-0.126701
sp|P08621|RU17_HUMAN	P08621	SNRNP70	-3.10605	-3.10605	-3.10605	2.62056	2.62056	2.62056	-0.0743624	-0.0743624	-0.0743624	31.8139	31.7969	31.6622	33.0231	32.9812	32.9453	32.5143	32.5597	32.5845	31.6636	31.5654	31.7262	32.5069	32.3281	32.5866	32.5801	32.6467	32.5979	21.8181	19.262	20.87	24.5415	24.7658	23.4541	23.6497	22.0441	23.0269	25.4864	25.462	25.716	28.7189	28.5866	27.9949	27.327	27.3787	27.3623	17.9612	19.2242
sp|P08865|RSSA_HUMAN	P08865	RPSA	23.412	23.0219	22.6225	23.4645	23.5613	23.7005	23.9354	23.707	23.7621	23.0391	22.962	23.0446	23.2184	23.6005	23.4963	22.9352	22.9837	23.1717	22.9396	23.1389	23.2332	23.6052	23.5912	23.6242	23.7614	23.5822	23.7014	23.3667	23.562	23.5884	23.0944	23.0177	23.0965	23.3219	23.3915	23.5455	24.5943	24.5646	24.7166	23.8523	23.8863	23.9071	23.8886	23.9	23.8354	23.4351	23.8392
sp|P09012|SNRPA_HUMAN	P09012	SNRPA	-4.16913	-4.16913	-4.16913	-2.67822	-2.67822	-2.67822	5.22822	5.22822	5.22822	30.661	30.6242	30.7478	31.546	31.4463	31.4911	32.8765	32.47	32.34	30.6836	30.6332	30.6753	31.4134	31.2776	31.5056	32.865	32.9424	32.841	21.0573	20.7849	20.5	19.9619	21.3205	20.0025	5.22822	5.22822	5.22822	25.1587	20.0051	24.9231	26.3846	27.0879	26.1751	28.6341	28.656	28.5503	21.3469	21.0725
sp|P09211|GSTP1_HUMAN	P09211	GSTP1	21.6762	22.4833	23.08	4.19749	4.19749	4.19749	23.5436	23.5495	23.7487	22.0437	22.1259	21.7211	23.0913	23.1703	23.1233	22.4086	22.1123	21.9581	22.2592	22.1068	22.1941	23.2014	23.3717	22.9499	23.192	23.1075	22.9811	22.407	22.267	21.9171	4.19749	4.19749	4.19749	23.3957	22.9543	23.2321	-3.4238	-3.4238	-3.4238	23.1535	23.1147	23.2262	22.6331	22.5741	22.4164	21.4867	21.0186
sp|P09234|RU1C_HUMAN	P09234	SNRPC	0.976646	0.976646	0.976646	0.171596	0.171596	0.171596	-0.787555	-0.787555	-0.787555	31.5331	31.4148	31.3876	29.6839	29.7981	29.6003	28.1836	28.0935	28.009	31.5024	31.4506	31.431	28.0704	27.2868	28.1424	28.2001	27.8791	28.2352	0.976646	0.976646	0.976646	0.171596	0.171596	0.171596	-0.787555	-0.787555	-0.787555	0.976646	0.976646	0.976646	25.1796	24.7808	25.0245	23.6681	23.6842	23.6925	0.976646	0.976646
sp|P09651|ROA1_HUMAN	P09651	HNRNPA1	22.9546	22.379	23.3865	5.35798	5.35798	5.35798	21.0778	19.5336	20.286	24.3631	24.0217	24.4539	25.1167	24.9253	25.0742	22.9784	22.6634	22.9364	24.8445	24.9215	24.9912	25.4673	25.2308	25.3944	23.4908	23.392	23.647	25.1854	25.3224	25.2987	25.1024	25.2916	25.2776	24.4885	23.9344	23.9113	23.1015	24.0872	24.6234	25.45	25.405	25.5205	22.9165	23.5323	22.5779	1.10427	1.10427
sp|P09661|RU2A_HUMAN	P09661	SNRPA1	-4.84877	-4.84877	-4.84877	0.80791	0.80791	0.80791	3.01004	3.01004	3.01004	23.7371	23.6042	23.3157	24.8304	25.0798	24.5682	25.4022	25.4592	25.8108	23.2261	23.1886	23.1002	24.908	25.1505	24.7824	26.3316	26.0772	26.1946	18.2635	19.3428	19.9987	0.80791	0.80791	0.80791	3.01004	3.01004	3.01004	21.8591	21.8395	22.4898	24.4958	24.5855	24.7981	26.2462	26.1979	26.2112	21.2092	20.9546
sp|P0DMV9|HS71B_HUMAN	P0DMV9	HSPA1B	25.1706	25.0538	25.0776	25.0909	25.0815	25.1769	25.5501	25.448	25.3048	25.1742	25.1045	25.0554	24.9298	24.9944	25.0763	24.9146	24.9788	24.8622	24.9754	25.0574	25.0683	24.6386	24.648	24.6613	24.9911	25.0381	25.061	24.9843	24.9861	24.8364	24.8764	24.879	25.0367	25.0455	24.9409	24.9631	24.5961	24.3697	23.9984	24.6159	24.721	24.7228	24.4881	24.5288	24.4786	24.4964	24.2687
sp|Q01081|U2AF1_HUMAN	Q01081	U2AF1	-0.775002	-0.775002	-0.775002	-1.91563	-1.91563	-1.91563	3.36649	3.36649	3.36649	21.5623	21.3487	21.716	20.8798	20.8307	19.8256	25.7106	25.494	25.6989	21.1347	21.4419	21.3115	21.0402	20.7568	20.4283	3.36649	3.36649	3.36649	21.7912	21.7411	21.7001	21.0635	21.4287	21.0307	26.0603	25.9206	26.3068	-0.775002	-0.775002	-0.775002	-1.91563	-1.91563	-1.91563	3.36649	3.36649	3.36649	-0.775002	-0.775002
sp|P10155|RO60_HUMAN	P10155	RO60	0.491026	0.491026	0.491026	-0.166962	-0.166962	-0.166962	-0.0305796	-0.0305796	-0.0305796	0.491026	0.491026	0.491026	-0.166962	-0.166962	-0.166962	-0.0305796	-0.0305796	-0.0305796	22.1581	22.2517	22.373	20.6415	20.7544	20.3482	20.9021	20.7864	21.0654	0.491026	0.491026	0.491026	-0.166962	-0.166962	-0.166962	21.0772	20.9327	21.1156	0.491026	0.491026	0.491026	20.7003	20.498	20.6488	-0.0305796	-0.0305796	-0.0305796	0.491026	0.491026
sp|P16403|H12_HUMAN	P16403	H1-2	0.439494	0.439494	0.439494	-0.0711469	-0.0711469	-0.0711469	-0.0458088	-0.0458088	-0.0458088	0.439494	0.439494	0.439494	20.773	20.3623	20.4839	21.2134	21.1368	21.0921	0.439494	0.439494	0.439494	-0.0711469	-0.0711469	-0.0711469	20.462	20.1526	20.7109	25.709	25.4382	25.9994	-0.0711469	-0.0711469	-0.0711469	-0.0458088	-0.0458088	-0.0458088	0.439494	0.439494	0.439494	20.4906	20.2567	20.4215	-0.0458088	-0.0458088	-0.0458088	0.439494	0.439494
sp|P10599|THIO_HUMAN	P10599	TXN	23.3007	23.3111	23.3068	23.4696	23.3489	23.2364	24.5416	24.5208	24.4923	23.1069	23.2468	22.924	22.2571	22.1736	21.6871	23.351	23.1598	23.3666	23.276	23.2413	23.2479	22.6652	22.5914	22.8693	23.111	23.2988	23.0669	22.3846	22.8736	22.8811	22.4955	23.0277	22.4087	3.27366	3.27366	3.27366	3.11988	3.11988	3.11988	22.1314	22.1387	22.4102	23.154	23.0494	23.0786	22.8895	22.9945
sp|P10809|CH60_HUMAN	P10809	HSPD1	24.7457	24.5571	24.5184	24.5165	24.3346	24.2631	25.6148	25.8459	25.8805	22.8939	22.7205	23.0992	23.578	23.5007	23.4733	22.7043	22.5746	22.5371	23.0665	23.1876	23.2702	24.0202	23.9503	23.8793	24.6752	24.432	25.0499	24.0667	24.3713	24.2819	23.8745	23.9511	23.9495	24.9918	24.8662	24.7702	24.0711	23.9058	24.2837	23.5072	23.5918	23.6605	23.5343	23.4508	23.1667	22.8838	23.0419
sp|P11021|BIP_HUMAN	P11021	HSPA5	26.3554	26.2165	26.3386	26.3708	26.1713	26.2993	26.7432	26.7388	26.7812	26.2143	26.3208	26.3756	26.3522	26.3804	26.4361	26.36	26.4556	26.3399	26.3107	26.4288	26.4345	26.2612	26.1914	26.2297	26.4009	26.4028	26.4637	26.0544	26.0508	25.8992	26.2099	26.163	26.0925	26.2665	26.2085	26.163	25.9966	25.9724	26.0073	26.1408	25.9773	26.1337	25.6555	25.6779	25.5348	25.9154	25.7302
sp|P11142|HSP7C_HUMAN	P11142	HSPA8	27.3658	27.4031	27.3981	27.5346	27.3517	27.3956	27.7154	27.7723	27.7207	27.4752	27.4097	27.4261	27.6308	27.579	27.4998	27.3311	27.3604	27.3971	27.4948	27.5528	27.5202	27.1156	27.0012	27.0514	27.4522	27.4675	27.4683	27.2469	27.1873	27.1781	27.1403	27.0976	27.2056	27.3444	27.2658	27.2425	27.3669	27.3674	27.4795	26.9511	26.9062	26.9683	26.862	26.8987	26.8147	26.889	26.8418
sp|P11498|PYC_HUMAN	P11498	PC	18.2933	18.0557	18.2201	23.8164	24.2474	23.1517	27.8072	28.004	27.4923	18.0405	17.0327	17.6267	1.11808	1.11808	1.11808	2.39216	2.39216	2.39216	17.0473	17.4192	17.711	1.11808	1.11808	1.11808	2.39216	2.39216	2.39216	17.3727	17.1494	17.2582	22.1365	22.6217	22.4329	26.5508	26.364	26.4414	-2.83307	-2.83307	-2.83307	1.11808	1.11808	1.11808	2.39216	2.39216	2.39216	-2.83307	-2.83307
sp|P12004|PCNA_HUMAN	P12004	PCNA	25.3122	25.4678	25.0605	25.3655	25.3582	25.5464	26.0128	25.7417	25.9964	22.1655	22.1856	22.2031	23.6501	23.6532	23.3785	24.1571	23.5954	24.0947	22.0457	22.1343	21.9274	23.7072	23.467	23.2824	24.1142	23.6879	24.2258	22.7803	22.8829	22.8388	24.3414	24.1925	24.3684	24.8078	24.6714	24.6124	21.1788	21.6965	21.4111	23.4459	23.3342	22.9464	23.8747	23.4857	23.4423	21.1197	21.3024
sp|P12956|XRCC6_HUMAN	P12956	XRCC6	-0.845511	-0.845511	-0.845511	-0.343771	-0.343771	-0.343771	2.23879	2.23879	2.23879	-0.845511	-0.845511	-0.845511	-0.343771	-0.343771	-0.343771	2.23879	2.23879	2.23879	-0.845511	-0.845511	-0.845511	-0.343771	-0.343771	-0.343771	2.23879	2.23879	2.23879	-0.845511	-0.845511	-0.845511	-0.343771	-0.343771	-0.343771	2.23879	2.23879	2.23879	-0.845511	-0.845511	-0.845511	18.8409	19.2823	17.9033	2.23879	2.23879	2.23879	-0.845511	-0.845511
sp|P13010|XRCC5_HUMAN	P13010	XRCC5	0.183309	0.183309	0.183309	-0.612279	-0.612279	-0.612279	1.46703	1.46703	1.46703	0.183309	0.183309	0.183309	-0.612279	-0.612279	-0.612279	1.46703	1.46703	1.46703	0.183309	0.183309	0.183309	-0.612279	-0.612279	-0.612279	1.46703	1.46703	1.46703	0.183309	0.183309	0.183309	-0.612279	-0.612279	-0.612279	1.46703	1.46703	1.46703	0.183309	0.183309	0.183309	17.5091	17.3215	17.593	1.46703	1.46703	1.46703	0.183309	0.183309
sp|P13489|RINI_HUMAN	P13489	RNH1	20.7519	20.6335	20.5383	21.01	21.0235	20.9796	1.54201	1.54201	1.54201	-0.630822	-0.630822	-0.630822	-0.206373	-0.206373	-0.206373	1.54201	1.54201	1.54201	-0.630822	-0.630822	-0.630822	-0.206373	-0.206373	-0.206373	1.54201	1.54201	1.54201	-0.630822	-0.630822	-0.630822	-0.206373	-0.206373	-0.206373	1.54201	1.54201	1.54201	-0.630822	-0.630822	-0.630822	-0.206373	-0.206373	-0.206373	1.54201	1.54201	1.54201	-0.630822	-0.630822
sp|P13639|EF2_HUMAN	P13639	EEF2	25.9811	25.9476	26.0336	26.0045	25.9754	25.9655	26.0533	26.0866	26.1898	25.2174	25.1601	25.2621	25.3325	25.3035	25.3692	25.0427	25.0167	25.1112	25.2338	25.2109	25.4052	24.9743	24.9099	25.034	25.2653	25.232	25.3824	25.3813	25.4979	25.3776	25.1219	25.1916	25.116	25.4782	25.5201	25.3691	25.3599	25.0714	25.3563	24.8607	24.826	24.9139	24.6026	24.6922	24.7309	24.8464	24.8423
sp|P13674|P4HA1_HUMAN	P13674	P4HA1	-0.133048	-0.133048	-0.133048	-0.755097	-0.755097	-0.755097	1.41035	1.41035	1.41035	22.1974	22.1869	22.3821	21.8195	21.9331	22.202	24.883	24.4387	24.571	22.4175	22.5747	22.6299	21.6626	21.599	21.7729	24.6318	24.188	24.6992	21.287	21.2268	21.1753	19.8687	19.729	19.5478	1.41035	1.41035	1.41035	23.4589	23.5036	22.7602	23.7496	23.8311	23.6054	26.3137	25.5934	25.7183	-0.133048	-0.133048
sp|P14618|KPYM_HUMAN	P14618	PKM	18.1745	17.8992	18.0958	21.4816	21.516	21.5138	6.04036	6.04036	6.04036	17.1968	17.2335	17.2413	20.5122	20.5823	20.6469	26.2191	26.2023	26.1987	17.5812	17.7293	17.8153	21.0101	21.234	20.929	27.5484	27.4662	27.1136	17.9562	18.1992	18.0993	0.797035	0.797035	0.797035	27.2347	27.3224	27.2928	18.7148	18.5546	18.6099	20.3427	20.9134	20.6682	6.04036	6.04036	6.04036	16.9988	17.3405
sp|P14625|ENPL_HUMAN	P14625	HSP90B1	-2.04347	-2.04347	-2.04347	0.751555	0.751555	0.751555	1.98388	1.98388	1.98388	-2.04347	-2.04347	-2.04347	0.751555	0.751555	0.751555	1.98388	1.98388	1.98388	18.0914	17.7715	17.9563	0.751555	0.751555	0.751555	26.2323	26.7985	26.0355	18.4706	18.3319	18.1934	0.751555	0.751555	0.751555	26.4356	26.8187	26.4629	-2.04347	-2.04347	-2.04347	0.751555	0.751555	0.751555	1.98388	1.98388	1.98388	-2.04347	-2.04347
sp|P14678|RSMB_HUMAN	P14678	SNRPB	0.457099	0.457099	0.457099	0.572946	0.572946	0.572946	-0.781453	-0.781453	-0.781453	31.2853	31.1074	31.299	31.357	31.4059	31.3879	30.2941	30.3023	30.3355	30.5408	30.647	30.5343	28.9619	29.5089	28.983	30.5703	30.4817	30.613	0.457099	0.457099	0.457099	0.572946	0.572946	0.572946	21.0766	20.6315	20.108	21.8912	23.4476	24.1395	25.6131	26.4322	25.1701	26.0242	25.0756	26.6168	0.457099	0.457099
sp|P14866|HNRPL_HUMAN	P14866	HNRNPL	-1.61312	-1.61312	-1.61312	1.20048	1.20048	1.20048	0.383916	0.383916	0.383916	19.6013	20.1023	19.877	1.20048	1.20048	1.20048	0.383916	0.383916	0.383916	19.5922	18.9453	20.0695	1.20048	1.20048	1.20048	0.383916	0.383916	0.383916	-1.61312	-1.61312	-1.61312	1.20048	1.20048	1.20048	0.383916	0.383916	0.383916	-1.61312	-1.61312	-1.61312	23.3827	24.2233	23.8257	22.3693	22.8454	22.5349	-1.61312	-1.61312
sp|P14868|SYDC_HUMAN	P14868	DARS1	19.5137	19.7658	19.2542	20.9631	21.324	21.4529	5.34369	5.34369	5.34369	18.1928	18.2366	18.3224	0.0452325	0.0452325	0.0452325	5.34369	5.34369	5.34369	18.1325	18.5107	18.011	0.0452325	0.0452325	0.0452325	5.34369	5.34369	5.34369	17.9385	18.2164	18.3963	20.7995	20.7683	20.4145	5.34369	5.34369	5.34369	-5.34472	-5.34472	-5.34472	19.7307	19.9983	19.8096	5.34369	5.34369	5.34369	-5.34472	-5.34472
sp|P14923|PLAK_HUMAN	P14923	JUP	0.319822	0.319822	0.319822	1.77084	1.77084	1.77084	21.9825	21.9023	22.0551	21.5735	21.1138	21.894	1.77084	1.77084	1.77084	-2.1208	-2.1208	-2.1208	22.403	22.5764	22.6977	24.6951	24.6384	24.4995	20.6003	20.662	21.0224	22.3524	22.1426	22.8363	1.77084	1.77084	1.77084	20.97	21.1115	20.7994	0.319822	0.319822	0.319822	23.0977	22.7132	23.1243	19.1221	19.5689	20.5598	25.1767	24.2754
sp|P15735|PHKG2_HUMAN	P15735	PHKG2	22.7689	23.0907	22.3492	21.3721	21.8629	21.7174	2.57569	2.57569	2.57569	22.8882	22.8294	22.7798	21.0568	21.1245	21.1563	22.6583	22.7565	22.8099	22.7192	22.4782	22.474	21.6311	21.4573	21.0338	23.2446	23.0178	23.0899	22.7331	22.6393	22.5114	20.7632	20.9701	21.0681	23.2363	23.159	22.9264	2.26987	2.26987	2.26987	21.4738	21.8214	21.2645	23.0998	23.2613	23.0379	22.2647	22.1539
sp|P15880|RS2_HUMAN	P15880	RPS2	-0.20337	-0.20337	-0.20337	0.0892985	0.0892985	0.0892985	0.260506	0.260506	0.260506	-0.20337	-0.20337	-0.20337	0.0892985	0.0892985	0.0892985	0.260506	0.260506	0.260506	-0.20337	-0.20337	-0.20337	0.0892985	0.0892985	0.0892985	0.260506	0.260506	0.260506	-0.20337	-0.20337	-0.20337	0.0892985	0.0892985	0.0892985	0.260506	0.260506	0.260506	-0.20337	-0.20337	-0.20337	0.0892985	0.0892985	0.0892985	0.260506	0.260506	0.260506	-0.20337	-0.20337
sp|P15924|DESP_HUMAN	P15924	DSP	-1.14376	-1.14376	-1.14376	1.72322	1.72322	1.72322	23.5592	23.6931	23.9941	-1.14376	-1.14376	-1.14376	23.3168	23.3312	23.3289	-0.687603	-0.687603	-0.687603	21.0638	20.4198	20.846	25.3917	25.8537	26.2727	22.2553	22.3896	22.0099	21.7608	21.6743	21.5748	1.72322	1.72322	1.72322	22.486	22.1915	22.1337	-1.14376	-1.14376	-1.14376	23.186	23.9667	22.8527	22.0334	21.4178	21.7349	26.3586	26.1973
sp|P16989|YBOX3_HUMAN	P16989	YBX3	32.0983	32.2578	32.2385	32.5363	32.4098	32.377	32.2643	32.6044	32.4751	33.1041	33.0481	33.0848	33.1979	33.1919	33.1524	33.1723	33.0642	33.1862	32.8831	32.9034	32.9016	32.8343	32.7772	32.8926	32.9833	33.1406	33.0264	32.2829	32.2415	32.2516	32.577	32.5315	32.5059	32.5858	32.4107	32.4505	33.5008	33.4691	33.5536	33.1457	32.9142	33.0437	32.8956	33.0378	32.972	33.7168	33.8661
sp|P17844|DDX5_HUMAN	P17844	DDX5	6.69915	6.69915	6.69915	19.6633	19.831	19.4173	-1.05044	-1.05044	-1.05044	25.1497	25.107	25.1729	23.8151	23.6986	23.7805	25.2133	25.2673	25.076	25.0985	24.9741	25.1097	23.9005	23.7035	23.7815	25.3671	25.3304	25.4986	23.2059	23.2608	22.9896	20.9225	21.0335	19.1175	22.3932	23.1066	22.6943	6.69915	6.69915	6.69915	20.0685	21.4586	21.1238	22.9176	22.819	23.063	23.4859	23.1024
sp|P17987|TCPA_HUMAN	P17987	TCP1	18.4519	18.1218	18.4268	1.30861	1.30861	1.30861	1.72315	1.72315	1.72315	17.1408	17.148	17.334	1.30861	1.30861	1.30861	23.8328	23.3737	23.6093	-2.66017	-2.66017	-2.66017	1.30861	1.30861	1.30861	24.2303	24.2719	24.11	17.9689	18.1098	18.0491	1.30861	1.30861	1.30861	24.3154	24.5728	24.2033	-2.66017	-2.66017	-2.66017	1.30861	1.30861	1.30861	1.72315	1.72315	1.72315	-2.66017	-2.66017
sp|P18077|RL35A_HUMAN	P18077	RPL35A	-0.5117	-0.5117	-0.5117	0.605732	0.605732	0.605732	-0.0344593	-0.0344593	-0.0344593	22.0666	21.9542	21.5194	24.685	24.2866	24.3994	22.598	22.5027	22.3455	21.7192	21.826	21.6971	0.605732	0.605732	0.605732	21.9988	21.9313	22.0621	-0.5117	-0.5117	-0.5117	0.605732	0.605732	0.605732	-0.0344593	-0.0344593	-0.0344593	-0.5117	-0.5117	-0.5117	0.605732	0.605732	0.605732	-0.0344593	-0.0344593	-0.0344593	-0.5117	-0.5117
sp|P18124|RL7_HUMAN	P18124	RPL7	22.0009	22.2667	22.2606	23.931	24.0906	23.9754	4.67727	4.67727	4.67727	22.5804	22.6649	22.5255	24.684	24.6339	24.6476	24.611	24.6721	24.5453	22.0502	22.0792	22.0932	23.6062	23.5496	23.8526	25.053	25.1052	24.9169	22.9839	23.2709	22.8308	24.0345	24.2998	23.9417	24.6663	24.7273	24.5542	23.5657	23.527	23.2884	23.9508	23.875	24.1301	24.5533	24.741	24.5357	23.4324	23.7146
sp|P19338|NUCL_HUMAN	P19338	NCL	24.3002	24.3314	24.7547	24.3196	24.9844	24.1261	24.7853	23.4189	24.0786	28.308	28.3087	28.3639	27.8575	27.9246	27.7823	28.1693	27.9134	27.9988	28.2803	28.1945	28.3769	28.4612	28.4464	28.4162	28.1906	28.1791	27.9931	26.2489	26.3512	26.2654	26.4312	26.3466	26.2069	26.4382	26.1673	26.3593	27.3482	26.8627	27.4443	27.3123	27.2906	27.3062	27.4697	27.4214	27.4363	28.1687	28.2106
sp|P19474|RO52_HUMAN	P19474	TRIM21	25.2528	25.1585	25.3057	25.7539	25.6871	25.7682	25.1064	25.5279	25.4405	24.9359	24.6439	24.8808	24.8598	24.7744	24.8535	24.4928	24.5493	24.7895	24.4899	24.269	24.4631	24.3646	24.1483	24.2285	24.7423	24.766	24.7464	24.2913	24.3142	24.3647	24.7815	24.9194	24.894	24.8066	24.9127	24.9359	25.2609	25.5655	25.0109	24.9874	24.807	25.0294	24.5202	24.4951	24.6348	24.2886	24.3288
sp|P19525|E2AK2_HUMAN	P19525	EIF2AK2	3.25282	3.25282	3.25282	-1.73593	-1.73593	-1.73593	-1.93429	-1.93429	-1.93429	26.2608	26.3585	26.2069	26.0844	26.0471	26.0796	25.7425	25.7972	25.8338	26.3322	26.4188	26.1745	25.4169	25.3834	25.4753	26.157	26.2227	26.3069	25.9608	25.9896	25.7697	25.5865	25.423	25.4336	25.9468	25.7063	25.985	3.25282	3.25282	3.25282	24.8745	24.5886	24.5628	24.5891	23.3405	24.3164	27.6982	27.605
sp|P22087|FBRL_HUMAN	P22087	FBL	1.93614	1.93614	1.93614	0.989063	0.989063	0.989063	-3.09171	-3.09171	-3.09171	25.058	24.9428	25.2093	24.9847	25.0077	25.1101	24.3718	24.398	24.4572	24.7713	25.3849	24.8656	24.3591	24.2891	24.4972	24.5959	24.3062	24.3331	21.3574	21.3701	21.3499	22.7511	22.9578	22.8736	21.1377	21.7902	22.1384	1.93614	1.93614	1.93614	23.8663	23.8209	23.9223	22.9146	23.0635	23.1178	22.4571	22.5996
sp|P22626|ROA2_HUMAN	P22626	HNRNPA2B1	0.873554	0.873554	0.873554	-0.668617	-0.668617	-0.668617	0.349144	0.349144	0.349144	0.873554	0.873554	0.873554	-0.668617	-0.668617	-0.668617	0.349144	0.349144	0.349144	0.873554	0.873554	0.873554	-0.668617	-0.668617	-0.668617	0.349144	0.349144	0.349144	0.873554	0.873554	0.873554	-0.668617	-0.668617	-0.668617	0.349144	0.349144	0.349144	0.873554	0.873554	0.873554	-0.668617	-0.668617	-0.668617	0.349144	0.349144	0.349144	0.873554	0.873554
sp|P23246|SFPQ_HUMAN	P23246	SFPQ	3.10329	3.10329	3.10329	-0.215464	-0.215464	-0.215464	-1.18469	-1.18469	-1.18469	3.10329	3.10329	3.10329	-0.215464	-0.215464	-0.215464	-1.18469	-1.18469	-1.18469	3.10329	3.10329	3.10329	-0.215464	-0.215464	-0.215464	17.7151	17.9485	18.1279	3.10329	3.10329	3.10329	-0.215464	-0.215464	-0.215464	18.194	18.2246	18.1	3.10329	3.10329	3.10329	-0.215464	-0.215464	-0.215464	-1.18469	-1.18469	-1.18469	3.10329	3.10329
sp|P23284|PPIB_HUMAN	P23284	PPIB	26.433	26.3533	26.0656	26.5222	26.4045	26.5071	26.9591	26.8449	26.7195	26.2484	26.2993	26.3937	26.0148	25.989	25.9088	25.857	25.8213	25.8495	26.0187	26.17	26.2054	25.7751	25.7181	25.7562	25.9226	25.8203	25.8656	25.8817	25.7499	25.9246	25.8615	25.8318	25.8356	25.6472	25.6212	25.6036	25.6468	25.4263	25.3192	25.5943	25.6975	25.6229	25.6503	25.7413	25.6843	25.661	25.4111
sp|P23396|RS3_HUMAN	P23396	RPS3	-1.57315	-1.57315	-1.57315	1.16237	1.16237	1.16237	0.402839	0.402839	0.402839	20.4231	20.457	20.5101	1.16237	1.16237	1.16237	0.402839	0.402839	0.402839	-1.57315	-1.57315	-1.57315	1.16237	1.16237	1.16237	20.0319	22.3477	22.4307	-1.57315	-1.57315	-1.57315	1.16237	1.16237	1.16237	0.402839	0.402839	0.402839	-1.57315	-1.57315	-1.57315	22.8982	22.4401	23.0859	0.402839	0.402839	0.402839	21.2759	21.6561
sp|P23526|SAHH_HUMAN	P23526	AHCY	24.1164	24.0525	24.0051	24.5472	24.4987	24.6447	24.777	24.5947	24.4172	23.5416	23.6201	23.6359	23.8401	23.9699	23.7584	23.7106	23.7642	23.7368	23.4714	23.5607	23.767	23.8731	24.0737	24.0348	23.9022	23.8827	24.0131	24.0415	23.9313	24.0582	24.4543	24.1339	24.2937	24.1314	24.1472	24.1191	24.4572	24.5898	24.3373	24.1651	24.0521	24.0761	23.7941	23.7796	23.8567	23.8107	23.5879
sp|P25398|RS12_HUMAN	P25398	RPS12	22.1199	22.2334	22.0004	-0.0364898	-0.0364898	-0.0364898	0.424398	0.424398	0.424398	22.9876	22.7298	23.1192	23.1217	23.0209	23.2537	22.8735	22.9888	22.8636	22.965	22.747	22.9941	-0.0364898	-0.0364898	-0.0364898	22.8646	23.2178	23.2527	22.572	22.5413	22.4002	22.433	22.4593	22.7518	22.7388	22.5764	22.6944	-0.103961	-0.103961	-0.103961	22.7118	22.8496	22.541	0.424398	0.424398	0.424398	-0.103961	-0.103961
sp|P25705|ATPA_HUMAN	P25705	ATP5F1A	24.5749	24.5424	24.8329	24.5654	24.2555	24.3866	26.2211	25.478	26.0959	22.7285	23.0713	22.607	23.4181	23.3738	23.2507	22.3315	21.9403	22.1806	22.9032	22.7008	22.5052	23.4473	23.3143	23.3901	22.7712	22.9032	22.9879	23.8042	23.864	23.867	23.8935	23.724	23.4726	24.3669	24.2282	24.4901	23.3611	23.6828	23.8718	23.1902	23.2964	23.3581	22.2098	22.5972	22.7109	22.7584	22.825
sp|P26368|U2AF2_HUMAN	P26368	U2AF2	-0.157839	-0.157839	-0.157839	-0.771289	-0.771289	-0.771289	1.3975	1.3975	1.3975	-0.157839	-0.157839	-0.157839	19.2858	19.6288	19.4547	1.3975	1.3975	1.3975	21.0089	21.2065	20.8187	-0.771289	-0.771289	-0.771289	1.3975	1.3975	1.3975	20.7429	20.4746	21.2699	21.0184	20.4079	18.933	22.8508	20.9877	22.59	-0.157839	-0.157839	-0.157839	-0.771289	-0.771289	-0.771289	1.3975	1.3975	1.3975	-0.157839	-0.157839
sp|P26373|RL13_HUMAN	P26373	RPL13	-2.89285	-2.89285	-2.89285	1.10318	1.10318	1.10318	1.56362	1.56362	1.56362	20.3731	20.1586	20.6175	22.9703	22.8659	22.7354	1.56362	1.56362	1.56362	20.2906	20.2644	20.2334	1.10318	1.10318	1.10318	22.2522	23.2133	23.0607	-2.89285	-2.89285	-2.89285	1.10318	1.10318	1.10318	1.56362	1.56362	1.56362	-2.89285	-2.89285	-2.89285	22.2828	22.6282	22.5216	1.56362	1.56362	1.56362	21.0846	20.7143
sp|P26599|PTBP1_HUMAN	P26599	PTBP1	1.78641	1.78641	1.78641	0.99955	0.99955	0.99955	-2.95997	-2.95997	-2.95997	24.9954	25.1916	25.1888	25.2837	25.2373	25.1956	24.4868	24.3312	24.5231	25.7906	25.7967	25.9445	25.5671	25.3354	25.7765	25.8637	25.8268	25.8852	24.6488	24.5988	24.6868	24.6841	24.5708	24.9792	24.6483	24.5071	24.4263	1.78641	1.78641	1.78641	22.9097	23.2417	22.266	20.3771	22.0104	20.5324	25.5354	25.4648
sp|P26641|EF1G_HUMAN	P26641	EEF1G	20.5349	20.5014	20.5255	22.4693	22.2111	22.2592	2.30862	2.30862	2.30862	19.5114	19.0365	19.2701	0.683887	0.683887	0.683887	2.30862	2.30862	2.30862	19.8803	19.7853	19.9276	21.927	22.0401	21.7775	23.3548	23.7661	23.6729	20.2582	20.4071	20.2778	0.683887	0.683887	0.683887	23.8738	23.8103	23.7683	-3.23265	-3.23265	-3.23265	0.683887	0.683887	0.683887	2.30862	2.30862	2.30862	-3.23265	-3.23265
sp|P30041|PRDX6_HUMAN	P30041	PRDX6	25.7693	25.7663	25.1837	25.5782	25.5133	24.567	25.3461	25.7459	25.7743	25.2652	25.0864	25.5168	24.8953	24.9294	24.8737	24.7132	24.5618	24.6922	24.9276	24.6267	24.7621	24.0273	23.9385	23.8648	24.6806	24.7262	24.6393	24.6737	24.6243	24.6444	25.2294	25.2415	25.1066	24.709	24.499	24.5713	23.9272	23.7759	24.7213	25.2859	25.4046	25.4185	24.9645	25.0069	25.0447	24.7597	24.5448
sp|P30050|RL12_HUMAN	P30050	RPL12	4.75911	4.75911	4.75911	-1.18941	-1.18941	-1.18941	-3.79654	-3.79654	-3.79654	25.5121	25.5279	25.3593	22.3202	22.6274	22.4392	20.9443	21.0392	21.178	24.953	25.0143	25.1683	22.0206	22.0602	22.1195	21.2077	21.3029	21.3867	24.891	24.879	24.9552	22.182	22.0617	22.3213	21.2098	21.0662	20.8233	4.75911	4.75911	4.75911	21.839	21.8462	21.9796	21.4355	21.2788	21.2664	4.75911	4.75911
sp|P30101|PDIA3_HUMAN	P30101	PDIA3	14.1512	14.3659	14.59	1.83717	1.83717	1.83717	2.40882	2.40882	2.40882	-1.96193	-1.96193	-1.96193	1.83717	1.83717	1.83717	2.40882	2.40882	2.40882	14.255	14.5512	14.4245	1.83717	1.83717	1.83717	26.2714	26.3032	26.3076	14.8162	14.9072	14.6735	1.83717	1.83717	1.83717	2.40882	2.40882	2.40882	-1.96193	-1.96193	-1.96193	1.83717	1.83717	1.83717	2.40882	2.40882	2.40882	-1.96193	-1.96193
sp|P31689|DNJA1_HUMAN	P31689	DNAJA1	0.135175	0.135175	0.135175	19.2401	19.3341	19.102	0.415342	0.415342	0.415342	0.135175	0.135175	0.135175	-0.191576	-0.191576	-0.191576	0.415342	0.415342	0.415342	0.135175	0.135175	0.135175	-0.191576	-0.191576	-0.191576	0.415342	0.415342	0.415342	0.135175	0.135175	0.135175	-0.191576	-0.191576	-0.191576	0.415342	0.415342	0.415342	0.135175	0.135175	0.135175	-0.191576	-0.191576	-0.191576	0.415342	0.415342	0.415342	0.135175	0.135175
sp|P31939|PUR9_HUMAN	P31939	ATIC	24.1462	23.4677	23.9417	24.2964	24.2351	24.3268	23.6965	23.5283	23.2692	24.188	24.1536	24.2051	24.3321	24.3499	24.3809	24.087	23.6216	24.1855	22.137	23.0283	22.6528	23.8996	22.8695	23.9259	23.4842	23.584	23.616	23.5428	23.6774	23.6384	24.356	24.4014	24.2314	24.8416	24.8498	24.9248	26.7813	26.7338	26.8792	25.6454	25.8401	25.834	26.4633	26.4306	26.907	23.4995	23.2438
sp|P32119|PRDX2_HUMAN	P32119	PRDX2	25.524	25.1372	25.3646	25.0425	25.4101	25.8169	26.0497	26.1079	26.1274	25.2144	25.2104	25.1925	25.1977	25.1565	25.1873	25.2512	25.2791	25.1809	25.0478	25.1127	25.0781	25.4692	25.3778	25.4223	25.3733	25.4623	25.4067	25.4572	25.2809	25.202	25.798	25.8974	25.9553	25.5371	25.5956	25.5131	25.5171	25.7411	25.3966	25.4165	25.5715	25.5451	25.6882	25.7131	25.5981	25.5657	25.4307
sp|P32969|RL9_HUMAN	P32969	RPL9	-0.132706	-0.132706	-0.132706	0.0544777	0.0544777	0.0544777	0.127855	0.127855	0.127855	-0.132706	-0.132706	-0.132706	0.0544777	0.0544777	0.0544777	0.127855	0.127855	0.127855	-0.132706	-0.132706	-0.132706	0.0544777	0.0544777	0.0544777	0.127855	0.127855	0.127855	-0.132706	-0.132706	-0.132706	0.0544777	0.0544777	0.0544777	0.127855	0.127855	0.127855	-0.132706	-0.132706	-0.132706	0.0544777	0.0544777	0.0544777	0.127855	0.127855	0.127855	-0.132706	-0.132706
sp|P33993|MCM7_HUMAN	P33993	MCM7	21.5984	21.5594	21.7684	0.0903469	0.0903469	0.0903469	0.28971	0.28971	0.28971	-0.193045	-0.193045	-0.193045	0.0903469	0.0903469	0.0903469	0.28971	0.28971	0.28971	-0.193045	-0.193045	-0.193045	0.0903469	0.0903469	0.0903469	22.1783	21.7992	21.9826	20.979	21.2916	20.5838	21.1239	20.9811	20.7957	21.8717	21.5019	21.5271	-0.193045	-0.193045	-0.193045	0.0903469	0.0903469	0.0903469	0.28971	0.28971	0.28971	-0.193045	-0.193045
sp|P35249|RFC4_HUMAN	P35249	RFC4	-0.380632	-0.380632	-0.380632	-0.0781785	-0.0781785	-0.0781785	0.712885	0.712885	0.712885	-0.380632	-0.380632	-0.380632	-0.0781785	-0.0781785	-0.0781785	0.712885	0.712885	0.712885	-0.380632	-0.380632	-0.380632	-0.0781785	-0.0781785	-0.0781785	0.712885	0.712885	0.712885	-0.380632	-0.380632	-0.380632	-0.0781785	-0.0781785	-0.0781785	0.712885	0.712885	0.712885	-0.380632	-0.380632	-0.380632	-0.0781785	-0.0781785	-0.0781785	0.712885	0.712885	0.712885	-0.380632	-0.380632
sp|P35251|RFC1_HUMAN	P35251	RFC1	-0.130826	-0.130826	-0.130826	0.0519419	0.0519419	0.0519419	0.127053	0.127053	0.127053	-0.130826	-0.130826	-0.130826	0.0519419	0.0519419	0.0519419	0.127053	0.127053	0.127053	-0.130826	-0.130826	-0.130826	0.0519419	0.0519419	0.0519419	0.127053	0.127053	0.127053	-0.130826	-0.130826	-0.130826	0.0519419	0.0519419	0.0519419	0.127053	0.127053	0.127053	-0.130826	-0.130826	-0.130826	0.0519419	0.0519419	0.0519419	0.127053	0.127053	0.127053	-0.130826	-0.130826
sp|P36542|ATPG_HUMAN	P36542	ATP5F1C	20.7286	20.8923	20.9236	-0.594494	-0.594494	-0.594494	2.41672	2.41672	2.41672	20.0729	20.1406	19.9613	20.0233	20.0161	19.9922	2.41672	2.41672	2.41672	-1.06983	-1.06983	-1.06983	-0.594494	-0.594494	-0.594494	2.41672	2.41672	2.41672	19.9165	20.0599	20.0059	20.3352	20.4091	20.454	25.0961	25.3648	25.644	-1.06983	-1.06983	-1.06983	-0.594494	-0.594494	-0.594494	2.41672	2.41672	2.41672	-1.06983	-1.06983
sp|P36578|RL4_HUMAN	P36578	RPL4	-5.29536	-5.29536	-5.29536	-0.248676	-0.248676	-0.248676	3.77306	3.77306	3.77306	22.5156	22.4544	22.3556	24.3138	24.1824	24.0923	24.6777	24.3782	24.4963	21.9074	22.0985	22.1837	23.3469	23.4813	23.38	25.1024	24.9207	24.8691	21.7279	21.3488	21.0867	23.308	23.0276	23.0768	3.77306	3.77306	3.77306	22.546	22.8155	22.9963	22.7308	22.9047	22.9795	24.0044	24.0661	23.8155	22.5731	22.241
sp|P37108|SRP14_HUMAN	P37108	SRP14	-1.30805	-1.30805	-1.30805	1.43752	1.43752	1.43752	0.0737622	0.0737622	0.0737622	19.1318	19.2102	19.1736	1.43752	1.43752	1.43752	0.0737622	0.0737622	0.0737622	18.984	19.0244	19.061	1.43752	1.43752	1.43752	22.1206	22.4038	21.7659	-1.30805	-1.30805	-1.30805	1.43752	1.43752	1.43752	0.0737622	0.0737622	0.0737622	-1.30805	-1.30805	-1.30805	1.43752	1.43752	1.43752	0.0737622	0.0737622	0.0737622	-1.30805	-1.30805
sp|P38159|RBMX_HUMAN	P38159	RBMX	-0.553649	-0.553649	-0.553649	-0.172896	-0.172896	-0.172896	0.999152	0.999152	0.999152	-0.553649	-0.553649	-0.553649	-0.172896	-0.172896	-0.172896	0.999152	0.999152	0.999152	21.7967	21.8556	21.7712	-0.172896	-0.172896	-0.172896	0.999152	0.999152	0.999152	-0.553649	-0.553649	-0.553649	-0.172896	-0.172896	-0.172896	0.999152	0.999152	0.999152	-0.553649	-0.553649	-0.553649	-0.172896	-0.172896	-0.172896	0.999152	0.999152	0.999152	-0.553649	-0.553649
sp|P38646|GRP75_HUMAN	P38646	HSPA9	25.2545	25.0853	25.1599	25.3184	25.2572	25.1276	25.6925	25.7423	25.6874	25.6129	25.7219	25.6631	25.8361	25.7153	25.8148	25.6371	25.5765	25.5748	25.6366	25.6989	25.6904	25.7252	25.6883	25.7143	25.6765	25.7585	25.7423	24.7233	24.8144	24.8636	25.0016	25.1547	25.0673	25.087	25.045	25.1088	25.2986	25.4504	25.4367	24.8821	24.841	24.8551	24.7976	24.8081	24.8617	24.6918	24.6181
sp|P38919|IF4A3_HUMAN	P38919	EIF4A3	-2.35021	-2.35021	-2.35021	0.332401	0.332401	0.332401	2.47572	2.47572	2.47572	18.9571	19.1015	19.2682	0.332401	0.332401	0.332401	2.47572	2.47572	2.47572	18.8219	19.089	19.3137	0.332401	0.332401	0.332401	25.5268	24.3483	25.0051	19.4957	19.0895	18.9726	0.332401	0.332401	0.332401	2.47572	2.47572	2.47572	-2.35021	-2.35021	-2.35021	0.332401	0.332401	0.332401	2.47572	2.47572	2.47572	-2.35021	-2.35021
sp|P39019|RS19_HUMAN	P39019	RPS19	-4.06864	-4.06864	-4.06864	-2.96544	-2.96544	-2.96544	4.70912	4.70912	4.70912	22.3429	22.1927	21.9476	22.824	23.1452	22.8679	22.8666	24.1542	23.6888	22.4589	21.9055	22.0488	22.7656	22.9372	23.1774	24.0824	23.9173	24.3057	21.2524	21.2273	21.1689	22.4615	22.5464	22.3498	4.70912	4.70912	4.70912	23.2351	23.2531	23.4902	22.4941	22.5771	22.961	24.0091	24.2172	24.1971	21.5696	21.8643
sp|P39023|RL3_HUMAN	P39023	RPL3	-0.426652	-0.426652	-0.426652	-1.2304	-1.2304	-1.2304	2.37149	2.37149	2.37149	22.5977	22.4766	22.3096	22.0741	22.2504	22.1082	2.37149	2.37149	2.37149	22.1793	22.0201	22.2115	-1.2304	-1.2304	-1.2304	25.6988	25.9262	25.6438	-0.426652	-0.426652	-0.426652	-1.2304	-1.2304	-1.2304	2.37149	2.37149	2.37149	-0.426652	-0.426652	-0.426652	-1.2304	-1.2304	-1.2304	2.37149	2.37149	2.37149	-0.426652	-0.426652
sp|P39656|OST48_HUMAN	P39656	DDOST	15.2798	15.1385	15.0526	1.77432	1.77432	1.77432	3.87548	3.87548	3.87548	14.6781	14.5108	14.488	1.77432	1.77432	1.77432	3.87548	3.87548	3.87548	14.4944	14.4213	14.3159	1.77432	1.77432	1.77432	3.87548	3.87548	3.87548	15.2412	14.9648	15.1808	1.77432	1.77432	1.77432	3.87548	3.87548	3.87548	-4.21622	-4.21622	-4.21622	1.77432	1.77432	1.77432	3.87548	3.87548	3.87548	-4.21622	-4.21622
sp|P40429|RL13A_HUMAN	P40429	RPL13A	-0.134589	-0.134589	-0.134589	0.0561723	0.0561723	0.0561723	0.129866	0.129866	0.129866	-0.134589	-0.134589	-0.134589	0.0561723	0.0561723	0.0561723	0.129866	0.129866	0.129866	-0.134589	-0.134589	-0.134589	0.0561723	0.0561723	0.0561723	0.129866	0.129866	0.129866	-0.134589	-0.134589	-0.134589	0.0561723	0.0561723	0.0561723	0.129866	0.129866	0.129866	-0.134589	-0.134589	-0.134589	0.0561723	0.0561723	0.0561723	0.129866	0.129866	0.129866	-0.134589	-0.134589
sp|P42285|MTREX_HUMAN	P42285	MTREX	-1.89683	-1.89683	-1.89683	0.794504	0.794504	0.794504	1.13391	1.13391	1.13391	19.5358	19.3477	19.4897	0.794504	0.794504	0.794504	1.13391	1.13391	1.13391	20.6949	20.917	20.915	0.794504	0.794504	0.794504	23.4182	23.5892	23.2857	-1.89683	-1.89683	-1.89683	0.794504	0.794504	0.794504	1.13391	1.13391	1.13391	-1.89683	-1.89683	-1.89683	0.794504	0.794504	0.794504	1.13391	1.13391	1.13391	-1.89683	-1.89683
sp|P43243|MATR3_HUMAN	P43243	MATR3	-0.0151337	-0.0151337	-0.0151337	-0.154044	-0.154044	-0.154044	0.524938	0.524938	0.524938	27.8339	27.9699	27.9352	28.2984	28.2818	28.2474	28.4734	28.4887	28.4189	28.0464	28.0236	28.1302	27.5372	27.379	27.6382	28.6547	28.6915	28.6591	25.6752	25.7889	25.6627	26.2292	26.2959	26.1438	26.8047	26.6769	26.6213	-0.0151337	-0.0151337	-0.0151337	21.4835	21.8943	21.7618	0.524938	0.524938	0.524938	23.611	23.4818
sp|P46019|KPB2_HUMAN	P46019	PHKA2	23.3005	23.1928	23.3407	22.2067	22.3319	21.5552	23.0129	23.2412	23.0685	23.3742	23.4996	23.4758	22.7696	22.7887	22.5693	24.0456	23.9658	24.3473	23.1277	23.2604	23.1399	21.5142	21.4394	21.4501	23.1117	22.9752	23.8874	23.363	23.091	23.2782	22.6045	22.7358	22.646	23.3606	23.406	23.3357	3.44308	3.44308	3.44308	22.7432	22.8501	22.8591	22.8794	23.2755	23.3611	22.3906	22.7827
sp|P46777|RL5_HUMAN	P46777	RPL5	21.6412	21.8586	22.1965	4.07588	4.07588	4.07588	-5.35274	-5.35274	-5.35274	22.4207	22.5266	22.4962	24.1208	23.6984	23.0297	21.4247	21.5023	21.6339	21.99	22.7258	22.5559	22.9061	23.2295	23.502	21.7799	21.8956	22.2888	22.2164	22.4818	22.2178	4.07588	4.07588	4.07588	22.1315	21.5845	21.8847	-0.611905	-0.611905	-0.611905	22.8741	23.2566	23.3757	21.4951	21.5685	21.8276	22.1175	22.181
sp|P46781|RS9_HUMAN	P46781	RPS9	-0.79749	-0.79749	-0.79749	0.336835	0.336835	0.336835	0.552773	0.552773	0.552773	-0.79749	-0.79749	-0.79749	0.336835	0.336835	0.336835	0.552773	0.552773	0.552773	-0.79749	-0.79749	-0.79749	0.336835	0.336835	0.336835	0.552773	0.552773	0.552773	-0.79749	-0.79749	-0.79749	0.336835	0.336835	0.336835	0.552773	0.552773	0.552773	-0.79749	-0.79749	-0.79749	0.336835	0.336835	0.336835	0.552773	0.552773	0.552773	-0.79749	-0.79749
sp|P46782|RS5_HUMAN	P46782	RPS5	0.310798	0.310798	0.310798	0.479521	0.479521	0.479521	-0.568693	-0.568693	-0.568693	22.3527	22.5295	22.104	22.8341	22.91	21.8709	21.9446	21.8914	21.0116	22.7147	22.7366	22.6371	0.479521	0.479521	0.479521	22.7922	22.5894	22.6733	0.310798	0.310798	0.310798	0.479521	0.479521	0.479521	-0.568693	-0.568693	-0.568693	0.310798	0.310798	0.310798	0.479521	0.479521	0.479521	22.2545	22.3522	22.2404	0.310798	0.310798
sp|P46783|RS10_HUMAN	P46783	RPS10	-0.831691	-0.831691	-0.831691	0.353149	0.353149	0.353149	0.576938	0.576938	0.576938	-0.831691	-0.831691	-0.831691	0.353149	0.353149	0.353149	0.576938	0.576938	0.576938	-0.831691	-0.831691	-0.831691	0.353149	0.353149	0.353149	0.576938	0.576938	0.576938	-0.831691	-0.831691	-0.831691	0.353149	0.353149	0.353149	0.576938	0.576938	0.576938	-0.831691	-0.831691	-0.831691	0.353149	0.353149	0.353149	0.576938	0.576938	0.576938	-0.831691	-0.831691
sp|P48634|PRC2A_HUMAN	P48634	PRRC2A	-0.801401	-0.801401	-0.801401	0.105207	0.105207	0.105207	1.07351	1.07351	1.07351	-0.801401	-0.801401	-0.801401	0.105207	0.105207	0.105207	1.07351	1.07351	1.07351	-0.801401	-0.801401	-0.801401	0.105207	0.105207	0.105207	1.07351	1.07351	1.07351	-0.801401	-0.801401	-0.801401	0.105207	0.105207	0.105207	1.07351	1.07351	1.07351	-0.801401	-0.801401	-0.801401	0.105207	0.105207	0.105207	1.07351	1.07351	1.07351	-0.801401	-0.801401
sp|P49207|RL34_HUMAN	P49207	RPL34	-0.750377	-0.750377	-0.750377	1.1464	1.1464	1.1464	-0.277746	-0.277746	-0.277746	-0.750377	-0.750377	-0.750377	26.3525	26.6225	26.6718	21.9131	21.9028	21.8425	21.2044	21.0694	21.3594	1.1464	1.1464	1.1464	22.1162	21.943	21.6377	-0.750377	-0.750377	-0.750377	1.1464	1.1464	1.1464	-0.277746	-0.277746	-0.277746	-0.750377	-0.750377	-0.750377	1.1464	1.1464	1.1464	-0.277746	-0.277746	-0.277746	-0.750377	-0.750377
sp|P49368|TCPG_HUMAN	P49368	CCT3	17.8574	17.7316	17.6063	0.125124	0.125124	0.125124	3.88072	3.88072	3.88072	-2.83113	-2.83113	-2.83113	19.5759	19.4353	19.7034	3.88072	3.88072	3.88072	17.2778	17.353	17.422	19.6851	19.9785	20.2369	27.6287	27.4768	27.1609	17.8208	17.965	17.7832	0.125124	0.125124	0.125124	27.1071	27.5694	27.5427	-2.83113	-2.83113	-2.83113	0.125124	0.125124	0.125124	3.88072	3.88072	3.88072	-2.83113	-2.83113
sp|P49411|EFTU_HUMAN	P49411	TUFM	24.5109	24.6497	24.3103	25.252	25.7228	25.8539	26.1233	26.3276	26.0967	23.6067	23.6153	23.5174	22.4126	22.7125	22.1535	21.5251	22.1981	22.7151	23.7482	23.7958	23.8875	23.3454	23.5264	23.3744	23.6624	24.1185	23.377	23.7421	23.6579	23.6245	20.1359	22.3499	22.7889	23.3211	23.4524	23.4491	8.06275	8.06275	8.06275	22.4716	22.6849	22.3825	22.7829	22.4368	22.6881	23.3116	23.3142
sp|P49458|SRP09_HUMAN	P49458	SRP9	-0.756952	-0.756952	-0.756952	-0.355467	-0.355467	-0.355467	1.50575	1.50575	1.50575	19.7278	19.5691	19.6493	19.8088	19.9456	19.6601	1.50575	1.50575	1.50575	20.2575	20.0633	20.1218	-0.355467	-0.355467	-0.355467	23.0451	22.9588	23.3542	-0.756952	-0.756952	-0.756952	-0.355467	-0.355467	-0.355467	1.50575	1.50575	1.50575	-0.756952	-0.756952	-0.756952	-0.355467	-0.355467	-0.355467	1.50575	1.50575	1.50575	-0.756952	-0.756952
sp|P50454|SERPH_HUMAN	P50454	SERPINH1	21.8623	21.8158	21.9313	-0.295648	-0.295648	-0.295648	24.0785	23.9133	23.6805	20.5357	20.5294	20.4128	21.5264	21.6767	21.5203	3.4823	3.4823	3.4823	20.6132	20.3731	20.6769	21.3843	22.0466	21.7662	23.054	23.0106	22.7727	21.2923	21.2829	21.4378	22.1181	22.0935	22.1276	22.8845	23.0486	22.8545	-4.92068	-4.92068	-4.92068	21.7098	21.6361	21.6684	22.6907	22.1262	22.3632	20.7154	20.9461
sp|P50914|RL14_HUMAN	P50914	RPL14	21.9401	21.8509	21.9667	0.72333	0.72333	0.72333	-1.56627	-1.56627	-1.56627	22.9503	22.9867	23.1963	22.8919	23.1488	23.0863	22.5141	22.3192	22.6156	22.5321	22.3167	22.5037	0.72333	0.72333	0.72333	23.0742	22.7855	22.9512	22.4454	22.4255	22.3636	22.5775	22.6245	22.5093	21.6224	21.7229	21.779	1.0089	1.0089	1.0089	22.2483	22.3247	22.1899	22.0391	21.9451	22.0407	1.0089	1.0089
sp|P50990|TCPQ_HUMAN	P50990	CCT8	18.4125	18.0949	18.4146	21.1714	21.5243	21.3949	4.88717	4.88717	4.88717	17.6673	17.8238	17.9018	20.752	21.0452	20.8991	23.3375	23.4203	23.3673	17.7566	17.6664	18.1961	21.1914	21.1371	21.1659	24.2741	24.4122	24.3116	18.5823	18.5602	18.5829	20.6331	20.7518	20.8367	24.398	24.1499	24.2747	18.4655	18.8131	18.0516	1.04677	1.04677	1.04677	4.88717	4.88717	4.88717	-9.26983	-9.26983
sp|P50991|TCPD_HUMAN	P50991	CCT4	-1.44022	-1.44022	-1.44022	0.244217	0.244217	0.244217	2.13065	2.13065	2.13065	-1.44022	-1.44022	-1.44022	0.244217	0.244217	0.244217	2.13065	2.13065	2.13065	17.0089	16.7021	16.8794	20.2497	20.1803	20.1281	28.8045	28.4344	28.7983	16.6548	16.7902	16.7318	0.244217	0.244217	0.244217	2.13065	2.13065	2.13065	-1.44022	-1.44022	-1.44022	0.244217	0.244217	0.244217	2.13065	2.13065	2.13065	-1.44022	-1.44022
sp|P51114|FXR1_HUMAN	P51114	FXR1	0.459522	0.459522	0.459522	-0.110428	-0.110428	-0.110428	-0.0210648	-0.0210648	-0.0210648	0.459522	0.459522	0.459522	-0.110428	-0.110428	-0.110428	-0.0210648	-0.0210648	-0.0210648	0.459522	0.459522	0.459522	-0.110428	-0.110428	-0.110428	-0.0210648	-0.0210648	-0.0210648	0.459522	0.459522	0.459522	-0.110428	-0.110428	-0.110428	-0.0210648	-0.0210648	-0.0210648	0.459522	0.459522	0.459522	-0.110428	-0.110428	-0.110428	-0.0210648	-0.0210648	-0.0210648	0.459522	0.459522
sp|P51398|RT29_HUMAN	P51398	DAP3	1.13319	1.13319	1.13319	-1.02354	-1.02354	-1.02354	0.423808	0.423808	0.423808	23.044	21.9005	22.5786	20.4686	20.6775	20.7244	0.423808	0.423808	0.423808	1.13319	1.13319	1.13319	-1.02354	-1.02354	-1.02354	0.423808	0.423808	0.423808	1.13319	1.13319	1.13319	-1.02354	-1.02354	-1.02354	0.423808	0.423808	0.423808	1.13319	1.13319	1.13319	21.5066	21.4654	21.6236	22.329	22.7323	22.5662	1.13319	1.13319
sp|P51991|ROA3_HUMAN	P51991	HNRNPA3	-0.173163	-0.173163	-0.173163	0.0408225	0.0408225	0.0408225	0.418456	0.418456	0.418456	21.6552	22.5301	22.2502	22.4872	22.9813	22.2168	0.418456	0.418456	0.418456	21.9891	21.9429	22.2773	0.0408225	0.0408225	0.0408225	22.2059	22.6832	21.4923	-0.173163	-0.173163	-0.173163	0.0408225	0.0408225	0.0408225	0.418456	0.418456	0.418456	-0.173163	-0.173163	-0.173163	23.8165	22.3268	22.064	22.2708	22.7819	21.454	-0.173163	-0.173163
sp|P52272|HNRPM_HUMAN	P52272	HNRNPM	20.7772	20.5353	21.045	1.03183	1.03183	1.03183	2.16506	2.16506	2.16506	27.0429	27.0071	27.1503	27.4988	27.4081	26.9994	27.369	27.1022	27.6112	26.8405	26.7683	26.8926	25.7839	25.8464	26.2419	27.26	27.519	27.406	23.3591	23.3474	22.3505	23.6586	23.2019	23.287	24.4574	24.5784	23.7888	22.6528	22.7692	22.8261	23.7481	23.5192	21.8044	23.4232	22.7841	22.3462	-3.87517	-3.87517
sp|P52292|IMA1_HUMAN	P52292	KPNA2	0.112302	0.112302	0.112302	-0.226384	-0.226384	-0.226384	0.465066	0.465066	0.465066	0.112302	0.112302	0.112302	-0.226384	-0.226384	-0.226384	0.465066	0.465066	0.465066	0.112302	0.112302	0.112302	-0.226384	-0.226384	-0.226384	22.5719	22.492	22.6465	0.112302	0.112302	0.112302	-0.226384	-0.226384	-0.226384	0.465066	0.465066	0.465066	0.112302	0.112302	0.112302	-0.226384	-0.226384	-0.226384	0.465066	0.465066	0.465066	0.112302	0.112302
sp|P52298|NCBP2_HUMAN	P52298	NCBP2	-0.413817	-0.413817	-0.413817	0.538899	0.538899	0.538899	-0.0538469	-0.0538469	-0.0538469	-0.413817	-0.413817	-0.413817	0.538899	0.538899	0.538899	-0.0538469	-0.0538469	-0.0538469	23.6713	23.8116	23.8841	28.0586	27.7772	28.0898	24.3515	24.4352	24.2773	-0.413817	-0.413817	-0.413817	0.538899	0.538899	0.538899	-0.0538469	-0.0538469	-0.0538469	-0.413817	-0.413817	-0.413817	0.538899	0.538899	0.538899	-0.0538469	-0.0538469	-0.0538469	-0.413817	-0.413817
sp|P52597|HNRPF_HUMAN	P52597	HNRNPF	-0.965319	-0.965319	-0.965319	1.39175	1.39175	1.39175	-0.393343	-0.393343	-0.393343	21.472	21.5931	21.2956	24.3431	23.7441	24.14	-0.393343	-0.393343	-0.393343	-0.965319	-0.965319	-0.965319	1.39175	1.39175	1.39175	21.7632	21.6526	21.6978	-0.965319	-0.965319	-0.965319	1.39175	1.39175	1.39175	-0.393343	-0.393343	-0.393343	-0.965319	-0.965319	-0.965319	1.39175	1.39175	1.39175	21.5395	21.2097	21.7475	-0.965319	-0.965319
sp|P52756|RBM5_HUMAN	P52756	RBM5	-0.640282	-0.640282	-0.640282	0.288264	0.288264	0.288264	0.469984	0.469984	0.469984	19.3359	19.2217	19.3881	0.288264	0.288264	0.288264	0.469984	0.469984	0.469984	19.3464	19.6881	19.5231	0.288264	0.288264	0.288264	0.469984	0.469984	0.469984	-0.640282	-0.640282	-0.640282	0.288264	0.288264	0.288264	0.469984	0.469984	0.469984	-0.640282	-0.640282	-0.640282	22.9872	23.5144	22.7712	23.4596	23.1657	23.2198	-0.640282	-0.640282
sp|P53007|TXTP_HUMAN	P53007	SLC25A1	-1.96865	-1.96865	-1.96865	1.82573	1.82573	1.82573	1.34786	1.34786	1.34786	-1.96865	-1.96865	-1.96865	1.82573	1.82573	1.82573	1.34786	1.34786	1.34786	-1.96865	-1.96865	-1.96865	1.82573	1.82573	1.82573	1.34786	1.34786	1.34786	16.2222	16.2017	16.2475	1.82573	1.82573	1.82573	23.7497	23.6932	23.7046	-1.96865	-1.96865	-1.96865	1.82573	1.82573	1.82573	1.34786	1.34786	1.34786	-1.96865	-1.96865
sp|P55265|DSRAD_HUMAN	P55265	ADAR	-0.209595	-0.209595	-0.209595	0.400004	0.400004	0.400004	0.183897	0.183897	0.183897	25.4861	25.5991	25.3474	25.8041	25.8608	25.795	25.6854	25.6589	25.9425	25.9176	25.8378	25.9171	25.436	25.6766	25.2024	26.2651	26.2775	26.2128	26.1199	26.0757	26.2826	26.5198	26.4048	26.371	26.6621	26.5169	26.5815	24.1348	24.6178	24.3227	25.4481	25.3094	25.1278	25.1349	25.3845	25.1653	28.3277	28.3826
sp|P55769|NH2L1_HUMAN	P55769	SNU13	0.668114	0.668114	0.668114	-1.38485	-1.38485	-1.38485	1.15073	1.15073	1.15073	23.549	23.55	23.5929	21.7334	22.0446	21.7555	24.0281	23.9134	24.1385	23.6114	23.7066	24.0607	20.6994	20.8272	20.7776	24.183	24.0436	24.0897	0.668114	0.668114	0.668114	-1.38485	-1.38485	-1.38485	1.15073	1.15073	1.15073	0.668114	0.668114	0.668114	20.7084	20.3167	20.6794	1.15073	1.15073	1.15073	0.668114	0.668114
sp|P56537|IF6_HUMAN	P56537	EIF6	-0.670925	-0.670925	-0.670925	-0.253712	-0.253712	-0.253712	1.47151	1.47151	1.47151	19.8864	19.8887	19.8468	-0.253712	-0.253712	-0.253712	1.47151	1.47151	1.47151	-0.670925	-0.670925	-0.670925	-0.253712	-0.253712	-0.253712	1.47151	1.47151	1.47151	19.649	19.9714	20.027	20.0192	20.0904	20.1333	25.6163	25.4655	25.3805	-0.670925	-0.670925	-0.670925	20.3126	20.1253	20.1321	1.47151	1.47151	1.47151	-0.670925	-0.670925
sp|P60174|TPIS_HUMAN	P60174	TPI1	-2.06805	-2.06805	-2.06805	1.9515	1.9515	1.9515	2.50668	2.50668	2.50668	-2.06805	-2.06805	-2.06805	1.9515	1.9515	1.9515	2.50668	2.50668	2.50668	15.8063	15.8689	15.6269	1.9515	1.9515	1.9515	2.50668	2.50668	2.50668	14.9857	15.1699	15.4862	1.9515	1.9515	1.9515	28.0286	28.1639	28.3538	-2.06805	-2.06805	-2.06805	1.9515	1.9515	1.9515	2.50668	2.50668	2.50668	-2.06805	-2.06805
sp|P60866|RS20_HUMAN	P60866	RPS20	0.0520793	0.0520793	0.0520793	-1.17102	-1.17102	-1.17102	2.48514	2.48514	2.48514	0.0520793	0.0520793	0.0520793	20.3173	20.1099	20.2255	2.48514	2.48514	2.48514	0.0520793	0.0520793	0.0520793	-1.17102	-1.17102	-1.17102	2.48514	2.48514	2.48514	0.0520793	0.0520793	0.0520793	-1.17102	-1.17102	-1.17102	2.48514	2.48514	2.48514	0.0520793	0.0520793	0.0520793	19.7864	19.599	19.8654	27.1688	27.2958	26.9787	0.0520793	0.0520793
sp|P61247|RS3A_HUMAN	P61247	RPS3A	-0.199725	-0.199725	-0.199725	0.089845	0.089845	0.089845	0.231661	0.231661	0.231661	-0.199725	-0.199725	-0.199725	0.089845	0.089845	0.089845	0.231661	0.231661	0.231661	-0.199725	-0.199725	-0.199725	0.089845	0.089845	0.089845	0.231661	0.231661	0.231661	-0.199725	-0.199725	-0.199725	0.089845	0.089845	0.089845	0.231661	0.231661	0.231661	-0.199725	-0.199725	-0.199725	0.089845	0.089845	0.089845	0.231661	0.231661	0.231661	-0.199725	-0.199725
sp|P61313|RL15_HUMAN	P61313	RPL15	18.499	18.1323	18.6582	4.42729	4.42729	4.42729	1.36348	1.36348	1.36348	19.4072	19.4984	19.4928	25.3238	24.8768	25.0586	22.8925	23.3108	23.0901	19.0773	19.1034	19.4817	4.42729	4.42729	4.42729	22.6716	22.8786	22.8202	19.3783	19.2502	19.2339	24.2167	24.4313	24.2442	22.5148	22.5749	22.2737	19.6811	19.487	19.6605	23.8287	23.7587	23.9773	22.4403	22.691	22.5335	19.6789	19.5496
sp|P61353|RL27_HUMAN	P61353	RPL27	24.1383	24.0562	23.9831	23.7111	23.7741	23.8921	-1.21094	-1.21094	-1.21094	24.6121	24.4863	24.6923	24.0263	24.1001	24.1615	24.1859	24.1066	24.2658	24.1783	24.1363	24.3762	23.4464	22.9026	22.9425	24.0673	24.0397	24.086	24.2016	24.2109	24.3747	23.4898	23.8091	23.6232	23.8442	23.7716	23.5928	3.82085	3.82085	3.82085	23.0781	23.7243	23.7113	23.6805	23.8777	24.0268	24.0794	24.3943
sp|P61978|HNRPK_HUMAN	P61978	HNRNPK	22.0233	22.5508	22.0551	-0.186923	-0.186923	-0.186923	0.517175	0.517175	0.517175	22.815	22.7028	23.3274	22.7142	22.8836	22.8972	22.5625	22.7725	23.0814	23.2195	23.0186	23.5727	23.6198	23.6273	23.5531	24.1084	24.6386	24.1262	22.7781	22.8795	22.6925	22.3657	21.9643	21.3791	23.7239	23.6424	24.0703	-0.00813709	-0.00813709	-0.00813709	22.9148	22.721	22.6332	20.9052	21.5968	21.937	-0.00813709	-0.00813709
sp|P62081|RS7_HUMAN	P62081	RPS7	2.06377	2.06377	2.06377	0.317725	0.317725	0.317725	-1.42916	-1.42916	-1.42916	2.06377	2.06377	2.06377	0.317725	0.317725	0.317725	-1.42916	-1.42916	-1.42916	2.06377	2.06377	2.06377	0.317725	0.317725	0.317725	20.5016	19.4792	20.253	2.06377	2.06377	2.06377	0.317725	0.317725	0.317725	-1.42916	-1.42916	-1.42916	2.06377	2.06377	2.06377	0.317725	0.317725	0.317725	-1.42916	-1.42916	-1.42916	2.06377	2.06377
sp|P62241|RS8_HUMAN	P62241	RPS8	0.515146	0.515146	0.515146	-0.170649	-0.170649	-0.170649	-0.0307064	-0.0307064	-0.0307064	0.515146	0.515146	0.515146	-0.170649	-0.170649	-0.170649	-0.0307064	-0.0307064	-0.0307064	0.515146	0.515146	0.515146	-0.170649	-0.170649	-0.170649	21.1716	20.9978	21.3244	0.515146	0.515146	0.515146	-0.170649	-0.170649	-0.170649	-0.0307064	-0.0307064	-0.0307064	0.515146	0.515146	0.515146	-0.170649	-0.170649	-0.170649	-0.0307064	-0.0307064	-0.0307064	0.515146	0.515146
sp|P62244|RS15A_HUMAN	P62244	RPS15A	-0.537256	-0.537256	-0.537256	0.258834	0.258834	0.258834	0.404259	0.404259	0.404259	-0.537256	-0.537256	-0.537256	0.258834	0.258834	0.258834	0.404259	0.404259	0.404259	-0.537256	-0.537256	-0.537256	0.258834	0.258834	0.258834	0.404259	0.404259	0.404259	-0.537256	-0.537256	-0.537256	0.258834	0.258834	0.258834	0.404259	0.404259	0.404259	-0.537256	-0.537256	-0.537256	0.258834	0.258834	0.258834	0.404259	0.404259	0.404259	-0.537256	-0.537256
sp|P62249|RS16_HUMAN	P62249	RPS16	0.425297	0.425297	0.425297	0.516083	0.516083	0.516083	-0.72259	-0.72259	-0.72259	22.8585	22.3385	22.6214	22.6011	22.2815	22.6932	-0.72259	-0.72259	-0.72259	21.7233	22.6496	22.6962	22.6423	22.5812	22.5487	21.9748	22.3371	22.1286	0.425297	0.425297	0.425297	0.516083	0.516083	0.516083	20.6718	20.173	19.9208	0.425297	0.425297	0.425297	22.524	22.4092	22.3237	21.9296	21.629	20.4937	0.425297	0.425297
sp|P62269|RS18_HUMAN	P62269	RPS18	2.46741	2.46741	2.46741	-1.4271	-1.4271	-1.4271	-0.870247	-0.870247	-0.870247	23.2987	23.346	23.2115	22.0741	21.9017	22.43	21.0739	21.5999	21.9455	2.46741	2.46741	2.46741	22.4535	22.13	22.2036	22.2364	20.5557	22.246	2.46741	2.46741	2.46741	-1.4271	-1.4271	-1.4271	-0.870247	-0.870247	-0.870247	2.46741	2.46741	2.46741	21.8389	21.98	21.5291	22.1478	22.4981	21.5921	23.4349	23.4463
sp|P62304|RUXE_HUMAN	P62304	SNRPE	-0.674472	-0.674472	-0.674472	0.878	0.878	0.878	-0.0879177	-0.0879177	-0.0879177	29.7867	29.6131	29.7424	30.4609	30.4474	30.2221	29.7973	29.7872	29.8736	29.6893	29.7416	29.6921	30.3738	30.3169	30.0438	29.9264	29.8249	29.9467	-0.674472	-0.674472	-0.674472	0.878	0.878	0.878	-0.0879177	-0.0879177	-0.0879177	-0.674472	-0.674472	-0.674472	26.1959	26.1947	26.2452	26.1388	26.0333	25.9699	-0.674472	-0.674472
sp|P62306|RUXF_HUMAN	P62306	SNRPF	0.115098	0.115098	0.115098	0.382763	0.382763	0.382763	-0.379729	-0.379729	-0.379729	27.964	28.1939	28.321	28.4397	28.11	28.551	25.8688	25.2554	25.7416	28.1546	28.2516	28.1335	26.9297	25.8924	27.1556	25.4753	27.7671	25.9558	0.115098	0.115098	0.115098	0.382763	0.382763	0.382763	-0.379729	-0.379729	-0.379729	0.115098	0.115098	0.115098	0.382763	0.382763	0.382763	23.0802	23.0716	22.6647	0.115098	0.115098
sp|P62308|RUXG_HUMAN	P62308	SNRPG	-0.17759	-0.17759	-0.17759	1.19169	1.19169	1.19169	-0.920407	-0.920407	-0.920407	29.5398	29.4682	29.4052	30.5316	30.4738	30.2903	28.0753	28.0236	27.9835	29.4754	29.4945	29.488	30.5503	30.6289	30.4499	28.5878	28.4263	28.5919	-0.17759	-0.17759	-0.17759	1.19169	1.19169	1.19169	-0.920407	-0.920407	-0.920407	-0.17759	-0.17759	-0.17759	25.689	25.1854	25.7036	24.7064	25.0605	24.2765	-0.17759	-0.17759
sp|P62314|SMD1_HUMAN	P62314	SNRPD1	0.997612	0.997612	0.997612	-6.3679	-6.3679	-6.3679	3.68673	3.68673	3.68673	30.8022	30.6923	30.7323	30.427	30.1739	30.2222	31.0727	30.9979	31.1608	30.4291	30.3989	30.5474	29.9996	29.9357	30.1621	31.1824	31.1185	30.8495	21.8713	22.2543	22.5643	21.8001	21.4663	21.5655	3.68673	3.68673	3.68673	24.0469	25.6083	25.4972	25.8184	26.0152	25.5621	28.0525	28.1268	28.1483	23.4641	23.2685
sp|P62316|SMD2_HUMAN	P62316	SNRPD2	20.6895	20.9859	20.8889	2.61426	2.61426	2.61426	-1.21215	-1.21215	-1.21215	31.4123	31.3682	31.3481	31.2196	31.3097	31.1621	31.1517	31.1511	30.9837	31.2652	30.9968	31.2698	30.4334	30.3168	30.6706	31.2276	31.3382	31.1882	22.8088	22.5975	22.2932	23.9523	23.4293	23.2162	22.877	22.4506	21.8439	25.9561	25.9927	25.9372	26.8994	27.183	27.1864	27.1248	27.1508	27.0464	21.7789	22.1474
sp|P62318|SMD3_HUMAN	P62318	SNRPD3	6.76459	6.76459	6.76459	0.459022	0.459022	0.459022	20.0778	19.959	19.7568	31.5446	31.4923	31.4323	31.4895	31.5625	31.4851	31.3274	31.2836	31.3245	31.4566	31.497	31.5364	30.4699	30.5726	30.5018	31.2007	31.1743	30.5861	26.2135	25.7427	25.8275	24.3021	24.0594	24.1586	20.6945	20.6839	19.5342	6.76459	6.76459	6.76459	27.5687	27.731	27.8166	25.6476	25.5137	25.6636	6.76459	6.76459
sp|P62424|RL7A_HUMAN	P62424	RPL7A	-3.89574	-3.89574	-3.89574	0.987857	0.987857	0.987857	2.15236	2.15236	2.15236	22.9332	23.1306	22.882	24.7026	24.6036	24.5991	24.6266	24.4998	24.4963	22.8876	22.9794	23.0172	23.7898	23.8964	23.9536	24.9294	25.3853	25.17	22.5348	22.0702	22.4051	22.4605	22.8051	23.611	23.2365	23.3689	23.5332	22.3468	23.9705	23.323	23.2392	23.27	22.7359	23.1533	22.7771	23.247	23.2693	23.098
sp|P62701|RS4X_HUMAN	P62701	RPS4X	0.122903	0.122903	0.122903	0.343649	0.343649	0.343649	-0.314696	-0.314696	-0.314696	0.122903	0.122903	0.122903	0.343649	0.343649	0.343649	-0.314696	-0.314696	-0.314696	0.122903	0.122903	0.122903	0.343649	0.343649	0.343649	-0.314696	-0.314696	-0.314696	0.122903	0.122903	0.122903	0.343649	0.343649	0.343649	-0.314696	-0.314696	-0.314696	0.122903	0.122903	0.122903	0.343649	0.343649	0.343649	-0.314696	-0.314696	-0.314696	0.122903	0.122903
sp|P62805|H4_HUMAN	P62805	H4C1	-0.0997656	-0.0997656	-0.0997656	-0.996379	-0.996379	-0.996379	1.5327	1.5327	1.5327	21.9714	22.1555	22.1099	21.1438	20.9062	21.0225	23.0164	23.1291	23.1856	21.7331	21.5992	21.5815	21.5414	21.5373	21.5541	23.1636	23.2019	23.2231	21.3407	21.2711	21.413	-0.996379	-0.996379	-0.996379	1.5327	1.5327	1.5327	-0.0997656	-0.0997656	-0.0997656	-0.996379	-0.996379	-0.996379	1.5327	1.5327	1.5327	-0.0997656	-0.0997656
sp|P62826|RAN_HUMAN	P62826	RAN	29.3017	29.3052	29.3488	30.5094	30.6476	30.4001	30.0924	30.0021	29.7058	25.5476	25.4746	25.382	23.2463	23.3829	23.3375	22.8755	22.4553	22.5788	25.3278	25.3845	25.5144	20.76	19.966	21.3417	23.6154	23.1907	23.4919	26.0587	26.1414	26.0591	25.1911	24.9464	25.1166	24.4742	24.3087	24.5477	8.41099	8.41099	8.41099	22.3382	23.3376	23.7008	23.0758	23.2608	23.0663	26.8639	26.9052
sp|P62888|RL30_HUMAN	P62888	RPL30	23.2915	23.2135	23.4206	23.397	23.3988	23.3525	1.87093	1.87093	1.87093	23.3113	23.4648	23.6373	23.7834	23.8444	23.9048	24.4389	24.499	24.4015	23.1761	23.4474	23.1038	-0.891025	-0.891025	-0.891025	24.3064	24.2049	24.3557	22.9305	23.0694	23.2984	23.1515	23.0614	23.0792	1.87093	1.87093	1.87093	-0.833417	-0.833417	-0.833417	22.9006	22.774	22.7392	23.4132	23.4376	23.3401	-0.833417	-0.833417
sp|P62906|RL10A_HUMAN	P62906	RPL10A	2.30354	2.30354	2.30354	1.85125	1.85125	1.85125	-5.58408	-5.58408	-5.58408	24.3427	24.36	24.2876	24.3461	24.0705	24.1976	22.0889	22.2505	21.978	23.9304	24.0293	23.8968	23.0207	23.0479	22.9968	22.2635	22.249	22.205	24.3455	24.2352	24.2575	23.5895	23.9624	23.5513	22.0133	22.0907	22.3022	2.30354	2.30354	2.30354	23.9138	23.9384	24.0242	22.2275	22.3513	22.4052	23.596	23.9618
sp|P62913|RL11_HUMAN	P62913	RPL11	1.22439	1.22439	1.22439	1.2631	1.2631	1.2631	-2.39565	-2.39565	-2.39565	1.22439	1.22439	1.22439	1.2631	1.2631	1.2631	20.7552	20.6093	20.5502	23.4785	23.5647	23.6438	1.2631	1.2631	1.2631	20.6653	20.4368	20.5443	23.2315	23.1438	23.32	23.2021	23.2988	23.3635	20.278	20.1203	20.0225	1.22439	1.22439	1.22439	23.0517	22.757	22.9562	19.8128	19.6498	19.9027	1.22439	1.22439
sp|P62917|RL8_HUMAN	P62917	RPL8	0.355165	0.355165	0.355165	2.99236	2.99236	2.99236	-4.43928	-4.43928	-4.43928	23.6924	23.7788	23.7997	24.667	24.6305	24.5845	23.0568	22.948	23.0509	23.3414	23.707	23.4132	23.8588	23.868	24.0587	23.3297	23.1952	23.322	23.2629	22.9286	23.4316	23.3996	23.5432	23.6491	21.9795	22.3318	22.217	0.355165	0.355165	0.355165	24.046	23.7217	23.5461	22.663	22.2043	22.5711	23.3783	23.5446
sp|P62937|PPIA_HUMAN	P62937	PPIA	25.5639	25.5347	25.5312	25.7817	25.9568	25.8054	25.1066	24.6233	25.1716	25.5235	25.5922	25.5241	24.9903	24.8975	25.0056	24.3452	24.5396	24.2599	25.4666	25.3926	25.4785	24.3409	24.5614	24.4501	24.9084	24.8668	25.1691	25.5219	25.4784	25.51	24.4306	24.5376	24.2454	25.1148	24.8022	24.8229	9.02116	9.02116	9.02116	24.5284	24.6053	24.7466	24.3317	24.4622	24.422	24.9177	24.9362
sp|P63244|RACK1_HUMAN	P63244	RACK1	21.7881	21.4355	21.3044	22.9653	22.9255	22.3806	4.50282	4.50282	4.50282	22.318	22.2037	22.4583	23.6296	23.6689	23.6145	23.7141	23.5959	23.799	22.1929	22.0861	22.0423	23.462	23.4451	23.5835	23.8729	23.9308	24.1046	21.7402	21.6862	21.2523	23.2401	23.2902	23.3215	24.0529	23.9907	23.9863	22.2972	22.6467	22.1055	23.7157	23.6552	23.759	23.9925	24.024	23.8607	21.4891	21.1735
sp|P67809|YBOX1_HUMAN	P67809	YBX1	30.6259	31.4088	31.186	31.8915	31.7568	31.8017	31.3336	31.6939	31.4553	32.5681	32.5363	32.64	32.8201	32.984	32.9758	32.7601	32.7404	32.6606	32.4065	32.3988	32.5051	32.4275	32.2433	32.5017	32.6656	32.9547	32.6421	31.8329	31.88	31.6645	32.163	32.1057	31.9291	32.3027	32.2167	32.3204	33.2483	33.2497	33.3754	32.0296	31.9842	32.1207	32.3518	32.419	32.3444	33.5699	33.6876
sp|Q5VTE0|EF1A3_HUMAN	Q5VTE0	EEF1A1P5	28.4463	28.7095	28.4662	28.97	28.9131	28.9343	28.9538	28.8982	29.0549	27.5463	27.6024	27.7127	27.1494	27.1363	27.2461	27.3327	27.3814	27.2937	27.2079	27.2751	27.3573	27.4212	27.3769	27.4729	27.7266	27.6257	27.6713	27.5175	27.1576	27.4961	27.7504	27.9374	27.7639	27.754	27.725	27.7136	27.7064	27.4611	27.563	27.237	27.131	27.3732	27.4171	27.3714	27.3304	26.8135	26.9026
sp|P78563|RED1_HUMAN	P78563	ADARB1	0.10559	0.10559	0.10559	0.297736	0.297736	0.297736	-0.276669	-0.276669	-0.276669	0.10559	0.10559	0.10559	0.297736	0.297736	0.297736	-0.276669	-0.276669	-0.276669	0.10559	0.10559	0.10559	0.297736	0.297736	0.297736	-0.276669	-0.276669	-0.276669	22.401	22.4355	22.4808	21.6768	21.7341	21.7623	-0.276669	-0.276669	-0.276669	0.10559	0.10559	0.10559	0.297736	0.297736	0.297736	-0.276669	-0.276669	-0.276669	24.5726	23.9362
sp|P81605|DCD_HUMAN	P81605	DCD	22.1017	22.095	22.345	25.5254	25.8034	25.7939	25.3664	25.4236	25.3763	22.0559	21.8646	21.9739	24.7216	24.8494	24.7272	23.4726	23.3715	23.9613	22.8318	22.8612	23.017	25.1825	25.1376	25.2617	24.5186	24.1968	24.1032	22.5385	22.5205	22.1824	25.3688	25.2675	25.3471	-0.576362	-0.576362	-0.576362	23.0194	22.9261	23.1109	25.0224	25.2666	25.3033	24.2146	24.276	24.3592	22.3306	22.4397
sp|P82650|RT22_HUMAN	P82650	MRPS22	0.466562	0.466562	0.466562	-0.153474	-0.153474	-0.153474	-0.00955867	-0.00955867	-0.00955867	0.466562	0.466562	0.466562	19.5252	19.6114	19.5613	-0.00955867	-0.00955867	-0.00955867	0.466562	0.466562	0.466562	-0.153474	-0.153474	-0.153474	-0.00955867	-0.00955867	-0.00955867	0.466562	0.466562	0.466562	-0.153474	-0.153474	-0.153474	-0.00955867	-0.00955867	-0.00955867	0.466562	0.466562	0.466562	-0.153474	-0.153474	-0.153474	-0.00955867	-0.00955867	-0.00955867	0.466562	0.466562
sp|P82663|RT25_HUMAN	P82663	MRPS25	-0.567687	-0.567687	-0.567687	0.273007	0.273007	0.273007	0.42599	0.42599	0.42599	-0.567687	-0.567687	-0.567687	0.273007	0.273007	0.273007	0.42599	0.42599	0.42599	-0.567687	-0.567687	-0.567687	0.273007	0.273007	0.273007	0.42599	0.42599	0.42599	-0.567687	-0.567687	-0.567687	0.273007	0.273007	0.273007	0.42599	0.42599	0.42599	-0.567687	-0.567687	-0.567687	0.273007	0.273007	0.273007	0.42599	0.42599	0.42599	-0.567687	-0.567687
sp|P82675|RT05_HUMAN	P82675	MRPS5	-0.140502	-0.140502	-0.140502	0.0623931	0.0623931	0.0623931	0.136296	0.136296	0.136296	-0.140502	-0.140502	-0.140502	0.0623931	0.0623931	0.0623931	0.136296	0.136296	0.136296	-0.140502	-0.140502	-0.140502	0.0623931	0.0623931	0.0623931	0.136296	0.136296	0.136296	-0.140502	-0.140502	-0.140502	0.0623931	0.0623931	0.0623931	0.136296	0.136296	0.136296	-0.140502	-0.140502	-0.140502	0.0623931	0.0623931	0.0623931	0.136296	0.136296	0.136296	-0.140502	-0.140502
sp|P82930|RT34_HUMAN	P82930	MRPS34	-0.589339	-0.589339	-0.589339	0.279803	0.279803	0.279803	0.43567	0.43567	0.43567	-0.589339	-0.589339	-0.589339	0.279803	0.279803	0.279803	0.43567	0.43567	0.43567	-0.589339	-0.589339	-0.589339	0.279803	0.279803	0.279803	0.43567	0.43567	0.43567	-0.589339	-0.589339	-0.589339	0.279803	0.279803	0.279803	0.43567	0.43567	0.43567	-0.589339	-0.589339	-0.589339	0.279803	0.279803	0.279803	0.43567	0.43567	0.43567	-0.589339	-0.589339
sp|P82933|RT09_HUMAN	P82933	MRPS9	-0.206535	-0.206535	-0.206535	0.105898	0.105898	0.105898	0.306012	0.306012	0.306012	21.0341	20.9617	20.9997	0.105898	0.105898	0.105898	0.306012	0.306012	0.306012	-0.206535	-0.206535	-0.206535	0.105898	0.105898	0.105898	0.306012	0.306012	0.306012	-0.206535	-0.206535	-0.206535	0.105898	0.105898	0.105898	0.306012	0.306012	0.306012	-0.206535	-0.206535	-0.206535	21.754	21.011	22.1874	0.306012	0.306012	0.306012	-0.206535	-0.206535
sp|P84098|RL19_HUMAN	P84098	RPL19	-0.564691	-0.564691	-0.564691	0.273578	0.273578	0.273578	0.433592	0.433592	0.433592	-0.564691	-0.564691	-0.564691	0.273578	0.273578	0.273578	0.433592	0.433592	0.433592	-0.564691	-0.564691	-0.564691	0.273578	0.273578	0.273578	0.433592	0.433592	0.433592	-0.564691	-0.564691	-0.564691	0.273578	0.273578	0.273578	0.433592	0.433592	0.433592	-0.564691	-0.564691	-0.564691	0.273578	0.273578	0.273578	0.433592	0.433592	0.433592	-0.564691	-0.564691
sp|P84103|SRSF3_HUMAN	P84103	SRSF3	-1.21542	-1.21542	-1.21542	0.962791	0.962791	0.962791	0.332705	0.332705	0.332705	23.5386	23.4648	23.3356	25.8652	25.9114	26.0701	24.8737	24.9087	24.6076	23.798	24.0031	23.8914	26.0581	26.7201	26.1692	24.8202	24.8941	24.87	-1.21542	-1.21542	-1.21542	0.962791	0.962791	0.962791	0.332705	0.332705	0.332705	-1.21542	-1.21542	-1.21542	0.962791	0.962791	0.962791	0.332705	0.332705	0.332705	-1.21542	-1.21542
sp|Q00325|MPCP_HUMAN	Q00325	SLC25A3	21.3451	21.2281	21.1837	4.63882	4.63882	4.63882	1.52592	1.52592	1.52592	19.5285	19.7938	19.6694	4.63882	4.63882	4.63882	1.52592	1.52592	1.52592	19.7514	19.507	19.8963	4.63882	4.63882	4.63882	23.0105	23.1682	22.7834	19.6761	20.2224	20.247	25.3682	25.2786	25.4339	23.4797	23.3443	23.5056	-10.3001	-10.3001	-10.3001	24.6586	24.7617	24.4196	23.0329	23.0667	22.9515	19.4912	19.7214
sp|Q00577|PURA_HUMAN	Q00577	PURA	-1.75914	-1.75914	-1.75914	0.620312	0.620312	0.620312	1.187	1.187	1.187	22.7268	22.7654	23.3185	23.2372	23.2448	23.2333	24.0275	24.6202	24.3396	23.3363	23.2036	23.0075	24.0387	24.0839	24.3132	24.6499	24.816	24.6972	-1.75914	-1.75914	-1.75914	0.620312	0.620312	0.620312	1.187	1.187	1.187	23.7662	23.7088	23.9008	24.8723	25.0778	25.0047	26.0497	26.1106	25.8384	22.3496	22.2521
sp|Q00610|CLH1_HUMAN	Q00610	CLTC	19.1447	19.3031	19.1651	20.6699	19.8868	20.1598	7.62178	7.62178	7.62178	19.3428	19.7516	19.7216	19.7583	19.8618	19.8561	7.62178	7.62178	7.62178	19.6631	19.7097	19.2752	19.58	19.4322	19.722	24.4501	24.5363	24.7555	19.6502	19.7028	19.5027	18.8805	19.422	19.8024	23.9691	24.4337	24.407	-5.75601	-5.75601	-5.75601	20.1458	20.5439	20.7543	7.62178	7.62178	7.62178	19.5697	19.7002
sp|Q00839|HNRPU_HUMAN	Q00839	HNRNPU	20.6346	20.1937	20.828	9.43714	9.43714	9.43714	20.4212	20.4767	20.3506	27.069	27.0648	27.1782	28.0963	28.0848	28.0572	27.3657	27.4061	27.2559	28.0385	27.9322	28.0021	27.7988	27.7423	27.8035	28.1836	28.3828	28.2968	24.9903	25.1345	24.7355	27.1077	27.0774	27.0945	26.1242	26.157	25.901	24.1559	24.116	24.6715	27.4374	27.3778	27.3662	25.2894	25.435	25.3947	23.9274	24.1748
sp|Q01085|TIAR_HUMAN	Q01085	TIAL1	-0.151985	-0.151985	-0.151985	0.0663046	0.0663046	0.0663046	0.147334	0.147334	0.147334	-0.151985	-0.151985	-0.151985	0.0663046	0.0663046	0.0663046	0.147334	0.147334	0.147334	-0.151985	-0.151985	-0.151985	0.0663046	0.0663046	0.0663046	0.147334	0.147334	0.147334	-0.151985	-0.151985	-0.151985	0.0663046	0.0663046	0.0663046	0.147334	0.147334	0.147334	-0.151985	-0.151985	-0.151985	0.0663046	0.0663046	0.0663046	0.147334	0.147334	0.147334	-0.151985	-0.151985
sp|Q02413|DSG1_HUMAN	Q02413	DSG1	-0.497557	-0.497557	-0.497557	2.14929	2.14929	2.14929	20.1463	20.2241	19.9898	-0.497557	-0.497557	-0.497557	2.14929	2.14929	2.14929	-0.903643	-0.903643	-0.903643	19.5314	20.1412	20.6131	2.14929	2.14929	2.14929	18.9925	18.2636	19.0263	21.326	21.2305	20.9762	2.14929	2.14929	2.14929	19.2194	18.766	18.3367	-0.497557	-0.497557	-0.497557	29.1375	29.2122	29.2393	-0.903643	-0.903643	-0.903643	20.9255	20.9547
sp|Q02543|RL18A_HUMAN	Q02543	RPL18A	-0.58904	-0.58904	-0.58904	0.73442	0.73442	0.73442	-0.0520163	-0.0520163	-0.0520163	21.7488	21.6674	21.7898	23.4465	23.0314	23.2368	22.0928	20.466	20.914	20.583	21.0896	21.4663	0.73442	0.73442	0.73442	22.205	22.3784	22.4571	-0.58904	-0.58904	-0.58904	22.6447	22.5532	22.7105	-0.0520163	-0.0520163	-0.0520163	-0.58904	-0.58904	-0.58904	0.73442	0.73442	0.73442	-0.0520163	-0.0520163	-0.0520163	-0.58904	-0.58904
sp|Q02809|PLOD1_HUMAN	Q02809	PLOD1	0.192653	0.192653	0.192653	-0.538273	-0.538273	-0.538273	0.723356	0.723356	0.723356	0.192653	0.192653	0.192653	-0.538273	-0.538273	-0.538273	0.723356	0.723356	0.723356	0.192653	0.192653	0.192653	-0.538273	-0.538273	-0.538273	0.723356	0.723356	0.723356	0.192653	0.192653	0.192653	-0.538273	-0.538273	-0.538273	0.723356	0.723356	0.723356	0.192653	0.192653	0.192653	20.9325	20.9682	21.0008	0.723356	0.723356	0.723356	0.192653	0.192653
sp|Q02878|RL6_HUMAN	Q02878	RPL6	-1.63051	-1.63051	-1.63051	2.36827	2.36827	2.36827	-0.969466	-0.969466	-0.969466	23.6031	23.5613	23.227	25.6892	25.6776	26.0745	23.8669	23.6457	23.8554	23.609	23.7836	23.6043	24.7738	24.269	24.5971	24.7279	25.0289	25.2489	-1.63051	-1.63051	-1.63051	2.36827	2.36827	2.36827	-0.969466	-0.969466	-0.969466	-1.63051	-1.63051	-1.63051	2.36827	2.36827	2.36827	22.2249	22.0153	22.3496	23.1372	21.9241
sp|Q05048|CSTF1_HUMAN	Q05048	CSTF1	0.118288	0.118288	0.118288	-0.33803	-0.33803	-0.33803	0.538308	0.538308	0.538308	22.8282	23.1008	23.3719	20.5893	20.2693	20.4314	0.538308	0.538308	0.538308	23.2686	23.4939	22.8947	21.0912	21.0201	20.966	23.5202	23.332	23.0229	0.118288	0.118288	0.118288	-0.33803	-0.33803	-0.33803	0.538308	0.538308	0.538308	0.118288	0.118288	0.118288	-0.33803	-0.33803	-0.33803	0.538308	0.538308	0.538308	0.118288	0.118288
sp|Q06830|PRDX1_HUMAN	Q06830	PRDX1	29.4197	29.3693	29.4205	29.696	29.6263	29.6477	29.91	29.7733	29.8753	29.5889	29.5441	29.5884	29.7508	29.4729	29.4825	29.3466	29.4987	29.4823	29.4165	29.4011	29.3908	29.1793	29.1298	29.1721	29.4624	29.4273	29.4262	29.2447	29.2283	29.2691	29.6462	29.5876	29.6637	29.4077	29.2576	29.3355	29.4865	29.1871	29.2019	29.4695	29.5992	29.6889	29.5372	29.548	29.5331	29.0108	28.9489
sp|Q07020|RL18_HUMAN	Q07020	RPL18	-1.94576	-1.94576	-1.94576	2.22742	2.22742	2.22742	-0.16978	-0.16978	-0.16978	19.0835	19.4228	19.2677	25.1291	25.1755	25.2632	20.5289	20.8164	20.666	19.3286	19.3368	19.0056	2.22742	2.22742	2.22742	-0.16978	-0.16978	-0.16978	-1.94576	-1.94576	-1.94576	2.22742	2.22742	2.22742	-0.16978	-0.16978	-0.16978	-1.94576	-1.94576	-1.94576	2.22742	2.22742	2.22742	-0.16978	-0.16978	-0.16978	-1.94576	-1.94576
sp|Q07021|C1QBP_HUMAN	Q07021	C1QBP	1.97259	1.97259	1.97259	2.48412	2.48412	2.48412	22.7142	21.9584	23.3788	25.7383	25.7392	25.6863	25.943	26.1401	26.1051	23.2744	23.4052	23.6791	25.5665	25.5551	25.3944	26.1158	25.9387	25.9569	25.067	24.8551	24.6544	1.97259	1.97259	1.97259	2.48412	2.48412	2.48412	21.4654	21.5593	21.9632	25.9883	25.8718	26.0969	28.3925	28.588	28.2873	27.4389	27.5345	27.5276	26.7886	26.8051
sp|Q07666|KHDR1_HUMAN	Q07666	KHDRBS1	-0.381602	-0.381602	-0.381602	0.513745	0.513745	0.513745	-0.0522237	-0.0522237	-0.0522237	-0.381602	-0.381602	-0.381602	0.513745	0.513745	0.513745	-0.0522237	-0.0522237	-0.0522237	-0.381602	-0.381602	-0.381602	0.513745	0.513745	0.513745	-0.0522237	-0.0522237	-0.0522237	-0.381602	-0.381602	-0.381602	0.513745	0.513745	0.513745	-0.0522237	-0.0522237	-0.0522237	-0.381602	-0.381602	-0.381602	0.513745	0.513745	0.513745	-0.0522237	-0.0522237	-0.0522237	-0.381602	-0.381602
sp|Q07955|SRSF1_HUMAN	Q07955	SRSF1	0.446843	0.446843	0.446843	0.519748	0.519748	0.519748	-0.508623	-0.508623	-0.508623	24.8046	24.7779	25.0624	23.8204	23.9776	23.892	17.6351	17.7051	17.5836	0.446843	0.446843	0.446843	0.519748	0.519748	0.519748	-0.508623	-0.508623	-0.508623	0.446843	0.446843	0.446843	0.519748	0.519748	0.519748	-0.508623	-0.508623	-0.508623	0.446843	0.446843	0.446843	0.519748	0.519748	0.519748	-0.508623	-0.508623	-0.508623	0.446843	0.446843
sp|Q08211|DHX9_HUMAN	Q08211	DHX9	20.1174	17.8202	19.2889	4.0537	4.0537	4.0537	3.76874	3.76874	3.76874	28.7745	28.8416	28.9318	29.2675	29.2358	29.0505	29.2274	29.3022	29.22	29.1662	29.2251	29.328	28.8321	28.7507	28.6348	29.665	29.5127	29.5973	24.7568	24.8387	24.6785	27.6354	27.7394	27.3767	27.6446	27.633	27.6436	23.5118	23.504	23.6408	27.0508	27.1433	26.9582	27.4239	27.3533	27.3844	27.655	27.6587
sp|Q08J23|NSUN2_HUMAN	Q08J23	NSUN2	0.202872	0.202872	0.202872	-0.76337	-0.76337	-0.76337	1.4432	1.4432	1.4432	0.202872	0.202872	0.202872	-0.76337	-0.76337	-0.76337	1.4432	1.4432	1.4432	0.202872	0.202872	0.202872	-0.76337	-0.76337	-0.76337	1.4432	1.4432	1.4432	0.202872	0.202872	0.202872	-0.76337	-0.76337	-0.76337	1.4432	1.4432	1.4432	0.202872	0.202872	0.202872	17.5439	17.3668	17.5006	1.4432	1.4432	1.4432	0.202872	0.202872
sp|Q09161|NCBP1_HUMAN	Q09161	NCBP1	-0.139506	-0.139506	-0.139506	-0.517195	-0.517195	-0.517195	1.15548	1.15548	1.15548	-0.139506	-0.139506	-0.139506	20.4563	19.7453	20.268	1.15548	1.15548	1.15548	27.0979	27.4238	27.4438	24.1787	23.679	24.2599	29.7559	29.8127	29.6411	-0.139506	-0.139506	-0.139506	-0.517195	-0.517195	-0.517195	1.15548	1.15548	1.15548	-0.139506	-0.139506	-0.139506	-0.517195	-0.517195	-0.517195	1.15548	1.15548	1.15548	-0.139506	-0.139506
sp|Q10570|CPSF1_HUMAN	Q10570	CPSF1	-0.829196	-0.829196	-0.829196	1.17244	1.17244	1.17244	-0.271077	-0.271077	-0.271077	22.3792	22.8302	22.4827	24.1072	24.986	23.0041	22.7901	23.2913	22.814	22.8455	23.1041	22.7746	1.17244	1.17244	1.17244	23.8289	23.9508	23.6207	23.0209	23.2465	23.3754	24.4169	23.9976	24.5819	23.6353	23.821	24.0334	25.8698	25.7127	25.7697	28.3552	28.3476	28.3205	26.8916	26.8711	26.9356	23.4688	23.7154
sp|Q12849|GRSF1_HUMAN	Q12849	GRSF1	0.132365	0.132365	0.132365	0.277346	0.277346	0.277346	-0.251857	-0.251857	-0.251857	0.132365	0.132365	0.132365	0.277346	0.277346	0.277346	-0.251857	-0.251857	-0.251857	0.132365	0.132365	0.132365	0.277346	0.277346	0.277346	-0.251857	-0.251857	-0.251857	0.132365	0.132365	0.132365	0.277346	0.277346	0.277346	-0.251857	-0.251857	-0.251857	0.132365	0.132365	0.132365	0.277346	0.277346	0.277346	-0.251857	-0.251857	-0.251857	0.132365	0.132365
sp|Q12874|SF3A3_HUMAN	Q12874	SF3A3	0.418827	0.418827	0.418827	1.61682	1.61682	1.61682	-2.10856	-2.10856	-2.10856	23.5582	23.5875	23.722	24.7203	24.52	24.517	22.1705	22.2139	21.8992	23.1198	23.7376	23.5504	24.2822	24.3407	24.3242	21.6557	22.0896	22.0194	22.6122	22.567	22.598	1.61682	1.61682	1.61682	20.9623	20.6787	20.789	23.743	23.515	23.9389	24.9229	24.6985	25.125	21.6351	21.7716	21.3159	0.418827	0.418827
sp|Q12905|ILF2_HUMAN	Q12905	ILF2	16.9856	16.8714	16.9964	3.69453	3.69453	3.69453	3.37348	3.37348	3.37348	24.857	24.8995	24.669	25.9765	26.0376	26.0703	26.027	26.0862	25.9941	25.5124	25.4298	25.5924	26.6467	26.756	26.7284	26.3855	26.3668	26.5404	25.1016	25.0973	25.0995	26.2086	26.3789	26.2885	26.1728	26.0933	26.0646	24.383	24.6524	24.9072	25.9821	25.9891	26.1702	26.1001	26.1156	26.1242	27.476	27.3505
sp|Q12906|ILF3_HUMAN	Q12906	ILF3	-0.21867	-0.21867	-0.21867	0.466226	0.466226	0.466226	0.163941	0.163941	0.163941	26.329	26.3357	26.512	26.6977	26.6525	26.6811	26.7511	26.797	26.9114	26.7834	26.8638	27.0765	27.1288	26.9827	27.1991	27.1407	27.1742	27.2553	26.848	26.8573	26.9461	26.969	27.1074	27.0337	26.9195	26.9409	26.8559	25.5165	25.6315	25.131	26.4156	26.2414	26.4774	26.3721	26.4115	26.3623	28.4758	28.5896
sp|Q13084|RM28_HUMAN	Q13084	MRPL28	-0.477753	-0.477753	-0.477753	-0.108476	-0.108476	-0.108476	0.853518	0.853518	0.853518	20.4739	20.6251	20.2593	20.513	20.9081	20.9568	0.853518	0.853518	0.853518	-0.477753	-0.477753	-0.477753	-0.108476	-0.108476	-0.108476	0.853518	0.853518	0.853518	-0.477753	-0.477753	-0.477753	-0.108476	-0.108476	-0.108476	0.853518	0.853518	0.853518	-0.477753	-0.477753	-0.477753	-0.108476	-0.108476	-0.108476	0.853518	0.853518	0.853518	-0.477753	-0.477753
sp|Q13151|ROA0_HUMAN	Q13151	HNRNPA0	1.49822	1.49822	1.49822	-0.956678	-0.956678	-0.956678	-0.242486	-0.242486	-0.242486	25.0081	25.0587	24.9703	22.7228	23.5575	23.6287	23.4332	23.7876	23.9632	24.7722	24.7442	24.6997	24.0539	24.04	24.2869	24.2592	24.5952	24.1849	25.4483	25.5337	25.3528	24.8116	24.98	24.6542	25.5728	25.6086	25.5444	1.49822	1.49822	1.49822	-0.956678	-0.956678	-0.956678	21.1801	21.2994	21.2808	1.49822	1.49822
sp|Q13242|SRSF9_HUMAN	Q13242	SRSF9	-0.548081	-0.548081	-0.548081	0.266232	0.266232	0.266232	0.426095	0.426095	0.426095	-0.548081	-0.548081	-0.548081	0.266232	0.266232	0.266232	0.426095	0.426095	0.426095	-0.548081	-0.548081	-0.548081	0.266232	0.266232	0.266232	0.426095	0.426095	0.426095	-0.548081	-0.548081	-0.548081	0.266232	0.266232	0.266232	0.426095	0.426095	0.426095	-0.548081	-0.548081	-0.548081	0.266232	0.266232	0.266232	0.426095	0.426095	0.426095	-0.548081	-0.548081
sp|Q13263|TIF1B_HUMAN	Q13263	TRIM28	-0.192664	-0.192664	-0.192664	0.0916001	0.0916001	0.0916001	0.343396	0.343396	0.343396	23.0768	22.7607	22.995	22.9557	22.9748	22.6639	23.2156	23.0928	23.4043	22.9375	23.1186	23.0266	21.5606	21.933	22.7313	23.6462	23.6373	23.5597	-0.192664	-0.192664	-0.192664	0.0916001	0.0916001	0.0916001	0.343396	0.343396	0.343396	-0.192664	-0.192664	-0.192664	0.0916001	0.0916001	0.0916001	0.343396	0.343396	0.343396	-0.192664	-0.192664
sp|Q13325|IFIT5_HUMAN	Q13325	IFIT5	26.9213	26.3614	26.7083	24.1722	24.4265	24.2243	24.4662	24.174	23.9795	1.42005	1.42005	1.42005	-0.5149	-0.5149	-0.5149	-0.388344	-0.388344	-0.388344	1.42005	1.42005	1.42005	-0.5149	-0.5149	-0.5149	-0.388344	-0.388344	-0.388344	1.42005	1.42005	1.42005	-0.5149	-0.5149	-0.5149	-0.388344	-0.388344	-0.388344	1.42005	1.42005	1.42005	-0.5149	-0.5149	-0.5149	-0.388344	-0.388344	-0.388344	1.42005	1.42005
sp|Q13435|SF3B2_HUMAN	Q13435	SF3B2	-0.249376	-0.249376	-0.249376	0.412156	0.412156	0.412156	0.18937	0.18937	0.18937	26.4251	26.4645	26.4315	26.8801	26.8196	26.9126	26.8384	26.6189	26.6385	26.3021	26.4463	26.3918	25.5842	25.6625	25.7528	26.4509	26.888	26.8091	25.3032	25.365	25.3404	25.5942	25.5511	25.6901	25.9702	25.9929	25.8949	26.3819	26.548	26.2093	26.7339	26.5031	26.5866	26.5777	26.6402	26.6137	25.2699	25.4201
sp|Q13610|PWP1_HUMAN	Q13610	PWP1	0.474475	0.474475	0.474475	-0.406871	-0.406871	-0.406871	0.779044	0.779044	0.779044	0.474475	0.474475	0.474475	-0.406871	-0.406871	-0.406871	0.779044	0.779044	0.779044	0.474475	0.474475	0.474475	-0.406871	-0.406871	-0.406871	0.779044	0.779044	0.779044	0.474475	0.474475	0.474475	-0.406871	-0.406871	-0.406871	0.779044	0.779044	0.779044	0.474475	0.474475	0.474475	-0.406871	-0.406871	-0.406871	0.779044	0.779044	0.779044	0.474475	0.474475
sp|Q14103|HNRPD_HUMAN	Q14103	HNRNPD	-0.162138	-0.162138	-0.162138	0.465032	0.465032	0.465032	0.11042	0.11042	0.11042	26.5893	26.2843	26.6519	26.6047	26.6877	26.6692	26.3155	26.338	26.1721	26.2514	26.3627	26.4948	26.2531	26.0938	26.2937	26.6708	26.6722	26.6432	26.7491	26.7588	26.7062	27.0787	27.1066	26.9185	27.0142	26.9094	26.8487	24.0867	23.7016	23.7218	23.8064	24.2563	24.3373	23.6201	23.881	23.629	22.4013	23.6544
sp|Q14145|KEAP1_HUMAN	Q14145	KEAP1	0.128019	0.128019	0.128019	-0.149399	-0.149399	-0.149399	0.403804	0.403804	0.403804	0.128019	0.128019	0.128019	-0.149399	-0.149399	-0.149399	0.403804	0.403804	0.403804	0.128019	0.128019	0.128019	-0.149399	-0.149399	-0.149399	0.403804	0.403804	0.403804	0.128019	0.128019	0.128019	-0.149399	-0.149399	-0.149399	0.403804	0.403804	0.403804	0.128019	0.128019	0.128019	-0.149399	-0.149399	-0.149399	0.403804	0.403804	0.403804	0.128019	0.128019
sp|Q14498|RBM39_HUMAN	Q14498	RBM39	-2.17537	-2.17537	-2.17537	0.100049	0.100049	0.100049	2.08752	2.08752	2.08752	21.0065	20.9736	20.964	21.6214	21.7663	21.6343	22.6651	22.7352	22.6173	20.8462	20.699	20.7232	21.5803	21.6129	21.4758	23.0725	22.7455	22.9347	20.4737	20.2164	20.5169	21.5078	21.327	21.5538	2.08752	2.08752	2.08752	-2.17537	-2.17537	-2.17537	0.100049	0.100049	0.100049	2.08752	2.08752	2.08752	20.7182	20.6973
sp|Q14974|IMB1_HUMAN	Q14974	KPNB1	19.8856	19.6325	19.846	23.2461	23.5949	23.8359	1.37702	1.37702	1.37702	-2.075	-2.075	-2.075	1.00501	1.00501	1.00501	1.37702	1.37702	1.37702	-2.075	-2.075	-2.075	1.00501	1.00501	1.00501	1.37702	1.37702	1.37702	-2.075	-2.075	-2.075	1.00501	1.00501	1.00501	1.37702	1.37702	1.37702	-2.075	-2.075	-2.075	1.00501	1.00501	1.00501	1.37702	1.37702	1.37702	-2.075	-2.075
sp|Q15020|SART3_HUMAN	Q15020	SART3	-0.791104	-0.791104	-0.791104	0.81993	0.81993	0.81993	0.222577	0.222577	0.222577	-0.791104	-0.791104	-0.791104	0.81993	0.81993	0.81993	0.222577	0.222577	0.222577	-0.791104	-0.791104	-0.791104	0.81993	0.81993	0.81993	0.222577	0.222577	0.222577	-0.791104	-0.791104	-0.791104	0.81993	0.81993	0.81993	0.222577	0.222577	0.222577	-0.791104	-0.791104	-0.791104	0.81993	0.81993	0.81993	0.222577	0.222577	0.222577	-0.791104	-0.791104
sp|Q15029|U5S1_HUMAN	Q15029	EFTUD2	-0.131084	-0.131084	-0.131084	0.0534353	0.0534353	0.0534353	0.126615	0.126615	0.126615	-0.131084	-0.131084	-0.131084	0.0534353	0.0534353	0.0534353	0.126615	0.126615	0.126615	-0.131084	-0.131084	-0.131084	0.0534353	0.0534353	0.0534353	0.126615	0.126615	0.126615	-0.131084	-0.131084	-0.131084	0.0534353	0.0534353	0.0534353	0.126615	0.126615	0.126615	-0.131084	-0.131084	-0.131084	0.0534353	0.0534353	0.0534353	0.126615	0.126615	0.126615	-0.131084	-0.131084
sp|Q15046|SYK_HUMAN	Q15046	KARS1	20.7505	20.8474	20.8206	-1.30224	-1.30224	-1.30224	3.65731	3.65731	3.65731	20.1187	19.9424	19.7909	20.5705	20.6135	20.5454	3.65731	3.65731	3.65731	19.8981	19.6785	19.9914	-1.30224	-1.30224	-1.30224	24.2014	24.343	24.0454	20.3461	20.29	20.1748	21.1061	21.115	20.7956	25.0447	24.8202	24.6365	-1.78799	-1.78799	-1.78799	20.172	20.3451	20.3141	3.65731	3.65731	3.65731	-1.78799	-1.78799
sp|Q15233|NONO_HUMAN	Q15233	NONO	-0.609345	-0.609345	-0.609345	0.280005	0.280005	0.280005	0.437345	0.437345	0.437345	-0.609345	-0.609345	-0.609345	0.280005	0.280005	0.280005	0.437345	0.437345	0.437345	-0.609345	-0.609345	-0.609345	0.280005	0.280005	0.280005	0.437345	0.437345	0.437345	18.4225	18.145	18.2987	0.280005	0.280005	0.280005	0.437345	0.437345	0.437345	-0.609345	-0.609345	-0.609345	0.280005	0.280005	0.280005	0.437345	0.437345	0.437345	-0.609345	-0.609345
sp|Q15393|SF3B3_HUMAN	Q15393	SF3B3	17.7444	15.9668	16.4558	3.62264	3.62264	3.62264	3.43643	3.43643	3.43643	27.3055	27.2671	27.3065	27.2738	27.2402	27.2766	27.4263	27.3644	27.3861	26.958	27.0446	27.1928	26.846	26.8176	26.8128	27.5196	27.5442	27.4822	25.9894	26.1213	26.1152	26.8338	26.8169	26.8802	26.9792	26.8773	26.9415	27.7633	27.133	27.5219	27.2483	27.2222	27.2786	27.6346	27.6477	27.6329	25.9234	25.9094
sp|Q15428|SF3A2_HUMAN	Q15428	SF3A2	-0.679876	-0.679876	-0.679876	-0.265661	-0.265661	-0.265661	1.5484	1.5484	1.5484	20.9486	20.8939	21.1751	21.0102	21.1299	21.0282	1.5484	1.5484	1.5484	21.0027	20.4357	20.0096	-0.265661	-0.265661	-0.265661	26.5529	25.9625	26.4009	-0.679876	-0.679876	-0.679876	-0.265661	-0.265661	-0.265661	1.5484	1.5484	1.5484	-0.679876	-0.679876	-0.679876	21.0785	20.5009	20.8572	1.5484	1.5484	1.5484	-0.679876	-0.679876
sp|Q15459|SF3A1_HUMAN	Q15459	SF3A1	-0.279662	-0.279662	-0.279662	0.405814	0.405814	0.405814	0.205798	0.205798	0.205798	25.0696	25.0184	25.0416	25.3932	25.1926	24.959	25.5121	25.4318	25.4775	25.0676	24.9997	25.0358	24.8821	24.9087	24.885	25.4105	25.3604	25.4111	23.5293	23.428	23.5013	24.1213	24.1736	24.0159	24.0882	23.7452	23.9673	25.7863	25.588	25.8904	25.7893	25.732	25.8232	25.9513	26.055	25.9719	23.9571	23.9397
sp|Q15633|TRBP2_HUMAN	Q15633	TARBP2	-0.218068	-0.218068	-0.218068	0.469936	0.469936	0.469936	0.151922	0.151922	0.151922	26.277	26.5339	26.4357	26.6559	26.7437	26.796	26.5521	26.539	26.6015	26.2562	26.3035	26.3932	26.2957	26.3847	26.3024	26.3893	26.4692	26.3937	26.5676	26.4323	26.3708	26.8497	26.8146	26.84	26.4689	26.4302	26.5669	23.1588	24.8318	23.908	25.4724	25.2585	25.5278	24.926	24.901	25.1081	27.624	27.7004
sp|Q15717|ELAV1_HUMAN	Q15717	ELAVL1	0.484496	0.484496	0.484496	0.571107	0.571107	0.571107	-0.821935	-0.821935	-0.821935	0.484496	0.484496	0.484496	0.571107	0.571107	0.571107	-0.821935	-0.821935	-0.821935	0.484496	0.484496	0.484496	0.571107	0.571107	0.571107	20.7641	21.1945	21.5065	26.1295	26.1263	26.0351	26.1563	25.8459	26.1354	26.1352	25.9475	25.8765	0.484496	0.484496	0.484496	0.571107	0.571107	0.571107	-0.821935	-0.821935	-0.821935	0.484496	0.484496
sp|Q16629|SRSF7_HUMAN	Q16629	SRSF7	-1.72675	-1.72675	-1.72675	0.739377	0.739377	0.739377	1.07197	1.07197	1.07197	22.7992	22.7454	22.6939	25.3287	25.4679	25.3576	25.9301	26.0194	25.8572	23.0159	23.0949	23.1308	25.477	25.4527	25.4659	26.4415	26.37	26.3103	-1.72675	-1.72675	-1.72675	0.739377	0.739377	0.739377	1.07197	1.07197	1.07197	-1.72675	-1.72675	-1.72675	0.739377	0.739377	0.739377	1.07197	1.07197	1.07197	-1.72675	-1.72675
sp|Q1KMD3|HNRL2_HUMAN	Q1KMD3	HNRNPUL2	0.87361	0.87361	0.87361	-1.96574	-1.96574	-1.96574	1.41948	1.41948	1.41948	23.9902	24.4077	24.0422	22.7216	22.6273	21.3675	23.7928	23.11	23.8435	24.0693	24.3067	24.1774	-1.96574	-1.96574	-1.96574	23.3525	24.49	23.4698	0.87361	0.87361	0.87361	20.8423	20.1934	20.5288	1.41948	1.41948	1.41948	0.87361	0.87361	0.87361	21.5681	20.7151	20.3916	1.41948	1.41948	1.41948	0.87361	0.87361
sp|Q2Q1W2|LIN41_HUMAN	Q2Q1W2	TRIM71	-1.0614	-1.0614	-1.0614	1.54939	1.54939	1.54939	-0.503554	-0.503554	-0.503554	22.6734	22.5217	22.6011	24.5021	24.6938	24.5194	22.8464	22.7949	22.6534	22.9885	23.1131	22.9608	24.5562	24.8057	24.9943	23.6374	23.4309	23.6336	21.0591	20.6823	21.6591	1.54939	1.54939	1.54939	22.3723	22.1947	22.4089	-1.0614	-1.0614	-1.0614	1.54939	1.54939	1.54939	-0.503554	-0.503554	-0.503554	-1.0614	-1.0614
sp|Q4G0J3|LARP7_HUMAN	Q4G0J3	LARP7	0.637342	0.637342	0.637342	0.598319	0.598319	0.598319	-1.03403	-1.03403	-1.03403	22.958	23.3775	23.18	22.9629	22.6954	22.4692	22.3338	22.6195	22.4102	22.5909	22.6936	22.7093	0.598319	0.598319	0.598319	22.0199	22.079	22.1668	0.637342	0.637342	0.637342	0.598319	0.598319	0.598319	-1.03403	-1.03403	-1.03403	0.637342	0.637342	0.637342	22.7303	22.3831	22.6135	21.586	21.5499	21.5926	23.2644	23.3893
sp|Q5T3I0|GPTC4_HUMAN	Q5T3I0	GPATCH4	-1.62885	-1.62885	-1.62885	0.716636	0.716636	0.716636	1.03298	1.03298	1.03298	19.7482	19.855	19.6894	0.716636	0.716636	0.716636	1.03298	1.03298	1.03298	-1.62885	-1.62885	-1.62885	0.716636	0.716636	0.716636	1.03298	1.03298	1.03298	-1.62885	-1.62885	-1.62885	0.716636	0.716636	0.716636	1.03298	1.03298	1.03298	-1.62885	-1.62885	-1.62885	0.716636	0.716636	0.716636	1.03298	1.03298	1.03298	-1.62885	-1.62885
sp|Q5VYS8|TUT7_HUMAN	Q5VYS8	TUT7	0.778684	0.778684	0.778684	-0.337781	-0.337781	-0.337781	0.219008	0.219008	0.219008	0.778684	0.778684	0.778684	-0.337781	-0.337781	-0.337781	0.219008	0.219008	0.219008	0.778684	0.778684	0.778684	-0.337781	-0.337781	-0.337781	0.219008	0.219008	0.219008	0.778684	0.778684	0.778684	-0.337781	-0.337781	-0.337781	0.219008	0.219008	0.219008	0.778684	0.778684	0.778684	-0.337781	-0.337781	-0.337781	0.219008	0.219008	0.219008	0.778684	0.778684
sp|Q6NZY4|ZCHC8_HUMAN	Q6NZY4	ZCCHC8	-0.147321	-0.147321	-0.147321	0.967438	0.967438	0.967438	-0.755622	-0.755622	-0.755622	-0.147321	-0.147321	-0.147321	0.967438	0.967438	0.967438	-0.755622	-0.755622	-0.755622	21.5242	21.7768	21.7583	0.967438	0.967438	0.967438	20.5965	20.6979	20.7274	-0.147321	-0.147321	-0.147321	0.967438	0.967438	0.967438	-0.755622	-0.755622	-0.755622	-0.147321	-0.147321	-0.147321	0.967438	0.967438	0.967438	-0.755622	-0.755622	-0.755622	-0.147321	-0.147321
sp|Q6PKG0|LARP1_HUMAN	Q6PKG0	LARP1	-0.251098	-0.251098	-0.251098	0.129222	0.129222	0.129222	0.316321	0.316321	0.316321	-0.251098	-0.251098	-0.251098	0.129222	0.129222	0.129222	0.316321	0.316321	0.316321	-0.251098	-0.251098	-0.251098	0.129222	0.129222	0.129222	0.316321	0.316321	0.316321	-0.251098	-0.251098	-0.251098	0.129222	0.129222	0.129222	0.316321	0.316321	0.316321	-0.251098	-0.251098	-0.251098	0.129222	0.129222	0.129222	0.316321	0.316321	0.316321	-0.251098	-0.251098
sp|Q6UN15|FIP1_HUMAN	Q6UN15	FIP1L1	-0.192401	-0.192401	-0.192401	0.0853065	0.0853065	0.0853065	0.33655	0.33655	0.33655	22.3763	22.4792	22.4974	22.9163	22.9206	23.0264	23.273	23.2145	23.3131	22.5164	22.4218	22.6117	22.1719	22.0418	22.0758	23.2417	23.2331	23.2801	22.3188	22.2066	22.1712	22.1787	22.8082	22.66	23.1137	22.9633	23.0446	24.5713	24.7282	24.5442	25.1805	25.3859	25.0807	25.0974	25.23	25.1549	22.6371	22.9445
sp|Q6ZN17|LN28B_HUMAN	Q6ZN17	LIN28B	20.9294	22.0518	21.1246	4.1144	4.1144	4.1144	3.77672	3.77672	3.77672	28.5897	28.5733	28.6779	29.0401	28.9918	29.0577	28.9668	28.9564	28.9374	27.731	27.6498	27.8372	28.318	28.2255	28.2748	28.5696	28.4583	28.5505	25.5171	25.3787	25.6672	27.456	27.2562	27.2823	27.5216	27.4086	27.5418	29.5574	28.8964	29.6214	30.4993	30.3281	30.4391	30.2684	30.3119	30.2919	23.9302	23.8887
sp|Q7L2E3|DHX30_HUMAN	Q7L2E3	DHX30	24.2702	23.7183	23.9038	22.2855	23.5682	23.5807	22.4419	23.9793	23.9827	28.4626	28.5042	28.4918	28.7311	28.7494	28.7938	28.7335	28.802	28.8144	28.3507	28.4339	28.4507	28.4566	28.3961	28.4004	28.9308	28.6658	28.9044	26.4672	26.3021	26.4179	26.9277	26.9961	26.8847	26.8158	26.8603	26.7418	30.2956	30.3871	30.3084	30.0998	30.1365	30.13	30.3888	30.3705	30.3919	28.8769	28.9875
sp|Q7L2J0|MEPCE_HUMAN	Q7L2J0	MEPCE	0.135471	0.135471	0.135471	0.264922	0.264922	0.264922	-0.234631	-0.234631	-0.234631	0.135471	0.135471	0.135471	0.264922	0.264922	0.264922	-0.234631	-0.234631	-0.234631	0.135471	0.135471	0.135471	0.264922	0.264922	0.264922	-0.234631	-0.234631	-0.234631	0.135471	0.135471	0.135471	0.264922	0.264922	0.264922	-0.234631	-0.234631	-0.234631	0.135471	0.135471	0.135471	0.264922	0.264922	0.264922	-0.234631	-0.234631	-0.234631	0.135471	0.135471
sp|Q7RTV0|PHF5A_HUMAN	Q7RTV0	PHF5A	-0.604906	-0.604906	-0.604906	0.766642	0.766642	0.766642	-0.063063	-0.063063	-0.063063	23.5294	23.3124	23.2033	24.8577	25.0604	24.9379	23.7715	23.9676	23.6957	23.5735	23.7176	23.8835	0.766642	0.766642	0.766642	22.9398	23.5165	23.2684	22.2945	22.0961	22.5118	23.2699	23.5596	23.3389	22.8766	22.8601	22.7362	-0.604906	-0.604906	-0.604906	23.5694	23.7855	24.2102	22.5738	22.4206	22.4063	-0.604906	-0.604906
sp|Q7Z2W4|ZCCHV_HUMAN	Q7Z2W4	ZC3HAV1	23.8187	23.9912	24.2216	23.3276	23.5158	23.3593	23.926	24.0996	24.1296	27.9576	28.0279	28.0283	27.993	27.9877	27.9897	27.952	27.9981	28.0101	28.216	28.267	28.2073	27.6527	27.701	27.5287	28.1478	28.2279	28.2048	26.5297	26.6208	26.5921	26.5956	26.5845	26.5862	26.6453	26.6457	26.6862	26.0267	26.5468	26.6961	26.7868	26.8583	26.9054	26.6392	26.772	26.6995	27.9652	28.0552
sp|Q86TB9|PATL1_HUMAN	Q86TB9	PATL1	2.20092	2.20092	2.20092	-0.158596	-0.158596	-0.158596	-1.58262	-1.58262	-1.58262	2.20092	2.20092	2.20092	-0.158596	-0.158596	-0.158596	-1.58262	-1.58262	-1.58262	2.20092	2.20092	2.20092	-0.158596	-0.158596	-0.158596	20.9854	20.9677	20.6552	2.20092	2.20092	2.20092	-0.158596	-0.158596	-0.158596	-1.58262	-1.58262	-1.58262	2.20092	2.20092	2.20092	22.9099	22.7715	22.8894	21.7093	22.1846	22.088	2.20092	2.20092
sp|Q86U42|PABP2_HUMAN	Q86U42	PABPN1	-0.140341	-0.140341	-0.140341	0.0603067	0.0603067	0.0603067	0.136301	0.136301	0.136301	-0.140341	-0.140341	-0.140341	0.0603067	0.0603067	0.0603067	0.136301	0.136301	0.136301	-0.140341	-0.140341	-0.140341	0.0603067	0.0603067	0.0603067	0.136301	0.136301	0.136301	-0.140341	-0.140341	-0.140341	0.0603067	0.0603067	0.0603067	0.136301	0.136301	0.136301	-0.140341	-0.140341	-0.140341	0.0603067	0.0603067	0.0603067	0.136301	0.136301	0.136301	-0.140341	-0.140341
sp|Q86Y13|DZIP3_HUMAN	Q86Y13	DZIP3	-0.130237	-0.130237	-0.130237	0.0533254	0.0533254	0.0533254	0.126443	0.126443	0.126443	-0.130237	-0.130237	-0.130237	0.0533254	0.0533254	0.0533254	0.126443	0.126443	0.126443	-0.130237	-0.130237	-0.130237	0.0533254	0.0533254	0.0533254	0.126443	0.126443	0.126443	-0.130237	-0.130237	-0.130237	0.0533254	0.0533254	0.0533254	0.126443	0.126443	0.126443	-0.130237	-0.130237	-0.130237	0.0533254	0.0533254	0.0533254	0.126443	0.126443	0.126443	-0.130237	-0.130237
sp|Q8IV48|ERI1_HUMAN	Q8IV48	ERI1	0.784782	0.784782	0.784782	-0.316372	-0.316372	-0.316372	0.21908	0.21908	0.21908	0.784782	0.784782	0.784782	18.6241	18.5096	18.5614	0.21908	0.21908	0.21908	0.784782	0.784782	0.784782	-0.316372	-0.316372	-0.316372	0.21908	0.21908	0.21908	0.784782	0.784782	0.784782	-0.316372	-0.316372	-0.316372	0.21908	0.21908	0.21908	0.784782	0.784782	0.784782	-0.316372	-0.316372	-0.316372	0.21908	0.21908	0.21908	0.784782	0.784782
sp|Q8IWX8|CHERP_HUMAN	Q8IWX8	CHERP	0.194844	0.194844	0.194844	-0.507252	-0.507252	-0.507252	0.614555	0.614555	0.614555	25.2817	25.3669	25.5114	25.5414	25.5018	25.6203	25.6246	25.5442	25.5556	25.2531	25.331	25.307	24.1986	23.8859	23.5141	25.5092	25.4559	25.5165	24.5176	24.4223	24.4227	24.3239	24.0633	24.2145	24.5888	24.5255	24.6078	23.8348	24.204	24.5134	25.6849	25.8085	25.6923	25.4119	25.4015	25.48	22.2098	21.9222
sp|Q8IWZ8|SUGP1_HUMAN	Q8IWZ8	SUGP1	0.509616	0.509616	0.509616	-0.189602	-0.189602	-0.189602	-0.0394056	-0.0394056	-0.0394056	25.1059	25.0793	25.1686	23.2276	23.265	23.3052	23.6739	23.361	23.4373	25.1172	25.1436	25.1605	22.9665	22.759	22.8256	23.7808	23.604	23.8023	0.509616	0.509616	0.509616	-0.189602	-0.189602	-0.189602	-0.0394056	-0.0394056	-0.0394056	0.509616	0.509616	0.509616	22.7353	22.6221	22.6784	22.6546	22.4896	22.7071	0.509616	0.509616
sp|Q8IX01|SUGP2_HUMAN	Q8IX01	SUGP2	-0.772307	-0.772307	-0.772307	-0.578682	-0.578682	-0.578682	1.57806	1.57806	1.57806	27.2732	27.3872	27.4636	27.564	27.9026	27.8902	28.6475	28.4592	28.7394	27.4301	27.4691	27.2819	26.5678	26.4847	26.7987	28.6519	28.9422	28.9047	21.5663	21.8372	21.7104	22.7983	22.1924	22.5894	23.5159	23.5808	24.5034	-0.772307	-0.772307	-0.772307	-0.578682	-0.578682	-0.578682	1.57806	1.57806	1.57806	20.696	20.3687
sp|Q8IYB7|DI3L2_HUMAN	Q8IYB7	DIS3L2	-0.178538	-0.178538	-0.178538	0.0600186	0.0600186	0.0600186	0.382091	0.382091	0.382091	20.7828	20.9035	20.6067	20.3231	20.6848	21.8835	0.382091	0.382091	0.382091	-0.178538	-0.178538	-0.178538	0.0600186	0.0600186	0.0600186	0.382091	0.382091	0.382091	-0.178538	-0.178538	-0.178538	0.0600186	0.0600186	0.0600186	0.382091	0.382091	0.382091	-0.178538	-0.178538	-0.178538	0.0600186	0.0600186	0.0600186	0.382091	0.382091	0.382091	22.5037	22.3674
sp|Q8IZH2|XRN1_HUMAN	Q8IZH2	XRN1	-3.00449	-3.00449	-3.00449	1.13467	1.13467	1.13467	1.56522	1.56522	1.56522	23.1592	23.3911	22.892	25.2152	25.3255	25.0949	24.9243	24.9724	25.155	22.6994	23.0967	22.7318	23.7169	22.5039	22.1553	25.0959	25.1144	24.959	21.5069	21.7216	21.3349	24.6097	23.6055	24.5784	24.283	24.2249	24.2136	22.0163	22.3523	22.3188	25.4956	24.9793	25.5039	24.7426	24.7914	24.8881	22.8357	22.8806
sp|Q8N0Z8|PUSL1_HUMAN	Q8N0Z8	PUSL1	-0.518312	-0.518312	-0.518312	0.250963	0.250963	0.250963	0.400836	0.400836	0.400836	17.8153	17.8166	17.7793	0.250963	0.250963	0.250963	0.400836	0.400836	0.400836	-0.518312	-0.518312	-0.518312	0.250963	0.250963	0.250963	0.400836	0.400836	0.400836	-0.518312	-0.518312	-0.518312	0.250963	0.250963	0.250963	0.400836	0.400836	0.400836	-0.518312	-0.518312	-0.518312	0.250963	0.250963	0.250963	0.400836	0.400836	0.400836	-0.518312	-0.518312
sp|Q8N1G2|CMTR1_HUMAN	Q8N1G2	CMTR1	25.2682	25.2734	25.1142	26.9046	27.0169	26.8832	26.0374	26.2226	25.729	-3.6092	-3.6092	-3.6092	1.9606	1.9606	1.9606	1.15086	1.15086	1.15086	28.6285	28.6984	28.756	30.2447	30.1718	30.3026	30.9571	31.045	30.981	18.5296	18.5254	19.189	1.9606	1.9606	1.9606	1.15086	1.15086	1.15086	-3.6092	-3.6092	-3.6092	1.9606	1.9606	1.9606	1.15086	1.15086	1.15086	19.1662	18.9425
sp|Q8N5A5|ZGPAT_HUMAN	Q8N5A5	ZGPAT	-0.383135	-0.383135	-0.383135	-0.0656117	-0.0656117	-0.0656117	0.755728	0.755728	0.755728	-0.383135	-0.383135	-0.383135	-0.0656117	-0.0656117	-0.0656117	0.755728	0.755728	0.755728	-0.383135	-0.383135	-0.383135	-0.0656117	-0.0656117	-0.0656117	0.755728	0.755728	0.755728	-0.383135	-0.383135	-0.383135	-0.0656117	-0.0656117	-0.0656117	0.755728	0.755728	0.755728	-0.383135	-0.383135	-0.383135	-0.0656117	-0.0656117	-0.0656117	0.755728	0.755728	0.755728	-0.383135	-0.383135
sp|Q8N5C6|SRBD1_HUMAN	Q8N5C6	SRBD1	0.802516	0.802516	0.802516	-0.350383	-0.350383	-0.350383	-0.103161	-0.103161	-0.103161	24.7106	24.903	24.9149	23.8371	23.2533	23.7182	23.0861	22.7775	22.7319	25.3525	25.6528	25.7237	23.5348	23.4126	23.7828	24.98	25.2818	25.098	0.802516	0.802516	0.802516	-0.350383	-0.350383	-0.350383	-0.103161	-0.103161	-0.103161	0.802516	0.802516	0.802516	-0.350383	-0.350383	-0.350383	-0.103161	-0.103161	-0.103161	0.802516	0.802516
sp|Q8N5P1|ZC3H8_HUMAN	Q8N5P1	ZC3H8	-0.550982	-0.550982	-0.550982	0.26818	0.26818	0.26818	0.425491	0.425491	0.425491	-0.550982	-0.550982	-0.550982	0.26818	0.26818	0.26818	0.425491	0.425491	0.425491	-0.550982	-0.550982	-0.550982	0.26818	0.26818	0.26818	0.425491	0.425491	0.425491	-0.550982	-0.550982	-0.550982	0.26818	0.26818	0.26818	0.425491	0.425491	0.425491	-0.550982	-0.550982	-0.550982	0.26818	0.26818	0.26818	0.425491	0.425491	0.425491	-0.550982	-0.550982
sp|Q8TDD1|DDX54_HUMAN	Q8TDD1	DDX54	-0.691216	-0.691216	-0.691216	0.298998	0.298998	0.298998	0.489285	0.489285	0.489285	20.4931	20.3133	20.6206	0.298998	0.298998	0.298998	0.489285	0.489285	0.489285	20.1471	20.2163	20.2798	0.298998	0.298998	0.298998	22.2298	22.6353	21.6742	-0.691216	-0.691216	-0.691216	0.298998	0.298998	0.298998	0.489285	0.489285	0.489285	-0.691216	-0.691216	-0.691216	0.298998	0.298998	0.298998	0.489285	0.489285	0.489285	-0.691216	-0.691216
sp|Q92499|DDX1_HUMAN	Q92499	DDX1	0.104712	0.104712	0.104712	0.334019	0.334019	0.334019	-0.312467	-0.312467	-0.312467	0.104712	0.104712	0.104712	0.334019	0.334019	0.334019	-0.312467	-0.312467	-0.312467	0.104712	0.104712	0.104712	0.334019	0.334019	0.334019	20.2906	19.459	19.4297	0.104712	0.104712	0.104712	0.334019	0.334019	0.334019	-0.312467	-0.312467	-0.312467	0.104712	0.104712	0.104712	0.334019	0.334019	0.334019	-0.312467	-0.312467	-0.312467	0.104712	0.104712
sp|Q92552|RT27_HUMAN	Q92552	MRPS27	-1.26541	-1.26541	-1.26541	0.366344	0.366344	0.366344	1.49266	1.49266	1.49266	-1.26541	-1.26541	-1.26541	0.366344	0.366344	0.366344	1.49266	1.49266	1.49266	-1.26541	-1.26541	-1.26541	0.366344	0.366344	0.366344	1.49266	1.49266	1.49266	-1.26541	-1.26541	-1.26541	0.366344	0.366344	0.366344	1.49266	1.49266	1.49266	-1.26541	-1.26541	-1.26541	0.366344	0.366344	0.366344	1.49266	1.49266	1.49266	-1.26541	-1.26541
sp|Q92841|DDX17_HUMAN	Q92841	DDX17	-9.4665	-9.4665	-9.4665	3.41588	3.41588	3.41588	2.39166	2.39166	2.39166	22.3885	22.5161	22.6859	25.3752	25.1405	25.3351	25.286	24.7948	25.2562	22.6354	22.3193	22.6639	24.4803	24.4519	24.5627	25.5182	25.0994	25.4458	19.6296	19.5132	18.9996	3.41588	3.41588	3.41588	2.39166	2.39166	2.39166	20.1383	20.3656	19.8901	23.6621	23.015	21.9168	2.39166	2.39166	2.39166	18.4751	18.5397
sp|Q92879|CELF1_HUMAN	Q92879	CELF1	-0.153896	-0.153896	-0.153896	0.0570866	0.0570866	0.0570866	0.146646	0.146646	0.146646	-0.153896	-0.153896	-0.153896	0.0570866	0.0570866	0.0570866	0.146646	0.146646	0.146646	-0.153896	-0.153896	-0.153896	0.0570866	0.0570866	0.0570866	0.146646	0.146646	0.146646	-0.153896	-0.153896	-0.153896	0.0570866	0.0570866	0.0570866	0.146646	0.146646	0.146646	-0.153896	-0.153896	-0.153896	0.0570866	0.0570866	0.0570866	0.146646	0.146646	0.146646	-0.153896	-0.153896
sp|Q92900|RENT1_HUMAN	Q92900	UPF1	-5.56886	-5.56886	-5.56886	1.3675	1.3675	1.3675	3.08059	3.08059	3.08059	19.7111	19.9308	19.7457	21.7165	21.8371	21.2271	3.08059	3.08059	3.08059	18.314	19.1007	18.7589	1.3675	1.3675	1.3675	22.873	23.2117	23.5335	19.2118	18.9803	18.2629	1.3675	1.3675	1.3675	3.08059	3.08059	3.08059	-5.56886	-5.56886	-5.56886	22.0295	21.6367	22.3581	23.1916	23.3268	23.6007	17.9791	17.8157
sp|Q92945|FUBP2_HUMAN	Q92945	KHSRP	-1.86023	-1.86023	-1.86023	1.34143	1.34143	1.34143	0.434983	0.434983	0.434983	-1.86023	-1.86023	-1.86023	1.34143	1.34143	1.34143	0.434983	0.434983	0.434983	20.5986	19.5502	20.1833	21.624	22.0624	21.873	21.971	22.0096	22.025	21.5116	21.6938	20.6511	1.34143	1.34143	1.34143	22.2748	20.1812	22.7847	-1.86023	-1.86023	-1.86023	21.5879	21.7468	22.8276	0.434983	0.434983	0.434983	-1.86023	-1.86023
sp|Q93100|KPBB_HUMAN	Q93100	PHKB	23.5527	23.2691	23.944	22.2795	23.2998	23.7145	23.8245	23.9978	24.1	23.5835	23.5405	23.5156	23.6397	23.5265	23.6482	23.6538	23.7611	23.4895	23.2231	23.1312	23.4555	22.9159	22.5141	23.0401	23.3722	23.353	23.3531	23.4993	23.4631	23.5755	23.6309	23.6837	23.7592	23.695	23.668	23.7577	22.6058	22.4802	22.2917	23.5714	23.687	23.7722	22.9878	23.1416	23.4903	22.8413	23.1546
sp|Q96BK5|PINX1_HUMAN	Q96BK5	PINX1	1.22288	1.22288	1.22288	-0.346458	-0.346458	-0.346458	-0.302143	-0.302143	-0.302143	1.22288	1.22288	1.22288	-0.346458	-0.346458	-0.346458	-0.302143	-0.302143	-0.302143	1.22288	1.22288	1.22288	-0.346458	-0.346458	-0.346458	-0.302143	-0.302143	-0.302143	1.22288	1.22288	1.22288	-0.346458	-0.346458	-0.346458	-0.302143	-0.302143	-0.302143	1.22288	1.22288	1.22288	-0.346458	-0.346458	-0.346458	-0.302143	-0.302143	-0.302143	1.22288	1.22288
sp|Q96DG6|CMBL_HUMAN	Q96DG6	CMBL	25.6989	25.5031	25.7732	25.7729	26.0183	25.6677	25.6079	25.6381	25.5171	24.8884	25.009	25.0788	25.3448	25.2616	25.3736	23.7709	24.1487	23.8097	24.6869	24.8442	24.7772	3.74252	3.74252	3.74252	23.651	24.2342	23.7614	25.3997	25.5077	25.1675	25.704	25.8559	25.6086	24.8646	24.9271	24.7637	3.32145	3.32145	3.32145	25.5365	25.5681	25.6658	24.0771	24.173	24.0867	24.8125	25.0072
sp|Q96DH6|MSI2H_HUMAN	Q96DH6	MSI2	27.9094	28.0109	27.9866	28.0175	28.3079	28.3548	28.673	28.6157	28.6151	27.5972	27.4977	27.4542	27.7873	27.6752	27.5453	27.2184	27.273	27.2097	26.7247	26.7719	26.8047	26.6582	27.0072	26.7434	27.0674	26.9633	26.9434	27.1356	27.0847	27.0134	27.8416	27.7746	27.7343	27.1311	27.1545	27.2086	25.7831	25.8682	25.8158	27.4145	27.3338	27.2735	27.103	27.0227	26.9511	26.5262	26.7407
sp|Q96EY7|PTCD3_HUMAN	Q96EY7	PTCD3	-0.127863	-0.127863	-0.127863	0.0566486	0.0566486	0.0566486	0.124139	0.124139	0.124139	-0.127863	-0.127863	-0.127863	0.0566486	0.0566486	0.0566486	0.124139	0.124139	0.124139	-0.127863	-0.127863	-0.127863	0.0566486	0.0566486	0.0566486	0.124139	0.124139	0.124139	-0.127863	-0.127863	-0.127863	0.0566486	0.0566486	0.0566486	0.124139	0.124139	0.124139	-0.127863	-0.127863	-0.127863	0.0566486	0.0566486	0.0566486	0.124139	0.124139	0.124139	-0.127863	-0.127863
sp|Q96GM8|TOE1_HUMAN	Q96GM8	TOE1	1.11478	1.11478	1.11478	-1.0254	-1.0254	-1.0254	0.414096	0.414096	0.414096	1.11478	1.11478	1.11478	20.9045	20.7515	20.5615	0.414096	0.414096	0.414096	1.11478	1.11478	1.11478	-1.0254	-1.0254	-1.0254	0.414096	0.414096	0.414096	1.11478	1.11478	1.11478	-1.0254	-1.0254	-1.0254	0.414096	0.414096	0.414096	1.11478	1.11478	1.11478	-1.0254	-1.0254	-1.0254	0.414096	0.414096	0.414096	1.11478	1.11478
sp|Q96HS1|PGAM5_HUMAN	Q96HS1	PGAM5	1.36324	1.36324	1.36324	-0.49059	-0.49059	-0.49059	-0.384155	-0.384155	-0.384155	1.36324	1.36324	1.36324	21.4456	21.4609	21.4594	21.1092	21.3624	21.5331	1.36324	1.36324	1.36324	21.5363	21.5642	21.612	21.3515	21.2881	21.8192	1.36324	1.36324	1.36324	-0.49059	-0.49059	-0.49059	-0.384155	-0.384155	-0.384155	1.36324	1.36324	1.36324	-0.49059	-0.49059	-0.49059	-0.384155	-0.384155	-0.384155	1.36324	1.36324
sp|Q96I24|FUBP3_HUMAN	Q96I24	FUBP3	0.483771	0.483771	0.483771	-0.126518	-0.126518	-0.126518	-0.017947	-0.017947	-0.017947	0.483771	0.483771	0.483771	-0.126518	-0.126518	-0.126518	-0.017947	-0.017947	-0.017947	0.483771	0.483771	0.483771	-0.126518	-0.126518	-0.126518	-0.017947	-0.017947	-0.017947	0.483771	0.483771	0.483771	-0.126518	-0.126518	-0.126518	-0.017947	-0.017947	-0.017947	0.483771	0.483771	0.483771	-0.126518	-0.126518	-0.126518	-0.017947	-0.017947	-0.017947	0.483771	0.483771
sp|Q96I25|SPF45_HUMAN	Q96I25	RBM17	-5.52507	-5.52507	-5.52507	3.06157	3.06157	3.06157	0.772981	0.772981	0.772981	24.0001	24.2826	24.0527	25.5731	25.4619	25.7058	25.1891	25.0701	25.1917	23.9704	23.9705	24.2338	23.8207	24.6436	24.2262	25.0716	24.9403	24.9861	22.8743	23.3224	23.4339	24.2318	25.003	25.1676	24.8847	24.8978	24.7661	23.2293	23.4037	23.6345	26.0289	25.9228	26.0578	25.3877	25.4586	25.3949	22.2078	22.1937
sp|Q96KR1|ZFR_HUMAN	Q96KR1	ZFR	-0.162191	-0.162191	-0.162191	0.0463303	0.0463303	0.0463303	0.409934	0.409934	0.409934	21.4352	22.072	21.7403	20.6889	22.2401	22.1245	0.409934	0.409934	0.409934	23.2317	22.6372	22.7761	0.0463303	0.0463303	0.0463303	22.096	23.5679	21.7856	-0.162191	-0.162191	-0.162191	0.0463303	0.0463303	0.0463303	0.409934	0.409934	0.409934	-0.162191	-0.162191	-0.162191	22.9174	22.5375	22.7589	22.5712	22.4208	21.9645	-0.162191	-0.162191
sp|Q96PK6|RBM14_HUMAN	Q96PK6	RBM14	-0.617084	-0.617084	-0.617084	0.784494	0.784494	0.784494	-0.0594845	-0.0594845	-0.0594845	22.4731	22.5048	22.2008	23.1654	23.6226	22.6766	23.0577	22.0242	22.112	22.1952	21.5251	22.484	0.784494	0.784494	0.784494	20.7478	22.6881	22.4196	-0.617084	-0.617084	-0.617084	0.784494	0.784494	0.784494	-0.0594845	-0.0594845	-0.0594845	-0.617084	-0.617084	-0.617084	0.784494	0.784494	0.784494	-0.0594845	-0.0594845	-0.0594845	-0.617084	-0.617084
sp|Q96PU8|QKI_HUMAN	Q96PU8	QKI	-0.126399	-0.126399	-0.126399	0.0449185	0.0449185	0.0449185	0.119917	0.119917	0.119917	-0.126399	-0.126399	-0.126399	0.0449185	0.0449185	0.0449185	0.119917	0.119917	0.119917	21.113	21.3672	21.1328	0.0449185	0.0449185	0.0449185	21.1385	21.1029	21.5707	-0.126399	-0.126399	-0.126399	0.0449185	0.0449185	0.0449185	0.119917	0.119917	0.119917	-0.126399	-0.126399	-0.126399	0.0449185	0.0449185	0.0449185	0.119917	0.119917	0.119917	-0.126399	-0.126399
sp|Q96QR8|PURB_HUMAN	Q96QR8	PURB	-0.698602	-0.698602	-0.698602	-0.532351	-0.532351	-0.532351	1.49018	1.49018	1.49018	21.8308	22.0181	22.0559	22.0038	21.5537	22.0602	23.1998	23.1626	23.0721	21.5851	21.7278	21.8196	21.6539	21.6565	21.6805	22.7883	23.0189	22.9317	-0.698602	-0.698602	-0.698602	-0.532351	-0.532351	-0.532351	1.49018	1.49018	1.49018	23.2082	23.1041	23.1355	22.7103	22.0817	22.8492	24.0965	24.2451	24.0226	-0.698602	-0.698602
sp|Q96SI9|STRBP_HUMAN	Q96SI9	STRBP	0.674333	0.674333	0.674333	1.57423	1.57423	1.57423	-2.08226	-2.08226	-2.08226	0.674333	0.674333	0.674333	1.57423	1.57423	1.57423	-2.08226	-2.08226	-2.08226	21.8092	22.1368	21.9973	1.57423	1.57423	1.57423	18.265	18.4676	18.4497	0.674333	0.674333	0.674333	1.57423	1.57423	1.57423	-2.08226	-2.08226	-2.08226	0.674333	0.674333	0.674333	1.57423	1.57423	1.57423	18.88	18.8097	18.8947	0.674333	0.674333
sp|Q96T37|RBM15_HUMAN	Q96T37	RBM15	-0.14362	-0.14362	-0.14362	0.0632432	0.0632432	0.0632432	0.139604	0.139604	0.139604	-0.14362	-0.14362	-0.14362	0.0632432	0.0632432	0.0632432	0.139604	0.139604	0.139604	-0.14362	-0.14362	-0.14362	0.0632432	0.0632432	0.0632432	0.139604	0.139604	0.139604	-0.14362	-0.14362	-0.14362	0.0632432	0.0632432	0.0632432	0.139604	0.139604	0.139604	-0.14362	-0.14362	-0.14362	0.0632432	0.0632432	0.0632432	0.139604	0.139604	0.139604	-0.14362	-0.14362
sp|Q99575|POP1_HUMAN	Q99575	POP1	-0.157984	-0.157984	-0.157984	0.784174	0.784174	0.784174	-0.51787	-0.51787	-0.51787	-0.157984	-0.157984	-0.157984	0.784174	0.784174	0.784174	-0.51787	-0.51787	-0.51787	-0.157984	-0.157984	-0.157984	0.784174	0.784174	0.784174	19.2197	18.1378	18.7738	-0.157984	-0.157984	-0.157984	0.784174	0.784174	0.784174	-0.51787	-0.51787	-0.51787	-0.157984	-0.157984	-0.157984	0.784174	0.784174	0.784174	-0.51787	-0.51787	-0.51787	-0.157984	-0.157984
sp|Q99729|ROAA_HUMAN	Q99729	HNRNPAB	0.700694	0.700694	0.700694	-1.59235	-1.59235	-1.59235	1.18265	1.18265	1.18265	23.9718	24.1769	23.9158	23.2025	23.3848	23.5877	1.18265	1.18265	1.18265	23.9943	24.1566	24.3748	23.7502	23.5473	23.5636	24.6075	24.6477	24.6979	24.3237	23.9978	23.9219	23.6975	23.3313	23.7774	24.4336	24.6784	24.355	0.700694	0.700694	0.700694	22.3572	22.3268	22.2656	1.18265	1.18265	1.18265	0.700694	0.700694
sp|Q99848|EBP2_HUMAN	Q99848	EBNA1BP2	-0.133388	-0.133388	-0.133388	0.0577572	0.0577572	0.0577572	0.129273	0.129273	0.129273	-0.133388	-0.133388	-0.133388	0.0577572	0.0577572	0.0577572	0.129273	0.129273	0.129273	-0.133388	-0.133388	-0.133388	0.0577572	0.0577572	0.0577572	0.129273	0.129273	0.129273	-0.133388	-0.133388	-0.133388	0.0577572	0.0577572	0.0577572	0.129273	0.129273	0.129273	-0.133388	-0.133388	-0.133388	0.0577572	0.0577572	0.0577572	0.129273	0.129273	0.129273	-0.133388	-0.133388
sp|Q99873|ANM1_HUMAN	Q99873	PRMT1	23.0854	22.5369	22.8755	-1.53861	-1.53861	-1.53861	-1.82408	-1.82408	-1.82408	23.8639	23.8293	23.7316	23.7549	23.5574	23.4984	23.14	23.1983	23.3534	23.545	23.7512	23.5838	23.1346	22.7785	22.98	23.5509	23.2844	23.4603	24.265	24.2777	24.3028	24.174	24.2115	24.071	24.4415	24.1659	24.2121	3.05381	3.05381	3.05381	24.2543	23.8756	24.0444	23.6683	23.8758	23.7574	24.1697	24.5229
sp|Q99959|PKP2_HUMAN	Q99959	PKP2	-0.142649	-0.142649	-0.142649	0.0613014	0.0613014	0.0613014	0.138622	0.138622	0.138622	-0.142649	-0.142649	-0.142649	0.0613014	0.0613014	0.0613014	0.138622	0.138622	0.138622	-0.142649	-0.142649	-0.142649	0.0613014	0.0613014	0.0613014	0.138622	0.138622	0.138622	-0.142649	-0.142649	-0.142649	0.0613014	0.0613014	0.0613014	0.138622	0.138622	0.138622	-0.142649	-0.142649	-0.142649	0.0613014	0.0613014	0.0613014	0.138622	0.138622	0.138622	-0.142649	-0.142649
sp|Q9BQ67|GRWD1_HUMAN	Q9BQ67	GRWD1	-0.563483	-0.563483	-0.563483	-0.172203	-0.172203	-0.172203	1.37946	1.37946	1.37946	18.6403	18.3864	18.1252	18.2458	18.3826	18.5107	1.37946	1.37946	1.37946	18.1314	18.2226	18.3061	-0.172203	-0.172203	-0.172203	1.37946	1.37946	1.37946	-0.563483	-0.563483	-0.563483	-0.172203	-0.172203	-0.172203	1.37946	1.37946	1.37946	-0.563483	-0.563483	-0.563483	-0.172203	-0.172203	-0.172203	1.37946	1.37946	1.37946	-0.563483	-0.563483
sp|Q9BQG0|MBB1A_HUMAN	Q9BQG0	MYBBP1A	-1.03485	-1.03485	-1.03485	1.41365	1.41365	1.41365	0.0635799	0.0635799	0.0635799	-1.03485	-1.03485	-1.03485	1.41365	1.41365	1.41365	0.0635799	0.0635799	0.0635799	-1.03485	-1.03485	-1.03485	1.41365	1.41365	1.41365	0.0635799	0.0635799	0.0635799	-1.03485	-1.03485	-1.03485	1.41365	1.41365	1.41365	0.0635799	0.0635799	0.0635799	-1.03485	-1.03485	-1.03485	1.41365	1.41365	1.41365	0.0635799	0.0635799	0.0635799	-1.03485	-1.03485
sp|Q9BT17|MTG1_HUMAN	Q9BT17	MTG1	26.9587	26.9584	27.1064	26.1882	26.2268	26.1271	26.9606	26.7782	26.0663	-0.203878	-0.203878	-0.203878	0.0743443	0.0743443	0.0743443	0.375801	0.375801	0.375801	-0.203878	-0.203878	-0.203878	0.0743443	0.0743443	0.0743443	0.375801	0.375801	0.375801	-0.203878	-0.203878	-0.203878	0.0743443	0.0743443	0.0743443	0.375801	0.375801	0.375801	-0.203878	-0.203878	-0.203878	0.0743443	0.0743443	0.0743443	0.375801	0.375801	0.375801	-0.203878	-0.203878
sp|Q9BUJ2|HNRL1_HUMAN	Q9BUJ2	HNRNPUL1	30.8421	30.8289	30.8423	30.8941	30.8815	30.6999	30.7184	30.7405	30.633	31.6449	31.6289	31.6245	31.8112	31.8248	31.7003	31.6777	31.5654	31.5908	31.4074	31.3986	31.4116	30.5075	30.3995	30.517	31.2762	31.2636	31.324	31.7268	31.6576	31.7028	31.5405	31.4527	31.4649	31.7325	31.6627	31.6437	30.7744	30.8992	30.9488	31.528	31.4051	31.4178	31.1709	31.276	31.1702	31.4792	31.4987
sp|Q9BXP5|SRRT_HUMAN	Q9BXP5	SRRT	-0.143319	-0.143319	-0.143319	0.0495413	0.0495413	0.0495413	0.135193	0.135193	0.135193	-0.143319	-0.143319	-0.143319	0.0495413	0.0495413	0.0495413	0.135193	0.135193	0.135193	23.7769	23.9035	24.0159	22.997	23.0543	23.1305	24.2539	24.6965	23.7056	-0.143319	-0.143319	-0.143319	0.0495413	0.0495413	0.0495413	0.135193	0.135193	0.135193	-0.143319	-0.143319	-0.143319	0.0495413	0.0495413	0.0495413	0.135193	0.135193	0.135193	-0.143319	-0.143319
sp|Q9BY77|PDIP3_HUMAN	Q9BY77	POLDIP3	0.451751	0.451751	0.451751	-0.0663615	-0.0663615	-0.0663615	-0.0451524	-0.0451524	-0.0451524	0.451751	0.451751	0.451751	-0.0663615	-0.0663615	-0.0663615	-0.0451524	-0.0451524	-0.0451524	0.451751	0.451751	0.451751	-0.0663615	-0.0663615	-0.0663615	-0.0451524	-0.0451524	-0.0451524	0.451751	0.451751	0.451751	-0.0663615	-0.0663615	-0.0663615	-0.0451524	-0.0451524	-0.0451524	0.451751	0.451751	0.451751	-0.0663615	-0.0663615	-0.0663615	-0.0451524	-0.0451524	-0.0451524	0.451751	0.451751
sp|Q9BYN8|RT26_HUMAN	Q9BYN8	MRPS26	-0.142967	-0.142967	-0.142967	0.0576986	0.0576986	0.0576986	0.137564	0.137564	0.137564	-0.142967	-0.142967	-0.142967	0.0576986	0.0576986	0.0576986	0.137564	0.137564	0.137564	-0.142967	-0.142967	-0.142967	0.0576986	0.0576986	0.0576986	0.137564	0.137564	0.137564	-0.142967	-0.142967	-0.142967	0.0576986	0.0576986	0.0576986	0.137564	0.137564	0.137564	-0.142967	-0.142967	-0.142967	0.0576986	0.0576986	0.0576986	0.137564	0.137564	0.137564	-0.142967	-0.142967
sp|Q9C0J8|WDR33_HUMAN	Q9C0J8	WDR33	0.40759	0.40759	0.40759	-0.103626	-0.103626	-0.103626	-0.0425321	-0.0425321	-0.0425321	0.40759	0.40759	0.40759	-0.103626	-0.103626	-0.103626	-0.0425321	-0.0425321	-0.0425321	0.40759	0.40759	0.40759	-0.103626	-0.103626	-0.103626	21.7627	21.6192	21.6816	0.40759	0.40759	0.40759	20.6269	20.0617	20.3504	-0.0425321	-0.0425321	-0.0425321	25.6493	26.2361	26.1968	24.2713	24.2197	23.9648	23.4059	23.7218	23.7986	0.40759	0.40759
sp|Q9GZR7|DDX24_HUMAN	Q9GZR7	DDX24	0.148114	0.148114	0.148114	-0.193994	-0.193994	-0.193994	0.414091	0.414091	0.414091	0.148114	0.148114	0.148114	-0.193994	-0.193994	-0.193994	0.414091	0.414091	0.414091	0.148114	0.148114	0.148114	-0.193994	-0.193994	-0.193994	0.414091	0.414091	0.414091	0.148114	0.148114	0.148114	-0.193994	-0.193994	-0.193994	0.414091	0.414091	0.414091	0.148114	0.148114	0.148114	-0.193994	-0.193994	-0.193994	0.414091	0.414091	0.414091	0.148114	0.148114
sp|Q9H074|PAIP1_HUMAN	Q9H074	PAIP1	-0.181615	-0.181615	-0.181615	0.0957634	0.0957634	0.0957634	0.196225	0.196225	0.196225	-0.181615	-0.181615	-0.181615	0.0957634	0.0957634	0.0957634	0.196225	0.196225	0.196225	-0.181615	-0.181615	-0.181615	0.0957634	0.0957634	0.0957634	0.196225	0.196225	0.196225	-0.181615	-0.181615	-0.181615	0.0957634	0.0957634	0.0957634	0.196225	0.196225	0.196225	-0.181615	-0.181615	-0.181615	0.0957634	0.0957634	0.0957634	0.196225	0.196225	0.196225	-0.181615	-0.181615
sp|Q9H0D6|XRN2_HUMAN	Q9H0D6	XRN2	25.335	25.505	25.2197	24.3117	24.7727	25.2472	24.9242	23.7649	24.3414	27.7692	27.7693	27.7259	27.8873	27.8073	27.8356	27.8554	27.9133	27.9437	27.8942	27.954	27.9349	27.4706	27.4307	27.5157	28.0734	28.1314	28.1257	28.4234	28.3049	28.2931	28.5478	28.2994	28.4768	28.6243	28.5707	28.6262	27.1812	27.3024	27.0242	27.9587	27.9143	27.9467	27.848	27.847	27.912	28.493	28.5496
sp|Q9H116|GZF1_HUMAN	Q9H116	GZF1	-0.201777	-0.201777	-0.201777	0.0997378	0.0997378	0.0997378	0.3003	0.3003	0.3003	22.9283	22.6119	22.5339	22.8453	23.1603	22.9612	23.0042	23.1677	23.0776	22.2469	22.1717	22.3849	0.0997378	0.0997378	0.0997378	23.094	22.9684	22.7994	-0.201777	-0.201777	-0.201777	0.0997378	0.0997378	0.0997378	0.3003	0.3003	0.3003	-0.201777	-0.201777	-0.201777	0.0997378	0.0997378	0.0997378	0.3003	0.3003	0.3003	-0.201777	-0.201777
sp|Q9H2U1|DHX36_HUMAN	Q9H2U1	DHX36	28.4833	28.6082	28.6536	28.6043	28.5074	28.5409	28.9034	29.0342	28.8262	28.992	28.9922	29.0441	29.1023	29.1159	29.1545	29.0659	28.9766	29.075	29.1307	29.1732	29.1117	28.2797	28.411	28.3103	29.2328	29.265	29.2421	29.2979	29.3284	29.3073	29.5779	29.5569	29.4937	29.5412	29.5011	29.5103	28.3649	28.2348	28.6251	28.704	28.5923	28.6928	28.8434	28.7808	28.7017	28.257	28.3291
sp|Q9H3K6|BOLA2_HUMAN	Q9H3K6	BOLA2	20.4283	20.85	20.8796	24.6814	24.6393	24.6218	1.53894	1.53894	1.53894	20.2787	20.4622	20.4193	24.6373	24.6479	24.5341	23.6248	23.6989	23.5249	20.3405	20.4653	20.6147	2.14348	2.14348	2.14348	23.927	23.833	23.9308	20.5628	20.5096	20.5655	2.14348	2.14348	2.14348	23.7376	23.8029	23.8396	-4.26131	-4.26131	-4.26131	24.0983	23.9213	23.9731	1.53894	1.53894	1.53894	20.3816	20.4647
sp|Q9H5H4|ZN768_HUMAN	Q9H5H4	ZNF768	-1.04132	-1.04132	-1.04132	0.0116257	0.0116257	0.0116257	1.94787	1.94787	1.94787	-1.04132	-1.04132	-1.04132	20.6511	20.6145	20.4736	1.94787	1.94787	1.94787	18.8329	18.8497	18.8554	0.0116257	0.0116257	0.0116257	1.94787	1.94787	1.94787	-1.04132	-1.04132	-1.04132	0.0116257	0.0116257	0.0116257	1.94787	1.94787	1.94787	-1.04132	-1.04132	-1.04132	0.0116257	0.0116257	0.0116257	1.94787	1.94787	1.94787	-1.04132	-1.04132
sp|Q9H6S0|YTDC2_HUMAN	Q9H6S0	YTHDC2	25.03	25.1296	25.0625	25.0585	25.261	25.1037	24.0546	24.4407	25.011	26.0153	25.9729	26.0442	26.0046	25.9547	26.0332	25.9825	25.8847	26.0825	25.9015	25.9688	26.0838	25.1333	24.7455	25.1375	26.312	26.3166	26.2201	26.4641	26.4973	26.4545	26.6509	26.6078	26.5565	26.4128	26.5115	26.439	25.5613	25.6952	24.438	25.4209	25.5251	25.6259	25.5424	25.6844	25.7607	25.608	25.7421
sp|Q9H7B2|RPF2_HUMAN	Q9H7B2	RPF2	0.115587	0.115587	0.115587	-0.267062	-0.267062	-0.267062	0.496078	0.496078	0.496078	0.115587	0.115587	0.115587	-0.267062	-0.267062	-0.267062	0.496078	0.496078	0.496078	0.115587	0.115587	0.115587	-0.267062	-0.267062	-0.267062	0.496078	0.496078	0.496078	0.115587	0.115587	0.115587	-0.267062	-0.267062	-0.267062	0.496078	0.496078	0.496078	0.115587	0.115587	0.115587	-0.267062	-0.267062	-0.267062	0.496078	0.496078	0.496078	0.115587	0.115587
sp|Q9H814|PHAX_HUMAN	Q9H814	PHAX	-0.380181	-0.380181	-0.380181	-0.0710351	-0.0710351	-0.0710351	0.743494	0.743494	0.743494	-0.380181	-0.380181	-0.380181	-0.0710351	-0.0710351	-0.0710351	0.743494	0.743494	0.743494	20.8693	20.4196	20.6789	20.8481	21.1025	20.9244	26.051	25.8948	26.3535	-0.380181	-0.380181	-0.380181	-0.0710351	-0.0710351	-0.0710351	0.743494	0.743494	0.743494	-0.380181	-0.380181	-0.380181	20.5542	20.127	20.3966	0.743494	0.743494	0.743494	-0.380181	-0.380181
sp|Q9HCE1|MOV10_HUMAN	Q9HCE1	MOV10	17.5422	17.6803	17.4259	5.49231	5.49231	5.49231	1.43222	1.43222	1.43222	25.4337	25.5042	25.4716	26.4242	26.435	26.4244	26.2292	26.1083	26.112	25.7103	25.658	25.7812	26.1938	26.3238	26.1936	26.5202	26.5305	26.5633	23.1462	22.8588	23.0842	24.7739	24.5144	25.0307	25.0721	24.8951	24.8528	21.3379	23.2887	22.903	25.2181	25.1935	25.1621	24.7411	25.0196	25.0697	24.77	25.1436
sp|Q9HD33|RM47_HUMAN	Q9HD33	MRPL47	0.00606573	0.00606573	0.00606573	1.73074	1.73074	1.73074	-1.04152	-1.04152	-1.04152	0.00606573	0.00606573	0.00606573	1.73074	1.73074	1.73074	-1.04152	-1.04152	-1.04152	0.00606573	0.00606573	0.00606573	1.73074	1.73074	1.73074	17.7437	17.6371	17.8193	0.00606573	0.00606573	0.00606573	1.73074	1.73074	1.73074	-1.04152	-1.04152	-1.04152	0.00606573	0.00606573	0.00606573	1.73074	1.73074	1.73074	-1.04152	-1.04152	-1.04152	0.00606573	0.00606573
sp|Q9NNW5|WDR6_HUMAN	Q9NNW5	WDR6	0.433297	0.433297	0.433297	-0.553312	-0.553312	-0.553312	0.803938	0.803938	0.803938	0.433297	0.433297	0.433297	-0.553312	-0.553312	-0.553312	0.803938	0.803938	0.803938	0.433297	0.433297	0.433297	-0.553312	-0.553312	-0.553312	0.803938	0.803938	0.803938	0.433297	0.433297	0.433297	-0.553312	-0.553312	-0.553312	0.803938	0.803938	0.803938	0.433297	0.433297	0.433297	-0.553312	-0.553312	-0.553312	0.803938	0.803938	0.803938	0.433297	0.433297
sp|Q9NQ94|A1CF_HUMAN	Q9NQ94	A1CF	0.662581	0.662581	0.662581	-0.249512	-0.249512	-0.249512	-0.0503463	-0.0503463	-0.0503463	0.662581	0.662581	0.662581	-0.249512	-0.249512	-0.249512	-0.0503463	-0.0503463	-0.0503463	0.662581	0.662581	0.662581	-0.249512	-0.249512	-0.249512	-0.0503463	-0.0503463	-0.0503463	23.6595	23.9102	23.8415	20.9441	22.0062	22.3299	23.3072	22.7286	23.069	0.662581	0.662581	0.662581	-0.249512	-0.249512	-0.249512	-0.0503463	-0.0503463	-0.0503463	0.662581	0.662581
sp|Q9NR30|DDX21_HUMAN	Q9NR30	DDX21	-0.629044	-0.629044	-0.629044	0.790177	0.790177	0.790177	-0.0671306	-0.0671306	-0.0671306	18.4645	21.5949	21.7258	21.9899	22.0188	22.4167	21.5389	21.454	21.1419	21.3831	21.5039	21.1256	0.790177	0.790177	0.790177	21.9374	21.3368	22.2513	-0.629044	-0.629044	-0.629044	0.790177	0.790177	0.790177	-0.0671306	-0.0671306	-0.0671306	-0.629044	-0.629044	-0.629044	0.790177	0.790177	0.790177	-0.0671306	-0.0671306	-0.0671306	-0.629044	-0.629044
sp|Q9NUL3|STAU2_HUMAN	Q9NUL3	STAU2	-0.236184	-0.236184	-0.236184	0.400359	0.400359	0.400359	0.214425	0.214425	0.214425	25.2288	25.2176	25.2619	25.4636	25.453	25.4862	25.442	25.5352	25.3581	25.3495	25.3448	25.4836	25.4234	25.4567	25.2757	25.4867	25.5014	25.5917	25.8279	25.8274	25.7784	26.0884	26.0423	26.0549	26.1777	26.0623	26.0903	23.5931	23.9148	23.9378	24.5182	24.524	24.3942	23.3697	24.079	23.8669	27.3661	27.4095
sp|Q9NUQ6|SPS2L_HUMAN	Q9NUQ6	SPATS2L	-0.429093	-0.429093	-0.429093	-0.0797022	-0.0797022	-0.0797022	0.774193	0.774193	0.774193	-0.429093	-0.429093	-0.429093	-0.0797022	-0.0797022	-0.0797022	0.774193	0.774193	0.774193	-0.429093	-0.429093	-0.429093	-0.0797022	-0.0797022	-0.0797022	0.774193	0.774193	0.774193	-0.429093	-0.429093	-0.429093	-0.0797022	-0.0797022	-0.0797022	0.774193	0.774193	0.774193	-0.429093	-0.429093	-0.429093	-0.0797022	-0.0797022	-0.0797022	0.774193	0.774193	0.774193	-0.429093	-0.429093
sp|Q9NW13|RBM28_HUMAN	Q9NW13	RBM28	-0.95582	-0.95582	-0.95582	0.126843	0.126843	0.126843	1.12634	1.12634	1.12634	19.7303	19.9151	19.6988	21.6518	21.534	21.6349	1.12634	1.12634	1.12634	19.5871	19.695	19.4695	0.126843	0.126843	0.126843	24.7546	25.5316	24.1515	-0.95582	-0.95582	-0.95582	0.126843	0.126843	0.126843	1.12634	1.12634	1.12634	-0.95582	-0.95582	-0.95582	0.126843	0.126843	0.126843	1.12634	1.12634	1.12634	-0.95582	-0.95582
sp|Q9NW75|GPTC2_HUMAN	Q9NW75	GPATCH2	-0.945547	-0.945547	-0.945547	0.406564	0.406564	0.406564	0.675315	0.675315	0.675315	20.587	20.5743	20.4005	21.7764	21.3751	21.5825	0.675315	0.675315	0.675315	20.2522	20.4402	20.354	0.406564	0.406564	0.406564	22.206	22.0739	21.9308	-0.945547	-0.945547	-0.945547	0.406564	0.406564	0.406564	0.675315	0.675315	0.675315	-0.945547	-0.945547	-0.945547	0.406564	0.406564	0.406564	0.675315	0.675315	0.675315	-0.945547	-0.945547
sp|Q9NXV6|CARF_HUMAN	Q9NXV6	CDKN2AIP	0.312122	0.312122	0.312122	1.39794	1.39794	1.39794	-1.64586	-1.64586	-1.64586	22.3387	22.3079	22.3872	24.2341	24.1687	23.9556	20.4669	20.36	20.3602	22.291	22.1426	22.4161	1.39794	1.39794	1.39794	20.4693	20.3644	20.5657	22.7374	22.9414	22.9555	24.718	24.7414	24.7714	21.218	21.5874	21.8962	0.312122	0.312122	0.312122	23.8944	24.5495	24.5662	20.4919	20.1847	20.5577	23.1949	23.0102
sp|Q9NYF8|BCLF1_HUMAN	Q9NYF8	BCLAF1	-0.199943	-0.199943	-0.199943	0.0873466	0.0873466	0.0873466	0.231757	0.231757	0.231757	-0.199943	-0.199943	-0.199943	0.0873466	0.0873466	0.0873466	0.231757	0.231757	0.231757	-0.199943	-0.199943	-0.199943	0.0873466	0.0873466	0.0873466	0.231757	0.231757	0.231757	-0.199943	-0.199943	-0.199943	0.0873466	0.0873466	0.0873466	0.231757	0.231757	0.231757	-0.199943	-0.199943	-0.199943	0.0873466	0.0873466	0.0873466	0.231757	0.231757	0.231757	-0.199943	-0.199943
sp|Q9NZ01|TECR_HUMAN	Q9NZ01	TECR	-1.05893	-1.05893	-1.05893	0.121224	0.121224	0.121224	1.21097	1.21097	1.21097	-1.05893	-1.05893	-1.05893	0.121224	0.121224	0.121224	1.21097	1.21097	1.21097	-1.05893	-1.05893	-1.05893	0.121224	0.121224	0.121224	1.21097	1.21097	1.21097	-1.05893	-1.05893	-1.05893	0.121224	0.121224	0.121224	1.21097	1.21097	1.21097	-1.05893	-1.05893	-1.05893	0.121224	0.121224	0.121224	1.21097	1.21097	1.21097	-1.05893	-1.05893
sp|Q9NZI8|IF2B1_HUMAN	Q9NZI8	IGF2BP1	26.0372	26.15	26.0222	25.3424	25.3822	25.9578	26.3299	26.3277	25.9821	29.6239	29.6955	29.622	29.5891	29.5852	29.5302	29.6646	29.6919	29.6543	29.8993	29.9342	30.008	30.1174	30.1356	30.2006	29.8592	29.9284	29.8131	27.7036	27.6066	27.6518	27.7549	27.8365	27.7468	28.1933	28.0461	28.0484	29.3208	29.314	29.2756	29.5056	29.4094	29.5019	29.3524	29.2902	29.2947	29.1551	29.1997
sp|Q9P258|RCC2_HUMAN	Q9P258	RCC2	-0.705797	-0.705797	-0.705797	0.319048	0.319048	0.319048	0.510161	0.510161	0.510161	-0.705797	-0.705797	-0.705797	0.319048	0.319048	0.319048	0.510161	0.510161	0.510161	20.7123	20.9151	20.3364	0.319048	0.319048	0.319048	22.795	22.7514	22.6821	-0.705797	-0.705797	-0.705797	0.319048	0.319048	0.319048	0.510161	0.510161	0.510161	-0.705797	-0.705797	-0.705797	0.319048	0.319048	0.319048	0.510161	0.510161	0.510161	-0.705797	-0.705797
sp|Q9P2E3|ZNFX1_HUMAN	Q9P2E3	ZNFX1	-0.1953	-0.1953	-0.1953	0.118228	0.118228	0.118228	0.226875	0.226875	0.226875	-0.1953	-0.1953	-0.1953	0.118228	0.118228	0.118228	0.226875	0.226875	0.226875	-0.1953	-0.1953	-0.1953	0.118228	0.118228	0.118228	0.226875	0.226875	0.226875	-0.1953	-0.1953	-0.1953	0.118228	0.118228	0.118228	0.226875	0.226875	0.226875	22.5347	22.3293	22.2084	23.8268	24.1807	23.8426	21.6172	21.9287	22.0558	-0.1953	-0.1953
sp|Q9P2I0|CPSF2_HUMAN	Q9P2I0	CPSF2	-0.159572	-0.159572	-0.159572	1.03155	1.03155	1.03155	-0.796262	-0.796262	-0.796262	21.8441	21.4893	21.6776	23.924	23.7438	23.5184	20.9794	20.9293	21.0501	22.3562	22.1963	22.2864	1.03155	1.03155	1.03155	21.0892	19.9921	21.8803	22.4189	21.5081	21.5091	23.9107	24.0371	23.8471	21.6161	21.5166	21.8198	24.0459	24.492	24.3888	26.5333	26.7513	26.7228	24.2591	24.7195	24.569	-0.159572	-0.159572
sp|Q9UDY2|ZO2_HUMAN	Q9UDY2	TJP2	-0.557705	-0.557705	-0.557705	0.270695	0.270695	0.270695	0.420532	0.420532	0.420532	-0.557705	-0.557705	-0.557705	0.270695	0.270695	0.270695	0.420532	0.420532	0.420532	-0.557705	-0.557705	-0.557705	0.270695	0.270695	0.270695	0.420532	0.420532	0.420532	-0.557705	-0.557705	-0.557705	0.270695	0.270695	0.270695	0.420532	0.420532	0.420532	-0.557705	-0.557705	-0.557705	0.270695	0.270695	0.270695	0.420532	0.420532	0.420532	-0.557705	-0.557705
sp|Q9UEG4|ZN629_HUMAN	Q9UEG4	ZNF629	-0.131483	-0.131483	-0.131483	0.0538297	0.0538297	0.0538297	0.126674	0.126674	0.126674	-0.131483	-0.131483	-0.131483	0.0538297	0.0538297	0.0538297	0.126674	0.126674	0.126674	-0.131483	-0.131483	-0.131483	0.0538297	0.0538297	0.0538297	0.126674	0.126674	0.126674	-0.131483	-0.131483	-0.131483	0.0538297	0.0538297	0.0538297	0.126674	0.126674	0.126674	-0.131483	-0.131483	-0.131483	0.0538297	0.0538297	0.0538297	0.126674	0.126674	0.126674	-0.131483	-0.131483
sp|Q9UGR2|Z3H7B_HUMAN	Q9UGR2	ZC3H7B	-0.662431	-0.662431	-0.662431	0.289896	0.289896	0.289896	0.475297	0.475297	0.475297	-0.662431	-0.662431	-0.662431	0.289896	0.289896	0.289896	0.475297	0.475297	0.475297	19.6397	19.2638	19.4519	0.289896	0.289896	0.289896	20.4407	22.3532	20.1696	-0.662431	-0.662431	-0.662431	0.289896	0.289896	0.289896	0.475297	0.475297	0.475297	-0.662431	-0.662431	-0.662431	0.289896	0.289896	0.289896	0.475297	0.475297	0.475297	-0.662431	-0.662431
sp|Q9UHB9|SRP68_HUMAN	Q9UHB9	SRP68	0.776712	0.776712	0.776712	-0.461097	-0.461097	-0.461097	0.274724	0.274724	0.274724	0.776712	0.776712	0.776712	-0.461097	-0.461097	-0.461097	0.274724	0.274724	0.274724	0.776712	0.776712	0.776712	-0.461097	-0.461097	-0.461097	0.274724	0.274724	0.274724	0.776712	0.776712	0.776712	-0.461097	-0.461097	-0.461097	0.274724	0.274724	0.274724	0.776712	0.776712	0.776712	-0.461097	-0.461097	-0.461097	0.274724	0.274724	0.274724	0.776712	0.776712
sp|Q9UHX1|PUF60_HUMAN	Q9UHX1	PUF60	22.8506	22.8348	22.3031	23.4414	23.2758	23.2192	2.15861	2.15861	2.15861	22.9653	23.2206	23.2145	23.7486	23.969	23.6759	23.9389	24.19	24.1683	23.4524	23.6696	23.3893	23.8086	23.9806	23.8763	24.6813	24.8271	24.5827	23.1902	23.0651	22.9636	23.603	23.7025	23.8424	24.2705	24.3106	24.1018	-3.92553	-3.92553	-3.92553	23.5071	23.3623	23.3032	24.1005	24.0654	23.9478	23.4075	23.277
sp|Q9UJS0|CMC2_HUMAN	Q9UJS0	SLC25A13	20.8083	20.6149	20.6632	21.9406	21.4313	21.8053	1.47511	1.47511	1.47511	-1.42237	-1.42237	-1.42237	0.149193	0.149193	0.149193	1.47511	1.47511	1.47511	19.4948	19.4766	19.4541	0.149193	0.149193	0.149193	1.47511	1.47511	1.47511	19.9064	19.7489	19.9998	21.017	20.8328	20.8164	22.4302	22.4925	22.4434	-1.42237	-1.42237	-1.42237	0.149193	0.149193	0.149193	1.47511	1.47511	1.47511	-1.42237	-1.42237
sp|Q9UJV9|DDX41_HUMAN	Q9UJV9	DDX41	21.8337	21.8255	21.6863	-2.28344	-2.28344	-2.28344	3.47992	3.47992	3.47992	21.955	22.0804	21.6227	21.5497	21.8792	21.8832	23.7282	23.3966	23.7265	21.8894	21.8236	22.0037	21.8055	21.6629	21.5398	24.027	23.8623	23.7564	21.4571	21.4146	21.3714	21.5252	21.7206	21.8661	23.8178	23.8305	23.6085	-1.94951	-1.94951	-1.94951	22.0347	21.8717	21.945	23.5985	23.4227	23.3402	21.8832	21.9586
sp|Q9UKF6|CPSF3_HUMAN	Q9UKF6	CPSF3	0.815284	0.815284	0.815284	0.886976	0.886976	0.886976	-1.28437	-1.28437	-1.28437	0.815284	0.815284	0.815284	0.886976	0.886976	0.886976	-1.28437	-1.28437	-1.28437	0.815284	0.815284	0.815284	0.886976	0.886976	0.886976	18.1824	18.1866	18.17	0.815284	0.815284	0.815284	0.886976	0.886976	0.886976	18.6522	18.5654	18.5915	26.3108	26.331	26.3003	26.3083	26.3131	26.4694	20.3952	20.68	20.6975	0.815284	0.815284
sp|Q9UKJ3|GPTC8_HUMAN	Q9UKJ3	GPATCH8	-0.131405	-0.131405	-0.131405	0.0563281	0.0563281	0.0563281	0.127134	0.127134	0.127134	-0.131405	-0.131405	-0.131405	21.9338	21.8969	21.9086	22.1364	22.1998	22.2106	-0.131405	-0.131405	-0.131405	0.0563281	0.0563281	0.0563281	0.127134	0.127134	0.127134	-0.131405	-0.131405	-0.131405	0.0563281	0.0563281	0.0563281	0.127134	0.127134	0.127134	-0.131405	-0.131405	-0.131405	0.0563281	0.0563281	0.0563281	0.127134	0.127134	0.127134	-0.131405	-0.131405
sp|Q9UKM9|RALY_HUMAN	Q9UKM9	RALY	-1.02707	-1.02707	-1.02707	0.446084	0.446084	0.446084	0.766297	0.766297	0.766297	-1.02707	-1.02707	-1.02707	0.446084	0.446084	0.446084	0.766297	0.766297	0.766297	-1.02707	-1.02707	-1.02707	0.446084	0.446084	0.446084	0.766297	0.766297	0.766297	21.4592	21.3453	21.5705	23.1417	23.1116	23.0547	22.7207	22.9566	23.2662	-1.02707	-1.02707	-1.02707	0.446084	0.446084	0.446084	0.766297	0.766297	0.766297	-1.02707	-1.02707
sp|Q9UKV8|AGO2_HUMAN	Q9UKV8	AGO2	0.497009	0.497009	0.497009	-0.140379	-0.140379	-0.140379	-0.0246577	-0.0246577	-0.0246577	22.0628	22.0321	22.054	-0.140379	-0.140379	-0.140379	-0.0246577	-0.0246577	-0.0246577	0.497009	0.497009	0.497009	-0.140379	-0.140379	-0.140379	20.784	20.3165	20.5584	0.497009	0.497009	0.497009	-0.140379	-0.140379	-0.140379	-0.0246577	-0.0246577	-0.0246577	23.8819	23.9937	23.9161	22.3515	22.6322	22.3558	23.3967	23.2123	23.3553	0.497009	0.497009
sp|Q9UL40|ZN346_HUMAN	Q9UL40	ZNF346	-2.39629	-2.39629	-2.39629	3.33133	3.33133	3.33133	-1.71379	-1.71379	-1.71379	20.9647	21.0038	20.9863	3.33133	3.33133	3.33133	-1.71379	-1.71379	-1.71379	21.5147	21.7109	21.6448	3.33133	3.33133	3.33133	21.8922	21.7075	21.8211	24.0001	24.2499	24.0159	24.8913	24.9049	25.1697	24.2353	24.0979	24.0892	-2.39629	-2.39629	-2.39629	3.33133	3.33133	3.33133	21.1927	21.2431	21.0888	24.5776	24.1104
sp|Q9UMS4|PRP19_HUMAN	Q9UMS4	PRPF19	-0.358832	-0.358832	-0.358832	-0.668962	-0.668962	-0.668962	1.86707	1.86707	1.86707	-0.358832	-0.358832	-0.358832	-0.668962	-0.668962	-0.668962	1.86707	1.86707	1.86707	20.3806	20.2648	20.548	-0.668962	-0.668962	-0.668962	24.507	24.923	24.7161	-0.358832	-0.358832	-0.358832	-0.668962	-0.668962	-0.668962	1.86707	1.86707	1.86707	-0.358832	-0.358832	-0.358832	19.2621	19.3476	19.4928	1.86707	1.86707	1.86707	-0.358832	-0.358832
sp|Q9UN81|LORF1_HUMAN	Q9UN81	L1RE1	-0.0487357	-0.0487357	-0.0487357	-1.40838	-1.40838	-1.40838	1.83257	1.83257	1.83257	22.2596	22.4045	22.5363	21.5288	21.5892	21.5971	1.83257	1.83257	1.83257	22.5374	22.1467	22.3368	21.3261	21.6203	21.5514	23.666	23.4574	23.6307	-0.0487357	-0.0487357	-0.0487357	-1.40838	-1.40838	-1.40838	1.83257	1.83257	1.83257	-0.0487357	-0.0487357	-0.0487357	21.6294	21.7091	21.9445	23.4656	23.4332	23.4458	22.3668	22.5522
sp|Q9UPY3|DICER_HUMAN	Q9UPY3	DICER1	-2.60379	-2.60379	-2.60379	2.50808	2.50808	2.50808	1.21346	1.21346	1.21346	17.2504	17.271	17.1947	2.50808	2.50808	2.50808	1.21346	1.21346	1.21346	15.7276	15.8955	15.8278	2.50808	2.50808	2.50808	1.21346	1.21346	1.21346	16.217	15.6318	16.2858	2.50808	2.50808	2.50808	1.21346	1.21346	1.21346	-2.60379	-2.60379	-2.60379	2.50808	2.50808	2.50808	1.21346	1.21346	1.21346	19.4374	19.7768
sp|Q9Y224|RTRAF_HUMAN	Q9Y224	RTRAF	-0.539786	-0.539786	-0.539786	0.257657	0.257657	0.257657	0.403997	0.403997	0.403997	-0.539786	-0.539786	-0.539786	0.257657	0.257657	0.257657	0.403997	0.403997	0.403997	-0.539786	-0.539786	-0.539786	0.257657	0.257657	0.257657	0.403997	0.403997	0.403997	-0.539786	-0.539786	-0.539786	0.257657	0.257657	0.257657	0.403997	0.403997	0.403997	-0.539786	-0.539786	-0.539786	0.257657	0.257657	0.257657	0.403997	0.403997	0.403997	-0.539786	-0.539786
sp|Q9Y230|RUVB2_HUMAN	Q9Y230	RUVBL2	22.3945	22.1428	22.438	21.7303	21.8625	21.6217	7.02884	7.02884	7.02884	21.8807	21.8741	21.9495	18.803	20.6986	19.725	7.02884	7.02884	7.02884	21.9112	21.9182	21.9109	18.6558	19.8002	20.0022	23.4675	22.4171	23.4661	24.2543	23.9481	24.0166	25.1002	24.9694	24.9664	25.7898	25.5443	26.0472	-3.0597	-3.0597	-3.0597	19.6885	19.6542	19.7519	23.2051	23.1854	23.1854	21.6229	21.342
sp|Q9Y265|RUVB1_HUMAN	Q9Y265	RUVBL1	20.857	21.9227	21.5305	-3.27701	-3.27701	-3.27701	2.72323	2.72323	2.72323	22.6556	22.6634	22.4723	21.5976	21.7446	21.738	23.38	23.6491	23.6188	22.6321	22.6891	22.4951	22.3806	22.412	22.4104	24.0646	24.191	24.2238	24.2294	24.1508	24.144	23.6836	23.6381	23.61	26.1067	25.5516	25.905	0.173405	0.173405	0.173405	21.4757	21.5336	21.0229	2.72323	2.72323	2.72323	0.173405	0.173405
sp|Q9Y2Q9|RT28_HUMAN	Q9Y2Q9	MRPS28	-0.496335	-0.496335	-0.496335	0.593699	0.593699	0.593699	-0.0300395	-0.0300395	-0.0300395	-0.496335	-0.496335	-0.496335	21.453	21.7326	21.9521	-0.0300395	-0.0300395	-0.0300395	-0.496335	-0.496335	-0.496335	0.593699	0.593699	0.593699	-0.0300395	-0.0300395	-0.0300395	-0.496335	-0.496335	-0.496335	0.593699	0.593699	0.593699	-0.0300395	-0.0300395	-0.0300395	-0.496335	-0.496335	-0.496335	0.593699	0.593699	0.593699	21.1359	21.4354	21.2137	-0.496335	-0.496335
sp|Q9Y2R9|RT07_HUMAN	Q9Y2R9	MRPS7	0.19143	0.19143	0.19143	0.42013	0.42013	0.42013	-0.440022	-0.440022	-0.440022	0.19143	0.19143	0.19143	0.42013	0.42013	0.42013	-0.440022	-0.440022	-0.440022	0.19143	0.19143	0.19143	0.42013	0.42013	0.42013	-0.440022	-0.440022	-0.440022	0.19143	0.19143	0.19143	0.42013	0.42013	0.42013	-0.440022	-0.440022	-0.440022	0.19143	0.19143	0.19143	21.8725	21.8089	21.8233	21.0502	19.831	20.6696	0.19143	0.19143
sp|Q9Y2T7|YBOX2_HUMAN	Q9Y2T7	YBX2	3.73459	3.73459	3.73459	-0.39787	-0.39787	-0.39787	-2.83456	-2.83456	-2.83456	3.73459	3.73459	3.73459	21.9314	21.5205	21.6059	20.5788	20.4717	20.7363	25.4237	25.1821	25.6605	21.5652	21.4917	21.4349	20.2015	20.5651	20.2413	3.73459	3.73459	3.73459	-0.39787	-0.39787	-0.39787	-2.83456	-2.83456	-2.83456	3.73459	3.73459	3.73459	21.0164	20.9155	21.0185	19.9812	20.0126	19.8973	27.3113	27.3919
sp|Q9Y2W1|TR150_HUMAN	Q9Y2W1	THRAP3	-0.209733	-0.209733	-0.209733	0.099282	0.099282	0.099282	0.24798	0.24798	0.24798	-0.209733	-0.209733	-0.209733	0.099282	0.099282	0.099282	0.24798	0.24798	0.24798	-0.209733	-0.209733	-0.209733	0.099282	0.099282	0.099282	0.24798	0.24798	0.24798	-0.209733	-0.209733	-0.209733	0.099282	0.099282	0.099282	0.24798	0.24798	0.24798	-0.209733	-0.209733	-0.209733	0.099282	0.099282	0.099282	0.24798	0.24798	0.24798	-0.209733	-0.209733
sp|Q9Y2X3|NOP58_HUMAN	Q9Y2X3	NOP58	1.41551	1.41551	1.41551	-0.820018	-0.820018	-0.820018	-0.284358	-0.284358	-0.284358	23.5277	23.1783	23.809	23.1427	23.1657	23.0379	22.7631	22.9292	22.9174	23.2015	23.6012	23.2436	22.6095	22.3139	22.6603	23.227	23.0613	23.0656	22.7518	22.4168	22.7292	21.3861	21.3963	21.3794	22.5482	22.268	22.5624	1.41551	1.41551	1.41551	21.7635	21.7836	21.7419	21.9377	21.2777	21.5565	1.41551	1.41551
sp|Q9Y399|RT02_HUMAN	Q9Y399	MRPS2	-0.963226	-0.963226	-0.963226	0.561587	0.561587	0.561587	0.813104	0.813104	0.813104	-0.963226	-0.963226	-0.963226	0.561587	0.561587	0.561587	0.813104	0.813104	0.813104	-0.963226	-0.963226	-0.963226	0.561587	0.561587	0.561587	0.813104	0.813104	0.813104	-0.963226	-0.963226	-0.963226	0.561587	0.561587	0.561587	0.813104	0.813104	0.813104	-0.963226	-0.963226	-0.963226	0.561587	0.561587	0.561587	0.813104	0.813104	0.813104	-0.963226	-0.963226
sp|Q9Y3B4|SF3B6_HUMAN	Q9Y3B4	SF3B6	-2.76228	-2.76228	-2.76228	2.38	2.38	2.38	0.0363731	0.0363731	0.0363731	22.2658	22.2776	22.1773	23.8912	24.0906	24.1887	22.6255	22.633	22.5774	22.0977	22.2329	22.1684	24.329	24.2284	24.0947	23.7107	23.4776	23.4475	20.737	20.146	20.7256	2.38	2.38	2.38	21.8687	22.144	21.7525	-2.76228	-2.76228	-2.76228	24.1141	23.6489	23.8734	23.5217	23.5183	23.4814	20.1943	20.9493
sp|Q9Y3B7|RM11_HUMAN	Q9Y3B7	MRPL11	-0.689666	-0.689666	-0.689666	0.911993	0.911993	0.911993	-0.106554	-0.106554	-0.106554	23.8993	24.0364	23.6347	25.0081	25.1681	24.9375	24.1285	24.1799	24.2896	24.0035	23.8891	23.8157	24.7678	24.6808	24.2595	24.3008	24.2898	24.4311	-0.689666	-0.689666	-0.689666	0.911993	0.911993	0.911993	-0.106554	-0.106554	-0.106554	-0.689666	-0.689666	-0.689666	0.911993	0.911993	0.911993	-0.106554	-0.106554	-0.106554	-0.689666	-0.689666
sp|Q9Y3D3|RT16_HUMAN	Q9Y3D3	MRPS16	0.132013	0.132013	0.132013	0.269021	0.269021	0.269021	-0.242424	-0.242424	-0.242424	0.132013	0.132013	0.132013	0.269021	0.269021	0.269021	-0.242424	-0.242424	-0.242424	0.132013	0.132013	0.132013	0.269021	0.269021	0.269021	-0.242424	-0.242424	-0.242424	0.132013	0.132013	0.132013	0.269021	0.269021	0.269021	-0.242424	-0.242424	-0.242424	0.132013	0.132013	0.132013	0.269021	0.269021	0.269021	-0.242424	-0.242424	-0.242424	0.132013	0.132013
sp|Q9Y3D9|RT23_HUMAN	Q9Y3D9	MRPS23	-1.80508	-1.80508	-1.80508	1.31258	1.31258	1.31258	0.416338	0.416338	0.416338	20.5347	20.4458	20.4367	1.31258	1.31258	1.31258	20.9622	21.1264	21.2275	19.9958	20.0961	19.9266	1.31258	1.31258	1.31258	0.416338	0.416338	0.416338	19.4225	19.1344	19.2198	1.31258	1.31258	1.31258	0.416338	0.416338	0.416338	-1.80508	-1.80508	-1.80508	22.6364	22.5245	22.5354	22.4145	22.5988	22.3331	-1.80508	-1.80508
sp|Q9Y3F4|STRAP_HUMAN	Q9Y3F4	STRAP	-0.0899425	-0.0899425	-0.0899425	-0.013962	-0.013962	-0.013962	0.416559	0.416559	0.416559	21.2962	22.152	22.157	22.5716	23.0122	21.8854	0.416559	0.416559	0.416559	22.5224	22.61	22.4831	-0.013962	-0.013962	-0.013962	23.2997	23.2008	23.0745	22.2736	21.4798	22.243	22.654	22.7892	22.8868	23.3247	22.9871	23.0488	-0.0899425	-0.0899425	-0.0899425	23.7417	23.923	23.5093	23.6051	23.9085	23.6181	22.883	23.3053
sp|Q9Y3I0|RTCB_HUMAN	Q9Y3I0	RTCB	19.3154	19.424	19.2156	1.23096	1.23096	1.23096	1.62121	1.62121	1.62121	18.5307	18.7716	19.5178	22.1575	22.1303	22.1855	22.3531	22.4749	22.2487	19.4058	19.5905	19.2348	1.23096	1.23096	1.23096	22.947	22.6419	23.1954	-2.99862	-2.99862	-2.99862	1.23096	1.23096	1.23096	1.62121	1.62121	1.62121	-2.99862	-2.99862	-2.99862	1.23096	1.23096	1.23096	1.62121	1.62121	1.62121	-2.99862	-2.99862
sp|Q9Y450|HBS1L_HUMAN	Q9Y450	HBS1L	-0.133273	-0.133273	-0.133273	0.0510982	0.0510982	0.0510982	0.127449	0.127449	0.127449	-0.133273	-0.133273	-0.133273	0.0510982	0.0510982	0.0510982	0.127449	0.127449	0.127449	-0.133273	-0.133273	-0.133273	0.0510982	0.0510982	0.0510982	0.127449	0.127449	0.127449	-0.133273	-0.133273	-0.133273	0.0510982	0.0510982	0.0510982	0.127449	0.127449	0.127449	-0.133273	-0.133273	-0.133273	0.0510982	0.0510982	0.0510982	0.127449	0.127449	0.127449	-0.133273	-0.133273
sp|Q9Y676|RT18B_HUMAN	Q9Y676	MRPS18B	-0.141798	-0.141798	-0.141798	0.0576263	0.0576263	0.0576263	0.136423	0.136423	0.136423	-0.141798	-0.141798	-0.141798	0.0576263	0.0576263	0.0576263	0.136423	0.136423	0.136423	-0.141798	-0.141798	-0.141798	0.0576263	0.0576263	0.0576263	0.136423	0.136423	0.136423	-0.141798	-0.141798	-0.141798	0.0576263	0.0576263	0.0576263	0.136423	0.136423	0.136423	-0.141798	-0.141798	-0.141798	0.0576263	0.0576263	0.0576263	0.136423	0.136423	0.136423	-0.141798	-0.141798
sp|Q9Y6M1|IF2B2_HUMAN	Q9Y6M1	IGF2BP2	-2.58549	-2.58549	-2.58549	3.57154	3.57154	3.57154	-1.95342	-1.95342	-1.95342	25.3562	25.5605	25.4112	26.1131	26.3585	26.1797	25.8277	25.7715	25.74	25.8488	25.8477	25.9746	26.7453	26.7479	26.7042	25.8492	26.3949	25.7854	23.0703	22.5036	22.5909	24.3317	23.9944	23.8751	23.8955	22.7275	23.3173	24.7489	24.6263	25.5012	26.0287	26.0742	26.0868	25.7398	25.7715	25.6458	25.1643	25.1066
sp|A1L020|MEX3A_HUMAN	A1L020	MEX3A	-0.15497	-0.15497	-0.15497	0.060305	0.060305	0.060305	0.378351	0.378351	0.378351	-0.15497	-0.15497	-0.15497	0.060305	0.060305	0.060305	0.378351	0.378351	0.378351	21.5613	21.4434	21.518	0.060305	0.060305	0.060305	0.378351	0.378351	0.378351	-0.15497	-0.15497	-0.15497	21.8393	21.8622	21.5939	21.8104	21.4	21.597	23.2039	22.9944	22.8457	23.7964	23.6662	23.2048	24.2578	24.0243	23.9754	-0.15497	-0.15497
sp|O00148|DX39A_HUMAN	O00148	DDX39A	19.9177	20.0076	19.7865	20.3443	20.3582	20.2886	4.67911	4.67911	4.67911	19.0312	19.1429	19.0145	18.462	18.5469	18.5653	25.18	25.4525	25.5062	19.3246	19.3412	19.3414	18.6633	18.6932	18.7435	25.903	25.7415	25.813	19.5739	19.4303	19.5007	18.5116	19.2171	19.048	4.67911	4.67911	4.67911	-1.06702	-1.06702	-1.06702	18.4938	18.3901	18.4843	4.67911	4.67911	4.67911	-1.06702	-1.06702
sp|O00571|DDX3X_HUMAN	O00571	DDX3X	20.6586	20.6435	20.6958	0.909646	0.909646	0.909646	2.03277	2.03277	2.03277	22.8939	23.1739	22.6771	23.359	23.3258	23.3673	23.8607	23.7615	23.5476	22.6109	22.7684	23.3737	23.3048	23.2982	23.0548	24.2436	24.4806	24.4773	21.6589	20.0928	21.3509	22.542	22.7563	22.5076	22.5565	22.7696	22.4618	-3.63434	-3.63434	-3.63434	22.7664	22.695	22.8303	22.9934	23.1219	22.8318	20.8932	21.4964
sp|O43143|DHX15_HUMAN	O43143	DHX15	27.1513	27.0659	27.0951	27.1412	26.8456	27.04	26.8003	26.5906	26.2694	29.2454	29.175	29.1719	29.0594	28.9968	29.0604	29.0865	29.016	29.0394	30.4663	30.4134	30.5124	30.182	30.1343	30.1368	30.4907	30.4521	30.4884	28.1702	28.1533	28.1683	28.0783	28.1411	27.9886	28.4284	28.3587	28.3492	28.4369	28.4002	28.3187	28.4102	28.3429	28.4327	28.6393	28.6237	28.5614	28.1039	28.0518
sp|O75874|IDHC_HUMAN	O75874	IDH1	18.9776	19.3293	18.5074	20.3642	20.3529	20.4689	3.62916	3.62916	3.62916	-1.95144	-1.95144	-1.95144	19.797	19.8372	19.8099	3.62916	3.62916	3.62916	18.9061	18.9478	18.7976	-0.306221	-0.306221	-0.306221	28.3018	28.336	28.1806	19.3108	19.036	19.2446	-0.306221	-0.306221	-0.306221	28.2706	28.0344	27.85	-1.95144	-1.95144	-1.95144	-0.306221	-0.306221	-0.306221	3.62916	3.62916	3.62916	-1.95144	-1.95144
sp|P04075|ALDOA_HUMAN	P04075	ALDOA	17.2564	17.0426	17.3438	1.60143	1.60143	1.60143	2.97952	2.97952	2.97952	-3.49563	-3.49563	-3.49563	23.2211	23.1512	23.06	2.97952	2.97952	2.97952	16.9438	17.0267	17.055	1.60143	1.60143	1.60143	27.0603	26.9476	27.1549	17.1722	17.3333	17.3284	1.60143	1.60143	1.60143	27.4189	27.5378	27.1649	17.9023	18.2196	18.0499	1.60143	1.60143	1.60143	2.97952	2.97952	2.97952	-3.49563	-3.49563
sp|P05023|AT1A1_HUMAN	P05023	ATP1A1	17.2978	16.801	16.4901	2.67557	2.67557	2.67557	2.4739	2.4739	2.4739	16.2591	16.5003	15.9165	2.67557	2.67557	2.67557	2.4739	2.4739	2.4739	16.3264	16.3143	15.1116	2.67557	2.67557	2.67557	2.4739	2.4739	2.4739	16.0935	16.4934	16.2963	2.67557	2.67557	2.67557	23.4975	23.8193	23.652	-4.64105	-4.64105	-4.64105	2.67557	2.67557	2.67557	2.4739	2.4739	2.4739	-4.64105	-4.64105
sp|P05783|K1C18_HUMAN	P05783	KRT18	23.3946	23.2861	23.1811	23.9103	23.5437	23.7827	6.55749	6.55749	6.55749	22.4218	22.6577	22.5738	21.2775	21.3479	21.7509	23.7617	23.872	23.8075	22.9887	23.0617	23.0589	22.1425	21.9637	21.8461	25.145	25.2082	24.7282	23.2338	23.0957	23.1456	21.53	21.6123	21.3656	24.3586	24.6265	24.6642	23.2601	23.7209	23.3736	20.4192	20.0084	20.4712	6.55749	6.55749	6.55749	-1.63566	-1.63566
sp|P06733|ENOA_HUMAN	P06733	ENO1	18.468	18.831	18.8833	-0.847305	-0.847305	-0.847305	27.6689	27.781	27.8678	18.7433	18.6083	18.6785	-0.847305	-0.847305	-0.847305	5.85265	5.85265	5.85265	19.2636	19.3476	19.3459	20.6847	21.0281	20.6559	27.695	27.191	27.4059	19.3833	19.5463	19.349	19.533	19.5356	19.5126	27.2296	26.8362	27.1502	19.1755	19.2359	19.7254	19.8545	20.0656	20.0167	5.85265	5.85265	5.85265	-4.96873	-4.96873
sp|P07900|HS90A_HUMAN	P07900	HSP90AA1	17.3564	17.1927	17.4521	1.1113	1.1113	1.1113	3.2431	3.2431	3.2431	-3.52826	-3.52826	-3.52826	1.1113	1.1113	1.1113	3.2431	3.2431	3.2431	17.549	17.4501	17.6729	1.1113	1.1113	1.1113	27.4903	27.6973	27.7859	17.1494	17.2584	17.3361	1.1113	1.1113	1.1113	27.7525	27.8083	27.5747	-3.52826	-3.52826	-3.52826	1.1113	1.1113	1.1113	3.2431	3.2431	3.2431	-3.52826	-3.52826
sp|P07910|HNRPC_HUMAN	P07910	HNRNPC	0.821627	0.821627	0.821627	-0.38839	-0.38839	-0.38839	-0.109443	-0.109443	-0.109443	0.821627	0.821627	0.821627	-0.38839	-0.38839	-0.38839	-0.109443	-0.109443	-0.109443	22.0501	22.7797	23.2619	21.5587	21.9306	21.7696	22.1686	22.2538	21.041	25.4613	25.3981	25.3417	23.628	23.8783	21.6107	23.5187	23.8385	24.1303	0.821627	0.821627	0.821627	-0.38839	-0.38839	-0.38839	-0.109443	-0.109443	-0.109443	0.821627	0.821627
sp|P08238|HS90B_HUMAN	P08238	HSP90AB1	26.0373	26.0803	25.9657	26.4388	26.1133	26.4089	26.3669	26.4611	26.5139	24.9633	24.9156	24.9123	24.9562	24.9749	24.9337	24.7994	24.8409	24.8033	25.1339	25.1565	25.0803	24.9732	24.9412	25.1922	25.6095	25.4997	25.5586	25.5572	25.4089	25.5184	25.2221	25.2599	25.2153	25.7578	25.7157	25.7504	23.995	23.624	24.7652	24.4849	24.7143	24.568	24.4025	24.6053	24.5487	24.6509	24.5162
sp|P62987|RL40_HUMAN	P62987	UBA52	23.3431	23.2435	23.3333	-0.843862	-0.843862	-0.843862	24.4484	24.4134	24.3259	23.8726	23.9312	23.7663	22.9127	22.8774	22.5305	23.0517	23.1126	23.0149	23.688	23.6723	23.7544	23.1512	23.1852	23.2397	23.3015	23.064	23.1385	23.7894	24.1862	23.3591	22.6566	22.4082	22.0813	22.3155	22.3812	22.3858	1.42947	1.42947	1.42947	22.9833	22.889	22.8241	22.5218	22.9036	22.7735	1.42947	1.42947
sp|P11940|PABP1_HUMAN	P11940	PABPC1	24.1018	23.9301	23.9396	23.4029	22.0264	23.6599	23.9909	23.6768	23.8183	25.5254	25.4481	25.3888	25.3671	25.5336	25.382	25.2591	25.2111	25.3949	25.2597	25.3534	25.3147	24.4758	24.4361	24.6874	25.1556	25.1533	25.3966	25.7672	25.6173	25.6794	25.9537	25.9841	25.6405	25.919	25.868	25.9188	26.0411	26.4747	26.1695	26.4817	26.722	26.6619	26.3211	26.394	26.4635	25.5292	25.5015
sp|P31943|HNRH1_HUMAN	P31943	HNRNPH1	24.2305	24.2697	24.3603	23.8932	24.1455	24.3987	23.6526	24.4718	24.0646	25.6446	25.6713	25.6617	25.8779	25.8877	25.6632	25.6707	25.486	25.7057	25.6662	25.6099	25.631	25.1002	24.9925	25.043	25.7725	25.9138	25.7536	25.01	24.9632	24.8617	25.0077	25.0471	24.9157	25.2249	25.1709	25.2727	25.0601	25.3923	25.5134	25.4734	25.2967	25.4631	25.5001	25.3901	25.5224	24.9617	25.2598
sp|P41091|IF2G_HUMAN	P41091	EIF2S3	-0.129005	-0.129005	-0.129005	0.051953	0.051953	0.051953	0.124685	0.124685	0.124685	-0.129005	-0.129005	-0.129005	0.051953	0.051953	0.051953	0.124685	0.124685	0.124685	-0.129005	-0.129005	-0.129005	0.051953	0.051953	0.051953	0.124685	0.124685	0.124685	-0.129005	-0.129005	-0.129005	0.051953	0.051953	0.051953	0.124685	0.124685	0.124685	-0.129005	-0.129005	-0.129005	0.051953	0.051953	0.051953	0.124685	0.124685	0.124685	-0.129005	-0.129005
sp|P51812|KS6A3_HUMAN	P51812	RPS6KA3	-0.729591	-0.729591	-0.729591	0.110245	0.110245	0.110245	1.06933	1.06933	1.06933	-0.729591	-0.729591	-0.729591	20.4105	20.0966	20.5505	1.06933	1.06933	1.06933	17.984	18.0646	17.9305	0.110245	0.110245	0.110245	25.4684	25.0526	25.3022	-0.729591	-0.729591	-0.729591	0.110245	0.110245	0.110245	1.06933	1.06933	1.06933	-0.729591	-0.729591	-0.729591	0.110245	0.110245	0.110245	1.06933	1.06933	1.06933	-0.729591	-0.729591
sp|P63104|1433Z_HUMAN	P63104	YWHAZ	16.8239	16.6566	16.78	1.03816	1.03816	1.03816	4.1106	4.1106	4.1106	-3.3896	-3.3896	-3.3896	1.03816	1.03816	1.03816	4.1106	4.1106	4.1106	16.3101	16.4242	16.3826	1.03816	1.03816	1.03816	4.1106	4.1106	4.1106	-3.3896	-3.3896	-3.3896	1.03816	1.03816	1.03816	4.1106	4.1106	4.1106	-3.3896	-3.3896	-3.3896	1.03816	1.03816	1.03816	4.1106	4.1106	4.1106	-3.3896	-3.3896
sp|Q13310|PABP4_HUMAN	Q13310	PABPC4	19.8117	20.3833	20.8657	4.43301	4.43301	4.43301	-2.85398	-2.85398	-2.85398	22.4806	22.3295	22.5029	23.8809	24.2712	24.2243	22.6971	22.8918	22.9079	22.5549	22.8278	22.8819	23.5583	23.7153	23.7874	22.4129	22.6139	22.694	23.1212	22.9395	22.8453	21.8876	22.9379	24.2506	23.6013	23.3382	23.5015	23.4087	22.012	22.8329	24.5823	24.9699	25.0113	23.761	23.8632	23.5963	23.4385	22.928
sp|Q15365|PCBP1_HUMAN	Q15365	PCBP1	24.377	24.3357	23.7902	24.5072	24.3415	24.4943	24.8683	24.5609	24.7572	23.3137	22.337	22.8117	23.5561	23.8907	23.8377	23.615	23.8966	23.756	23.0208	22.5459	23.0875	23.4531	23.2281	23.2294	23.7136	23.7226	23.5533	23.3635	22.557	23.1575	23.6232	23.8673	23.6951	23.9351	23.9422	23.8975	23.0857	22.9447	22.2572	23.5079	23.3451	23.4483	23.1499	23.1087	23.3527	21.4787	21.9887
sp|Q15366|PCBP2_HUMAN	Q15366	PCBP2	24.5876	24.8167	24.7571	24.6901	24.7377	24.8505	23.909	24.3118	23.9666	23.1609	23.0849	23.3501	24.2442	24.1075	24.1823	21.9976	22.2013	22.1055	23.2357	23.2073	23.5008	6.34303	6.34303	6.34303	19.6038	21.9739	22.0061	23.6101	23.746	23.5302	24.4864	24.4854	24.446	22.7455	22.9552	22.5603	-1.17064	-1.17064	-1.17064	23.9636	24.0952	24.0597	20.5791	20.6395	21.118	23.46	23.2301
sp|Q53GT1|KLH22_HUMAN	Q53GT1	KLHL22	25.6949	25.1649	25.6245	24.4628	24.9255	23.9959	24.7957	24.8078	24.7444	23.9821	24.0292	24.0479	22.8118	23.2164	22.7017	22.7912	22.7998	22.742	23.649	23.6399	23.573	21.4157	21.1057	21.3794	22.6153	22.7264	22.4741	22.7426	22.3647	22.3259	22.625	21.7419	22.7065	22.604	22.5095	22.3195	2.07379	2.07379	2.07379	22.9708	23.1207	22.9576	22.1403	22.3805	21.7996	22.9872	21.8675
sp|Q9BRZ2|TRI56_HUMAN	Q9BRZ2	TRIM56	-1.84663	-1.84663	-1.84663	-0.0416434	-0.0416434	-0.0416434	2.46453	2.46453	2.46453	21.1949	21.278	21.3941	22.4614	22.1763	22.6976	2.46453	2.46453	2.46453	21.2949	21.7732	21.5536	-0.0416434	-0.0416434	-0.0416434	2.46453	2.46453	2.46453	-1.84663	-1.84663	-1.84663	-0.0416434	-0.0416434	-0.0416434	2.46453	2.46453	2.46453	-1.84663	-1.84663	-1.84663	23.4789	23.6492	23.4098	27.2245	26.9713	27.1489	-1.84663	-1.84663
sp|Q9HBE1|PATZ1_HUMAN	Q9HBE1	PATZ1	-0.519996	-0.519996	-0.519996	0.251361	0.251361	0.251361	0.394159	0.394159	0.394159	-0.519996	-0.519996	-0.519996	0.251361	0.251361	0.251361	0.394159	0.394159	0.394159	-0.519996	-0.519996	-0.519996	0.251361	0.251361	0.251361	0.394159	0.394159	0.394159	-0.519996	-0.519996	-0.519996	0.251361	0.251361	0.251361	0.394159	0.394159	0.394159	-0.519996	-0.519996	-0.519996	0.251361	0.251361	0.251361	0.394159	0.394159	0.394159	-0.519996	-0.519996
sp|Q9NZB2|F120A_HUMAN	Q9NZB2	FAM120A	0.104782	0.104782	0.104782	-0.378639	-0.378639	-0.378639	0.593526	0.593526	0.593526	0.104782	0.104782	0.104782	-0.378639	-0.378639	-0.378639	0.593526	0.593526	0.593526	0.104782	0.104782	0.104782	-0.378639	-0.378639	-0.378639	0.593526	0.593526	0.593526	0.104782	0.104782	0.104782	-0.378639	-0.378639	-0.378639	0.593526	0.593526	0.593526	0.104782	0.104782	0.104782	-0.378639	-0.378639	-0.378639	0.593526	0.593526	0.593526	0.104782	0.104782
sp|Q9P2E9|RRBP1_HUMAN	Q9P2E9	RRBP1	-1.24797	-1.24797	-1.24797	0.803057	0.803057	0.803057	1.05931	1.05931	1.05931	-1.24797	-1.24797	-1.24797	0.803057	0.803057	0.803057	1.05931	1.05931	1.05931	-1.24797	-1.24797	-1.24797	0.803057	0.803057	0.803057	1.05931	1.05931	1.05931	-1.24797	-1.24797	-1.24797	0.803057	0.803057	0.803057	1.05931	1.05931	1.05931	-1.24797	-1.24797	-1.24797	0.803057	0.803057	0.803057	1.05931	1.05931	1.05931	-1.24797	-1.24797
sp|Q9ULD5|ZN777_HUMAN	Q9ULD5	ZNF777	-0.171527	-0.171527	-0.171527	0.0727432	0.0727432	0.0727432	0.180721	0.180721	0.180721	21.9179	21.8205	21.922	21.7908	21.7507	21.8008	22.1608	22.0429	21.8474	22.0193	21.8507	21.7136	21.4983	21.3756	21.2635	22.1706	22.3526	22.184	-0.171527	-0.171527	-0.171527	0.0727432	0.0727432	0.0727432	0.180721	0.180721	0.180721	-0.171527	-0.171527	-0.171527	0.0727432	0.0727432	0.0727432	0.180721	0.180721	0.180721	-0.171527	-0.171527
[truncated: 60 more columns]

## Sheet: Sheet4
Sheet 4. Mass-spec data of HEK293T cells
The NRC4 only had one biological replicate but three technical replicates.
The data represented the intensity of proteins after VSN normalization and batch-effect corretion.
	Uniprot_ID	GeneName	NRC1_A1	NRC1_A2	NRC1_A3	NRC1_B1	NRC1_B2	NRC1_B3	NRC2_A1	NRC2_A2	NRC2_A3	NRC2_B1	NRC2_B2	NRC2_B3	NRC3_A1	NRC3_A2	NRC3_A3	NRC3_B1	NRC3_B2	NRC3_B3	NRC4_A1	NRC4_A2	NRC4_A3	NRC5_A1	NRC5_A2	NRC5_A3	NRC5_B1	NRC5_B2	NRC5_B3	NRC6_A1	NRC6_A2	NRC6_A3	NRC6_B1	NRC6_B2	NRC6_B3	NRC7_A1	NRC7_A2	NRC7_A3	NRC7_B1	NRC7_B2	NRC7_B3	NRC8_A1	NRC8_A2	NRC8_A3	NRC8_B1	NRC8_B2	NRC8_B3	NRC9_A1	NRC9_A2
sp|A1L020|MEX3A_HUMAN	A1L020	MEX3A	0.438991	0.438991	0.438991	-0.259713	-0.259713	-0.259713	0.438991	0.438991	0.438991	-0.259713	-0.259713	-0.259713	0.438991	0.438991	0.438991	-0.259713	-0.259713	-0.259713	0.438991	0.438991	0.438991	0.438991	0.438991	0.438991	-0.259713	-0.259713	-0.259713	0.438991	0.438991	0.438991	-0.259713	-0.259713	-0.259713	0.438991	0.438991	0.438991	-0.259713	-0.259713	-0.259713	25.4973	25.3984	25.4102	20.378	20.4153	20.3665	0.438991	0.438991
sp|O00231|PSD11_HUMAN	O00231	PSMD11	20.1292	20.8147	19.98	7.77583	7.77583	7.77583	18.8832	18.6514	17.9352	7.77583	7.77583	7.77583	18.8342	19.3605	16.8997	7.77583	7.77583	7.77583	20.4969	20.1852	20.9601	15.8017	17.5809	18.9303	24.5498	24.414	24.4707	19.6969	19.6631	18.5015	24.6408	24.736	24.4975	19.0017	19.1709	18.7804	24.6666	24.461	24.4748	18.1097	18.9946	18.9136	24.118	24.2322	24.1805	17.3936	17.3641
sp|O00232|PSD12_HUMAN	O00232	PSMD12	15.0309	14.9968	14.6354	6.74408	6.74408	6.74408	-4.40498	-4.40498	-4.40498	6.74408	6.74408	6.74408	14.5665	14.6205	14.6035	6.74408	6.74408	6.74408	14.7332	14.8408	14.7581	14.7528	14.6676	14.3413	6.74408	6.74408	6.74408	14.7876	14.1703	14.6333	6.74408	6.74408	6.74408	14.7183	14.2736	14.4853	6.74408	6.74408	6.74408	-4.40498	-4.40498	-4.40498	6.74408	6.74408	6.74408	14.5062	14.6492
sp|O00303|EIF3F_HUMAN	O00303	EIF3F	25.0029	24.9334	24.9015	25.4291	25.4481	25.2843	24.4785	24.3649	24.1887	24.8735	24.8211	24.8168	24.4035	24.2992	24.2535	24.7952	24.8768	24.8363	24.7131	24.6816	24.7119	24.1063	24.4129	24.4042	25.1201	25.1342	25.0984	24.2612	24.5603	24.5138	24.6837	24.9767	24.7931	24.7032	24.7202	24.7847	24.8554	24.865	24.8522	24.6779	24.7777	24.8265	24.546	24.4951	24.6853	24.7791	24.7821
sp|O00425|IF2B3_HUMAN	O00425	IGF2BP3	22.9666	22.9549	21.7903	1.29922	1.29922	1.29922	22.0124	22.3293	21.5234	22.5527	22.3247	22.4466	-1.00303	-1.00303	-1.00303	1.29922	1.29922	1.29922	-1.00303	-1.00303	-1.00303	-1.00303	-1.00303	-1.00303	1.29922	1.29922	1.29922	-1.00303	-1.00303	-1.00303	1.29922	1.29922	1.29922	-1.00303	-1.00303	-1.00303	1.29922	1.29922	1.29922	23.5628	23.4483	23.6697	24.3712	24.5408	24.2949	23.4951	23.8753
[truncated: 306 more rows]
[truncated: 22 more columns]

## Sheet: Sheet5
Sheet 5. The SARS-CoV-2 ncrRNA interactome in Calu-3 cells, related to Figure S3D.
	Uniprot_ID	GeneName	SARS-CoV-2 ncrRNA interactome	NRC1	NRC2			NRC3			NRC4			NRC5			NRC6			NRC7			NRC8			NRC9			NRC10			NRC11			NRC12
[truncated: 542 more rows]

## Sheet: Sheet6
Sheet 6. The SARS-CoV-2 ncrRNA interactome in Huh7 cells, related to Figure S3E.
[truncated: 374 more rows]

## Sheet: Sheet7
Sheet 7. The SARS-CoV-2 ncrRNA ineractome in HEK293T cells, related to Figure S3F.
[truncated: 313 more rows]

[truncated: 7 more sheets: Sheet8, Sheet9, Sheet10, Sheet11, Sheet12, Sheet13, Sheet14]
